# Supplementary material for: An assessment of population structure in eight breeds of cattle using a whole genome SNP panel
Source: BMC Genet. 2008 May 20;9:37. doi: 10.1186/1471-2156-9-37 (PMC2408608; doi:10.1186/1471-2156-9-37)
Supplement: Additional file 1 — SNP information. Map locations are shown in centimorgans for each SNP. Minor allele frequencies are shown for each SNP and each breed. [file 1471-2156-9-37-S1.xls]

## Sheet: Additional Table 1
sort	BTA	cM	Marker Name	Sequence	NCBI Assay ID	MAF_AN	MAF_BR	MAF_CH	MAF_DBW	MAF_HO	MAF_JB	MAF_LM	MAF_NEL
1	1	0	rs43703953	AAATCAAATAGCTTCTTTAAATTCCTAGGCCACAAGACAGTAAATTGAAA[A/G]TAAGAAAGATAGGGAAGAGTGTTTTGAACAGGACAGCTCAATGAGCTCTT	ss66537715	0.133333	0.0125	0.025	0.177083	0.180851	0	0.0348837	0.0126582
2	1	0.01	rs43703977	TTCTCCTTCTCTTGGTAGCAAGAGTGATAGAAAGTATTGATAAAATGTGA[G/T]GCACAGGCTCACAGGTAACCATCCGTTCACTCAACCTGAAGTGAAGCACT	ss66537746	0.134831	0.4875	0.025641	0.182292	0.180851	0	0.0465116	0.353333
3	1	0.2	rs29009975	GAAGCCAGTTGTTATGGGACATGGAAGTAGCCAGAGACAAATACTTACTC[G/A]CTTTCCTGAGCCCTTAAGAAATGGGTGGCTCAGATGGTAAAGAATGGTAA	ss65125787 ss38324471	0	0.2625	0.1125	0.119792	0.0319149	0.0153846	0.0813953	0.35625
4	1	0.4	rs29010881	GAATTTGTTACTGGATTATTATTGCCAAAATATCTGTCTTTCCAGTTCCT[G/A]TAGTGCCCCCCAGACTTATCCCCTGTTCTTCAAAAGCAACTTTATTCATC	ss38325167	0.282051	0.0909091	0.385714	0.0879121	0.171875	0.016129	0.214286	0
5	1	0.6	rs29010139	GTGGCCAAAGTATTGGAGCTTCGGCATCACTCCTTCCAATGGAGTACGCA[G/A]TACTTTAAAAAAAGAAAAAAGTCTTTTTCTGTCTTTTTGGGGTGAGAGTA	ss38324639 ss65126713	0.138889	0.288462	0.1625	0.0684211	0.0319149	0	0.104651	0.0378788
6	1	0.8	rs29013376	AATCGAATTAGAGATGATATGGAACAATGCAGTGATACAAAGGGTATAGAAACCATTCTAAAGCTCTTTAAGAAAATCAGAAGATATAGCAAAAATTTAA[T/C]AGAATAAAACTCTCAAAAGATCAAGCTCAAAGCCCTGGAAACCCGAAAGGGAAGGGATACAGGGTGGGGAAGCAGGTAAAGCAAGCAGGGGCACAAGAGC	ss38322267	0	0.3625	0.0128205	0	0	0	0	0.20625
7	1	5.2	rs29010773	ACCTATAGTGAAGTGAGATATATACAAGCCTGGGGAAGTACCAAGAAAGC[A/G]GAATATGATAGAAACAGGAAGAAGTTATTAAAAGGTGCCAGACCTCAAAC	ss65127714 ss38325058	0.0333333	0.0571429	0.275	0.115789	0.12766	0.101562	0.166667	0.192857
8	1	5.4	rs29025993	AAACCTACAATTACGAGCTTGGCCTTGGTACAAAGCAGAATTGGGTGAGT[C/G]ATTGATGTGCTTAAAACATCAGTAGTGGGTGAGTACTGCTGTGGGATGAA	ss65127971 ss38331889	0	0	0.05	0	0	0	0	0
9	1	5.6	AJ496763	TGGTCCAAAGCCCCTCCAGCATAAAAGTGTAGTCTTCTGTCATATGCAAA[T/C]TTCTGTGACAGAAATGAGCTCTTAAGACATTGGCAGAACGGAAAGAGTAC		0.213483	0	0.325	0.326316	0.382979	0.0846154	0.452381	0
10	1	5.61	AJ496763	TGGTCCAAAGCCCCTCCAGCATAAAAGTGTAGTCTTCTGTCATATGCAAA[T/C]TTCTGTGACAGAAATGAGCTCTTAAGACATTGGCAGAACGGAAAGAGTAC		0.0111111	0.2	0.2375	0.114583	0.180851	0.0307692	0.0697674	0.415584
11	1	5.8	rs43708450	ATGTAAGGGCTCTGGATCCTACTCCTAAAAGCTCTAATTTGGGGATCAGA[A/G]CTTGAAATAGCCCCAAAGGTATCCTGTTTAGCTTGTCATTTAAATAGCTA	ss66538078	0.235632	0	0.45	0.260417	0.191489	0.0538462	0.209302	0
12	1	13.3	rs29012007	ATAGTCTCCTATAACCCTAGAGCTCTCAATTTCTTTGTTATTCTATAAAA[A/G]AGAAAGGAAATACTTCCTAATGCACTGTTGCTGGCCTCATCCTATTTTTT	ss38323092	0.11236	0	0.2375	0.416667	0.468085	0.476923	0.0813953	0
13	1	13.31	rs29012006	TCTTCAGTTTATATTTCTCTCATTTTGGAGTTCAGTGCCCCTAAAATTAT[G/A]GGGAAATTGCCATATGTGATGTCGGCTGGAAAACGTTTCAAGAGACTTAG	ss38323091	0.356322	0.1	0.2875	0.453125	0.361702	0.359375	0.406977	0.105263
14	1	13.4	rs29009637	CGTGAGTAGGGTTATATAAGCTCAACTCAAATAGAAAATTCATCACACTG[G/A]AATCATCACCCTGCACTCAAACCCCACTGTACCACCTGCTTTTGGAGTCT	ss38324129	0.258427	0	0	0.192708	0.212766	0.115385	0.209302	0
15	1	20	rs29019581	CAAATTAACTTAAGTTATATACTGTGCAAAGCCAGTGATTTTTGTAACAT[T/C]GAGATTGGTATTTAATATTAACTTTATACCTCAGTTATTTGGGTGTACTA	ss38327474	0.327778	0.461538	0.4	0.364583	0.282609	0.117188	0.357143	0.0733333
16	1	20.2	rs29013314	CTACATTTAGATTTCAGGTATTTTGTTTGTTTGTTTTATTTATTCTGGCT[G/A]TGCTGGGTCATCATTGCTGTACTCAGGCTTTCTCTAGTTGCAGTGCTCAG	ss38322203	0.323864	0	0.375	0.364583	0.287234	0.115385	0.357143	0
17	1	20.4	rs43708445	TAGGGTCATCCTCAAAGCTAAAAACATATATCTTGGTCTCTCTGTGGGCA[C/G]ATTTAGGGCCATACCACTTGGGGGTTTTGCGAAGGCAGTGATTTCCTCAT	ss66538072	0.438202	0.3625	0.1875	0.239583	0.170213	0.320312	0.5	0.177215
18	1	20.6	rs29025502	AGAATAGTTATTACAAAGCTTTCTAAAAATATAAGTTTTAGGGAGATATG[G/T]GGACCATCTTTTCCAAGTAACAATTTGGACTTTTCTTCCTTTCTTTCCTC	ss38331392	0.438202	0.075	0.192308	0.239583	0.170213	0.315385	0.5	0.265823
19	1	20.8	rs29010295	AAGTCTTTGTGATGTGTGTGATGAGGAACAGTATAATAATCCTACATACC[T/C]GAAAAAAAAATATGAGAGGTTGCATGTCTGAAGAAACTTTTTGGATAGGA	ss38324800	0.377778	0.1875	0.375	0.25	0.191489	0.469231	0.465116	0.1
20	1	21.7	rs29009705	TATTAATTCCTTTAAAGCTACTGCTAGCACTAAGCCAAGCGCATCGACAT[G/A]ACTGATCTACTTTTCTTCCTGATGATAACAGTGATGATGGTGCTTTTTAG	ss38324198	0.00561798	0.0875	0.2125	0	0	0	0.0930232	0.00625002
21	1	21.71	rs29009704	CACATGTGTGTGTGTGTGTGTGTAGGCAAGCAAACATTGAGATTTTAAAA[T/G]AAAAATTATTTTCCATTTTAACCTCATAATTTAAATCATAAAGATTTGAA	ss38324197	0.0111111	0.0875	0.2125	0	0	0	0.0930233	0.00632911
22	1	21.8	rs29014485	GAATACATCCTTAACTTCTGTGAAAACCATTGTCCTAAGAACAGTGCTGA[A/C]AAAGATGAAAATATATATTTCACACCCAAGAAAGGCACTAAACTCAGATT	ss38326173 ss64913953	0.361111	0	0.0375	0.0677083	0.0638298	0.00769231	0.116279	0
23	1	21.9	rs29026807	GGCACCACATCCTTGCTCTCTGATCCTTTGTGAACTATGATCGCTCCCCT[T/G]CACAAAATTATAAGCCTCTCGAGAGCAGGGTACGATGAAGTGTCAAGTGC	ss38329192	0.365169	0.1625	0.15	0.046875	0.0425532	0.138462	0.119048	0.00641024
24	1	21.91	rs29026806	CCTGTGCTGTAACATGAACTGTAGACCGAAGTCCAAATTACAACACATGA[G/C]CTCTATGGCAAGAAAGAGTGAAAAAATAAAGCAACCCTGGACACACGCCA	ss63564589 ss38329191	0.365169	0	0.05	0.0520833	0.0425532	0.130769	0.116279	0
25	1	22.1	rs29013351	GTACAGTTGTGTTCCAGTAAATCTTGATTTACAAAAATGTAGACAGCCAG[C/T]TAGATTTGGCCCGTGAGCCATAGTTTGCCCACTTCTGATCTTTAATATGA	ss38322242	0.164773	0.166667	0.1625	0.359375	0.404255	0.0692308	0.267442	0.03125
26	1	23.5	rs43709788	CTCTTTCATGGTGCCGTGAGGGTAGAATCTGATCATCAGTGAATTCCCAT[A/G]TTGTCAAGACAAACAGACACAGGTGAATATTTCGTGAATAACAGTAAGCA	ss66537551	0.0111111	0.2125	0.175	0.284211	0.393617	0.390625	0.0232558	0.1625
27	1	23.7	rs43703988	GCTCATCCTACTTGGATCAGTGACATACTCTATAAGCTTTGTAACAAAAA[C/T]CCTTTTCAGCTCAAATTGGTTGAAGATGTATTTCTGTTATATTTAATTAA	ss66537759	0.0561798	0.0128205	0.269231	0.401042	0.404255	0.0923077	0.348837	0
28	1	26.9	rs29011682	TCCGATGCTCCCTGTGTTTGGAGCAGGAGGAGCTCGCGGGTCCTCACACA[G/A]ATTGAGGCTGACTCTGATGCAGCCTGGGTCAGTGGCAGCCCCTAGAGATG	ss65132119 ss38325978	0.392045	0.0125	0.375	0.276042	0.117021	0	0.238095	0.012987
29	1	29.2	rs29013556	TATATAGATTAATAGTTAATAGGTAAGTACACATATTCATAAACTCCTAA[A/C]AGTTCTTAAGGGTATATGCATGCATGCTCAGTCATGTTGGACACTTTGCG	ss38322451	0.338889	0.423077	0.217949	0.229167	0.265957	0.123077	0.267442	0.453947
30	1	31.5	rs43710099	GAATGAAGTCTGGATATTTAGCAAACAATGGCAGTAGCATAGTAAAAGCA[G/T]TGGGCTAAGCAAATTTTTGGTTGAAAATTTCACAGATGTTGTGTCAGTCA	ss66538257	0.477273	0.075	0.475	0.333333	0.347826	0.423077	0.380952	0.363636
31	1	31.7	rs29010795	CTCTTCTTTTTAACATCAAATCTTAAATTATTTTTTAATCTTTTATTATGCTTCATATTTGAATGATAAGACACCTGTAATTTTAATTTCAGGACTATTT[A/G]TTGGATACCAAGACTAAATTCTTCCATTGAGTGTTTCTCAATTATGAAGGCACAGACTAAGTACTTGGAAACATGGTTAAAAATGAAGATTCTCATTCCA	ss38325080	0.482759	0.05	0.223684	0.4375	0.456522	0.0769231	0.395349	0.305195
32	1	31.9	rs29012747	TTCAGGAGTGAGGGCTTGATTAATGGGCAGCTTTGCTTATTTTAACCATT[T/C]TCTGTAAACTAAAATTGCATATTACTTTTTTGCAACTGTAGCCTACAAAA	ss38323845	0.397727	0.1625	0.460526	0.302083	0.223404	0.215385	0.383721	0.326923
33	1	31.91	rs29012750	TCCACACTGCCTAACCCAAGGAAAAGCCTGGTGCATTATTAACTGTAAGC[A/G]CAGGGTCAAATTTTACTAGAGAAATGGAATTGGATCAGTCTTCTGATTTT	ss38323848	0.476471	0.1625	0.4625	0.302083	0.223404	0.210938	0.383721	0.320513
34	1	33	rs42587585	AACATAACTACATTTACTTAAGAATGTATTGCAATATCAAGCAGCAGATT[C/G]AACAATGCAGAACTGCATCAACCTAACACTAGCAATTTAGTAAAGATAAA	ss66538108 ss64321934	0.477012	0.1375	0.216216	0.125	0.180851	0.429688	0.22619	0.126582
35	1	33.2	rs29024516	CATAACATGGAAGAACACATTAAAGAAAATATCTGTGGAGCATAATGTAA[C/T]CTTTAAGCCAGACTCCCAGGAAATGAGTTATGTGAATCAATTCAGCTCAA	ss38334616	0.282609	0.0125	0.3125	0.177083	0.191489	0	0.174419	0
36	1	36.3	rs29018366	TCCTAGATAAGACAGTATGACAACATTAACCACATTATAGAATACAGGGG[T/G]TTCCCAAATACCACTTATATCTTGTGCTTCTGCTAAACTATACTAAGATT	ss63133852 ss38335458	0.1	0.025	0.35	0.494737	0.446809	0.184615	0.209302	0.00625
37	1	38.8	rs29013984	TGTGCAACAAGAATAAAGGAAAAAGAAATGATAATTATATTTCATGGCAA[T/C]AGTCACTGACAAAAAGAAGAATGCATTAGATATGAGAAAAGGACATCTGA	ss38322885	0.383333	0.0125	0.025	0.453125	0.43617	0.0461538	0.0232558	0.075
38	1	38.81	rs29013985	TCAAAACACAAAATTCAAAGCATATTTCTAGCAGTGGCTGTTAAGGAACT[T/C]GGCCAGAAAGGAACCTAGAAATCTGAAAGCACATTGAGCAAGTAAATCAG	ss64992128 ss38322886	0.1	0.0625	0.1375	0.0425532	0.0638298	0.0655738	0.0581395	0.467532
39	1	39.1	rs29010070	ATGAATGGTGAAATGAGTCATAATATCTGTCTAGATTCAAAGGGTGGAAA[A/G]ATAGACATCTCCTGGTGGAAGAAGCTACGATGTATTATAGCCACTTTTAC	ss38324568	0.105556	0.025	0.1625	0.171875	0.282609	0.138462	0.197674	0
40	1	42	rs29025927	CGTCTCCCAGTCCGACCAGGACCACGAGCGTGCCTCGTTTCCCTGCGCCT[T/C]GCGCATACTGTGGGTCTCACTAACTGAAGGCTTGTGCAACCCCAGTCAAG	ss38331823	0.0388889	0	0.3125	0.0208333	0.0232558	0	0.307692	0
41	1	45.6	rs29010919	CGTTCATATTCCACTGACCAAGGCATGGTCAGGGCTCATGTTCATAGAGT[A/G]GGGTGTCATTAGTATGAGCCACAGTATTACTGTTTATAAAGGGCTGCAGC	ss38325205	0.353933	0.025	0.102564	0.421875	0.457447	0.3125	0.232558	0.09375
42	1	45.61	rs29010923	TGAAGTGGAAATGGGCGGTGCTGCATAATCCTTTTATGATGAGTAAATGC[G/A]TGGTAAGAGTAAACAACAAAGCAGTCTGTCAGCATGGAAACAGATTGTCA	ss38325209	0.0555556	0.4625	0.435897	0.145833	0.12766	0	0.404762	0.35443
43	1	45.62	rs29010924	TGAAGAAAAAAATGTATCTTAAAATGTTCACTCTACATACTTTATGGGTA[T/C]GTGTGTGTCTGTACACATGCACTTGAATATGCATTAGTGTACAAAGATTA	ss38325210	0.0561798	0.025	0.423077	0.151042	0.12766	0	0.383721	0.00625002
44	1	46.2	rs29012790	ACATTTGCCAACCGATTCATCATCAAGGACTCTTCCCGGTCATCATCATC[A/G]TCCAAGTCCAGCATCGGCATTCCAAAAGGGTCGATGATGCTACAGCACCT	ss38323888	0.272222	0	0.15	0.125	0.184783	0.0307692	0.127907	0
45	1	46.4	rs29012792	TTTCCCTGTCTCAGACATAGTCTTTAGCATCTACTCTAATCAAACATAAT[A/T]GGATTGTGTATGACTTAAAAGAATGTCTTCTTCATTCTTTTTAATTGACA	ss38323890 ss65147343	0.25	0	0.5	0.255208	0.206522	0.184615	0.44186	0.0625
46	1	46.6	rs29017615	TGTTGACAGTGTCAGCTGGGAGTAAAATGGACTAAATAACTGAGTCCAAG[G/T]TTAGCAATTATGGTCAGGGTGCTACTATAATGGAATTTCTTATTATAAAT	ss65104433 ss38333921	0.4	0.4875	0.1375	0.442708	0.446809	0.446154	0.232558	0.487342
47	1	46.61	rs29017614	TTTAATTAATTTAATGTAATTTCATACCAAGATAGGACATTTTTAATCAA[T/G]TAATCCAATGAATTCAGTAATGAATTCATTACAATAACAAAAAAGGAGTT	ss38333920	0.380952	0	0.475	0.36413	0.425532	0.362903	0.075	0.051282
48	1	48	rs29012655	ACAGAGAGAGTGCCTATGTTATTTCTGAGGTTTTTGTTTGGGAGGTAGGT[G/A]TTTTCCTCCAGTTTTGGAATATATTTCGGGGGAAAATGACTAGTTATTCT	ss38323751	0.433333	0.3125	0.447368	0.09375	0.0957447	0.0769231	0.348837	0.177215
49	1	48.01	rs29012654	TTTTTTTTATAATCAGCTCCTGGATCAAGGCATCTGTTTAGTAAATCCAC[A/G]GAGAGGTTGTCCAGCACCTTTGAAGTCATACTGTGTATGGTTGCTGGAGA	ss38323750	0.438202	0.1625	0.4125	0.0989583	0.0957447	0.0769231	0.22619	0.11875
50	1	48.02	rs29012653	TGGCTGTCACATTGGGTGGCCCGCAGAAATCCCTCTAGGCTTTAGCTACA[G/A]GTTTTCTGGATTAGCTCTTACTGTGCCATATTGGTTGCTTTTTTTTTTTT	ss38323749	0.158824	0	0.025641	0.145833	0.212766	0.476923	0.116279	0
51	1	48.03	rs29012652	CTCATTGGCCTGGCCTTAGAAGTTACAGTAGTGAAAGTCTTCTGATCAGG[A/T]TTTCAAACAACCACTCCTGGCAACAGCCACTCCTTCCTCCTATCACCTAG	ss38323748	0.438202	0.1625	0.423077	0.0989583	0.0957447	0.0769231	0.232558	0.113924
52	1	51	rs29023028	TTGAAAGCAGGGACCATATCACAAGAATAAAGGAGGAGCAAGCTGTTCCT[G/C]CAGGAAATAATAGGCATTGAGCTTCATTCTGGAAGACCTTGAGTGTAGAT	ss38336315	0.238636	0	0.225	0.342105	0.434783	0.0153846	0.22093	0.0625
53	1	51.2	rs29013666	CATAATCTCCTCTCTAATTGTACTCGCATGTACCTTCAGAACCATGTTAA[A/T]AAAATCAGTAGTGAGGGCTTGTGTGGGCAACACATATGCTAAAACTGGAG	ss38322562	0.295455	0.025	0.2875	0.494737	0.5	0.1	0.197674	0.275
54	1	53	rs29027895	ATGTATAACCACTCAATTTAGCCTACACTCATGGTTTCCTAGTGGATATG[C/A]ACTATCACATCCTTAAGTTGTAATTAAAGAAATCTTTTTTTTCCTCTCTT	ss38333194	0.483333	0.025	0.05	0.0520833	0.0319149	0.330769	0.0697674	0
55	1	53.01	rs29016906	TCCCTGAAGCATTCGGTCATTGGAATGAACCCAAGACAGGCAACACATGT[A/G]CAAGAAGCACCTACGGAGTATGCGACCATATGTGTGAGGAGCTAAATCCG	ss38333195	0.216667	0.0625	0.102564	0.161458	0.0777778	0	0.0348837	0.025
56	1	53.2	rs29026512	CTTCTGGCATTAAGTACATAAGAAGGGAGGAGGAGTCTGCAGCCTAGGTA[G/A]TGAAAAGGGAAGCAGACAAGCTAAAGATAAAGCTGGCTTGTTCACAGCTT	ss38337199	0.448864	0.2	0.2625	0.453125	0.382979	0.00769234	0.428571	0.413333
57	1	55	rs29012530	AAAACAAGTAAAGCCACTTTCACTCAAAGGCATAGGAGACAATTAGGAAG[C/A]ATTTTTTTCTTGCATTTATCTTTTTGAAAAACAATTGTTGATTGGTTTAG	ss38323621	0.483146	0.025	0.371795	0.333333	0.414894	0.0923077	0.292683	0.0506329
58	1	55.01	rs29012531	CCCAACTTTACATTCAGTCAGCCTCACAGAAATCCACTAAACTTAATAAA[C/T]GCTGCCTACAGGCTCTATGTTATCTTTGAGTGATATGATTTGTGCAAATT	ss38323622 ss64384267	0.157303	0.025	0.166667	0.421053	0.329787	0.0615385	0.0348837	0
59	1	55.2	rs43709748	ACTGTGGGGAAGCCACAGAATGCATTCCAATACAATCCCACAAGCCAGTT[A/G]TACTGGGGATAAGAAGCATCTTTAAATGCAACACTGATTTCATTATTTCT	ss66537501	0.0166667	0.075	0.0641026	0.130208	0.138298	0	0.0697674	0.481013
60	1	55.4	rs17871157	TTTGTTGTGTCATTAGGCCCTTTCTGTCTCATAAAGTATTAGTAAAATAT[G/T]GGAAAGGTGTGATATACTTTAAGACAGATCTTTTATGTTCTCTTTAATAT	ss28451498	0.421348	0.1125	0.358974	0.478723	0.358696	0.140625	0.395349	0.184211
61	1	57.2	rs29020045	AATTGTTCACCTCCTTACTAAAGAACTCCTCTTTGTATTTTTTAATGTTT[A/G]GTGTTGCCCTCCTGCTGATAAATTTTCTCAGTTTAGTTTGGAAAAATTGG	ss38327945	0.494382	0.15	0.474359	0.354167	0.308511	0.276923	0.44186	0.1
62	1	57.4	rs29010287	GAAATCAGAATAATTTATTTGCTTCATCTATCTTTAACCTACAAAAAAAA[A/C]CAAACAAACCCAAAACAAAAGGGAATATTTTGCAATAATGCATGAATGAC	ss65155890 ss38324792	0.0111111	0.075	0.0131579	0.0416667	0.0425532	0.176923	0.0232558	0
63	1	57.6	rs29013617	CTAGGGAGAGTGATAAGTGGTTTGCGCAGATTATCCCAACCAGCCTTCAC[C/A]AAAACCCTGCAGAGATTTATGAGGAGGAAGCCAGGGCTCCGAGAAGTGAC	ss65156367 ss38322512	0.235955	0	0.153846	0.0104167	0.0212766	0.0307692	0.154762	0
64	1	58.4	rs43705567	AGCCTCCCCCTCCCAGGAGGTTACTGGGGACTTTAGCAGTTGACATGCTG[G/T]GGGTAGAAAGGGCCGCACACTGTTAGTGTTGGAACAGGAGGCGTTCTGGA	ss66537857	0.0777778	0.0625	0.1875	0.447917	0.468085	0.0703125	0.430233	0
65	1	61	rs29024890	CAATATGTGCAGAACATCTATCTGCAAAAGAAAAGACTGAAGAAATGAGA[G/A]AAGAATTCCTGGTAACATGTAAGTCCCTGGCTCCACCCAACTAGGAATCT	ss38334998	0.247191	0.375	0.2	0.255208	0.255319	0.176923	0.139535	0.324324
66	1	61.2	rs29012833	ATAAGTGATGCAAGTAATTGTCTTATACCAGACAATTTTAAAGCTATTTC[T/C]ATACATTAATCTAGATCCAAGCTGGCCTCATTTCTACTAAATATCCCTAA	ss38323931	0.162921	0.310811	0.175	0.234375	0.148936	0	0.174419	0.179688
67	1	61.4	rs43710098	TAAAAAATGCTATCAAGCCTTTGCTTGTACTTGGTGTCAGATACAAGGTC[A/G]GATATTTTAATTTCATATTGATATTCATAAACACTTCTACATTTAAAGTG	ss66538256	0	0.0125	0.05	0	0	0	0.0116279	0
68	1	65	rs29024311	CCTAGCAGACAGATAATATTGATGCAATCCTATTATCATCATCTGCCATC[G/A]TCATTCCCTATTCGGCTTTGTGGGATGTAAATTTCCTTACTAGATGGAAG	ss38334410	0.2	0	0.3125	0.189474	0.170213	0.0769231	0.139535	0.0696203
69	1	65.2	rs29014146	CCCCTGTTGCATCTAATCACCAGAACCACTGGGACTCAGCGGACTCGCCC[T/C]GCCCTGCAAGGACATGCAGAGTCTAATTAAAAGGGTAGTCTTTTGTTTCC	ss38323048	0.314607	0	0.1625	0.284211	0.184783	0.0538462	0.162791	0
70	1	65.4	rs43703987	TAGAGAAGAGCCCACACGAAGGAGTCCAGAGGAACAAGATAAAACAAATA[C/T]CACAAGCATGTACAGAGCTTTAGGGTTTTCAAGATATCTTTCTTTGTTCA	ss66537756	0.382022	0.3125	0.45	0.338542	0.276596	0.0692308	0.476744	0.49359
71	1	65.41	rs43703987	TAGAGAAGAGCCCACACGAAGGAGTCCAGAGGAACAAGATAAAACAAATA[C/T]CACAAGCATGTACAGAGCTTTAGGGTTTTCAAGATATCTTTCTTTGTTCA	ss66537756	0.238889	0	0.0375	0.395833	0.393617	0	0.0581396	0
72	1	65.42	rs43705551	TGTGTGCCTTAAAGTCCAGTTGATGGTATCTGAAATGCACCACATAGAAA[C/T]AAAACTGTTGTGTGGTTGTGATTTCTTTTTAAAATTTGGGACTTTTCTTT	ss66537838	0.244444	0.375	0.35	0.307292	0.276596	0.123077	0.360465	0.493671
73	1	69	rs29009958	CAGAAACAGTGAGTGTATCCCTATGTCATTTTAGCAGATGTGATTAAGAT[G/A]ACTCTGTATTCAGATCGGCCACAGGATGGTTGTTGGCTGATGTAGAAGGT	ss38324453	0.151685	0	0.35	0.390625	0.445652	0	0.27907	0
74	1	69.2	rs29009709	CACTTAATTTTTATTGCTGTTCATGGAGCAAGAAGGTCCACTCTTAGTTT[A/G]TTATAAGTATCTTATGTATCTCAAATCTGAATCAAATGTATAATAACCTT	ss38324202 ss63773786	0.0444444	0.0375	0.3125	0.145833	0.106383	0.423077	0.174419	0.0189874
75	1	69.4	rs29024943	GGGGCTGAAAGTGTGAATTTACCGAGCTGGGAGAAAGCTGTTTTACGGTT[T/C]CTTTGGCTCCTTACTCACGGAAGCAGACTCACACCAGAACCCTCCCCTCC	ss38335051	0.411111	0.0125	0.225	0.286458	0.244681	0	0.418605	0
76	1	69.6	rs29015647	TGGGTGGAAGGGGATGGGAGGATGGGAATGAATAGGACTATCCACTGACT[G/C]TCCACCGTCCCTCGGCTCAGAAACTAGAACTTGAGATTGTCTTCGCCAGG	ss38332133	0.403409	0.0125	0.4	0.473958	0.489362	0.415385	0.465116	0.0822785
77	1	69.8	rs43705570	TACCAATACCAAATAACATGTAGGAAACCAGAAACAAAATTCTAAAAAAT[C/G]CCATTAAATACAGTTTGTAACTTGATAAAGATGTAGAACAAGAGTGCTAT	ss66537861	0.172619	0	0.2125	0.154255	0.190476	0.253846	0.290698	0
78	1	72	rs29012779	TTGCCTTAAAAATGTAATTTTTAAAGAATATTGTGAGGAAGAAAAATGCC[A/G]CAATAGAGCTGAGAAAGGTTTGTGTATAATTGTGACTTTTTTCCTGGGCC	ss38323877	0.390244	0	0.275	0.255208	0.25	0.253846	0.116279	0
79	1	72.2	rs29022387	CCGTTGAGCATTCAATGAATAGGAAATTTACACATTTCCCTAAAGTAATT[A/T]GCATTCTTTTTCCTTGCTTTGTTTAAATTACCTAAATTACCTTTAATGCT	ss38330883	0.210227	0	0.125	0.463542	0.489362	0.0153846	0.116279	0
80	1	73.8	rs43706833	TATATTCTTATACGTAGAGCAATAATGCAAAAGCTGTTCTATATGCAAAC[A/T]TGATGTCTTTATTATTCAGGAAAAGAAATAACTGTTTTTTGTTGGTTGGG	ss66537940	0.377778	0.0125	0.225	0.375	0.457447	0.296875	0.44186	0.0316456
81	1	74	rs29013592	AAGGAGAGAATTGACAAAATATTTTATCCAGAAGAGATCAGACTTTAGCA[T/A]TAGGCTTGTGTTAACAGATCAGAGAAGGTGATGGTTTCATTGGACCTTGA	ss38322487	0.333333	0	0.1125	0.166667	0.159574	0.223077	0.372093	0
82	1	76	rs29015261	TTCAAGTGTGTTACTTAATACATGTTGATTTGAAAGGGAAAATTCAAGAG[C/G]AACACTTTAAATTCCTTATATGAATATACTAGGAAACATCTTTAAAATGT	ss38326960 ss65164999	0.377778	0.0641026	0.25641	0.0833333	0.0425532	0	0.116279	0.0253165
83	1	77	rs29010311	AGTGAAACAGCTCAGTCTGAGAAATGTGGCTCAGGTACCAGAAGTAAACA[A/G]AGATACTAAGGAAACAAAGAAGGATTTCTTGCTCAAGAAGGAATCAAACT	ss38324816	0.301136	0	0.5	0.257895	0.265957	0.123077	0.488372	0
84	1	77.2	rs43704010	GTGATAAGAACTTCTCTAAAATGAATTAGAATGAAACCAACCAGTCACTT[C/T]CCACAAAGGTTCATGCTGGCAGATTCTATCATTTAATCATTAAGTTCTAT	ss66537782	0.161111	0.15	0.3375	0.110526	0.0744681	0	0.465116	0.221519
85	1	79	rs29019399	GGTTAATGTTTCATTAAATATTTTTTATCTTTTATATTCTAAATGCATTT[G/C]TGTTAAGGTCCCTGTGATTTTATGTGTGAAAAAACATCAAGTCCAAGGAA	ss38327289	0.153409	0.15	0.3125	0.177083	0.180851	0.00769234	0.0581396	0.166667
86	1	79.01	rs29019397	GATGCCATAAGCAAAATTTCATTCAACCTGTTAACTTTGGTTCCACTGTA[C/A]GAATCATTTAATTAAAAGTCTTAGTTTTTAAATATGATTTTTTAAAAATA	ss38327287	0.153409	0	0.3	0.178947	0.180851	0.00769234	0.0581396	0
87	1	80	rs29025433	CTCCTCAGTCAACAAAGACACGGTGCAGGTACTGTGCTCCAAACTGAAGG[C/T]GAAAACTGTGATGTGCAGGAAAGACTGCAGTCCTGCCTCCTGCTGTAAAA	ss38331319	0.3	0.2375	0.125	0.0885417	0.106383	0.3	0.22093	0.0779221
88	1	80.5	rs29025711	AAATTATGTTTACTGTCTGCTAGAATGCTTACTTCAAACTTGTCATAATA[G/A]CTTGTTCCCTTCGTTTCAATAATTCAGTACAACTTCAAAAATATGTGTTT	ss38331604	0.359551	0	0.425	0.1875	0.244681	0.0769231	0.186047	0
89	1	80.7	rs29011049	GAATCACTTACTGATTAAAAATAGCGAGTTCAAACAGATTCAGTCCATCA[G/A]AAGTCAGCAATGTAACATTCGTTATACAAGGGATTTCATGTTTCCGGCTA	ss38325336	0.172414	0.0875	0.448718	0.453125	0.457447	0.238462	0.121951	0.0576923
90	1	80.9	rs29025486	CCAAAACAAGGCACCAGATTACTGAAGGCAGATGATATTTCAAGTTAAAC[A/G]TCAAGTATATTGTCCTTACCATCAGGGATTCTGGCAGGATTAGCAGTGAA	ss65166520 ss38331376	0.0666667	0.3625	0.3125	0.0789474	0.0957447	0.323077	0.430233	0.0189874
91	1	81.8	rs43710108	CTGGGAAGCCCAACTCCTTGACAATTCGCCCTTTGGTCTAACAATGCCAG[A/T]CTTGACTTGTTGCTGTTTACTAATTAAATCCACTTGGTAATTAGAAAGAA	ss66538268	0.482353	0	0.4875	0.453125	0.446809	0.184615	0.372093	0
92	1	82	rs42939801	GGGGCTCATAAGATAAAGCTTTTGCTTCTCTCAGAATTTCAGCATTTCTT[C/T]GAGATTACTCCATCCCATTTTCAAGGAGTTCTATGCCCCATCTCTGGCCC	ss64843848 ss66538120	0.438889	0	0.384615	0.416667	0.457447	0.138462	0.476744	0
93	1	82.2	rs29022893	AGACATTCTTTGTGCACAACAAATAAATTGGTTTCCCATCCCTATCAACC[A/G]TTAATCTTGTTAAAACATTTTGGGGAGAACACAAGGAAAGAACTCATCAC	ss38336178	0.180233	0.358974	0.2	0.119792	0.0638298	0.0846154	0.209302	0.392405
94	1	82.21	rs29022894	TGCTCCAAAGTATTACTTACTTTCATTACAAAGAATGCCTCCCCAGCCAT[C/T]GGGACAAGAACACCCACTCTTTCCTTCCTGGCATCGGCCTCCATTCATGC	ss38336179	0.323864	0.0125	0.276316	0.15625	0.0638298	0.2	0.267442	0.00657895
95	1	86	rs29020368	TTCTACCCTTGAAAGCACTGACAAGAATGGCTCTTGAATTATAGCAAAAT[C/T]TCATGTGTTTTCTTGTTCTATGAAGGACTCAACAAATGCCAAGACTTGTC	ss38328053 ss65168765	0.370786	0.05	0.24359	0.34375	0.37234	0.161538	0.325581	0.175
96	1	86.2	rs29019579	GGAGAATATAAAAATGGTGTGAATTCATTTCAGGTTTGGCGAGCTGCCTG[A/C]AACAGCATTGGAATCAGATACACGCAGATGGGGTTCAATTCCTGGGTCAG	ss38327472	0.194444	0.05	0.1375	0.0473684	0.0851064	0	0.0348837	0.21875
97	1	86.4	rs29012506	TCACTACAATTTAGAAAACTGAGTTCCAGGAAATTGCAAATTGTCTAAGA[C/T]CTCATTGCAAATTAGTGACTAAATGGTTATTTCCTACTAACTAGCAGTAC	ss64811654 ss38323597	0.422222	0	0.210526	0.21875	0.184783	0.0615385	0.0697674	0
98	1	88	rs29014005	ACACCTTACAGGGAGGTATAAACTCCCTGACTGCTTTCCAAGTTCTCACA[T/C]ATACTCTCATTTGCTCATCACAACAGCACACACAGGACAAGATCCTCATT	ss38322906	0.161111	0	0	0.3	0.223404	0	0.0116279	0
99	1	88.01	rs29014006	TTGTATCTGTCCTGCTTGAAAAAAAAAAAGATGTGAGTAGCTTAGAGAAA[T/C]AGGTATAATAGGGATCATTAAAAAACAGATAATTATATAAAAAAAAAACA	ss38322907	0.393258	0.2	0.425	0.432292	0.489362	0.320312	0.395349	0.075
100	1	88.2	rs29012909	AAAAACAACACAAAGATGCTGCCATTTGACGGCCTTTCTGATATTTGTCT[T/A]CTCCTAAATGGTTGAATGAGTACAATTAATTTTACAAGTCTTTTTGTAAT	ss38324008	0.329545	0.2875	0.333333	0.182292	0.170213	0.5	0.430233	0.0125
101	1	88.21	rs29012902	TATAATTTGAGGAAAAAATTAACCCAATCTTTTCCCCTATGATATCCAAG[T/C]ATGGATTAAGAGGCTGCCATTTATAAAATGAATTTATGGTTACCAAGGGG	ss63802086 ss38324001	0.427778	0	0.2875	0.442708	0.404255	0.031746	0.302326	0.360759
102	1	88.22	rs29012901	CTTCAGCTTCCCTTCTGTAAACAATCTCCAAAGCACTCCTGGCAGATGGG[C/T]ACCCAGGACTTTCAAGCTCTAGGTAACTAAGGAATATAATTTGAGGAAAA	ss63802084 ss38324000	0.431818	0	0.275	0.442708	0.404255	0.0307692	0.302326	0.341772
103	1	90.4	rs43702504	TGGCCGACTGAAGAATGACTGGAGCAAGTCAACCTTGTTTAGTTTTCACC[A/G]TTGAAGAATGATGTCTCATCCCATTCATAGAGCTGAACGTGATTCCAGTA	ss66537653	0.138889	0.4375	0.1625	0.114583	0.0531915	0	0.0116279	0.24359
104	1	90.6	rs29013905	AGTGAGAAAGTCCAAACTTGTATGTAGAGAGGCTGAGTAGAGAACTGAGG[G/C]CTATGATATATGACTGTAATCATTCCCACTTGTTTTAGCCAGCCCAGCTG	ss38322806 ss64311892	0.111111	0	0.2125	0.257895	0.308511	0.392308	0.151163	0
105	1	90.61	rs29013907	TCAGTTTTTGGAAGGTTTGTTGTGCAGCAGTACATCTTTAGAACAGTTTT[C/A]AATATCTGTGGATATTTTCTTAGTTCTACTTATACTACATTAGCTAATAT	ss38322808 ss64311886	0.483146	0	0.3875	0.46875	0.37234	0.0390625	0.357143	0
106	1	90.8	rs29012024	GAACTACACAGCCATGAGGACGCAGTGGTGGTGGTAGGAGGTGTGATCAC[G/A]CCTGGACCATTGCTGTAACCATCTACCACATCCGGCAACCCCAGCATGGT	ss38323109 ss64395118	0.0738636	0	0.192308	0.296875	0.26087	0.461538	0.243902	0
107	1	91	rs29023119	TGTTTGAAAATGTTTTTCTCTATTTGAAACAACAAAATCAAACTAAAGAA[G/T]AAACACATTGATTGACCATCCCCCAACCCAAACCCTCCATCTTCAAACTT	ss38336406	0.353933	0.0125	0.192308	0.489583	0.445652	0.0078125	0.309524	0
108	1	93	rs29025632	AGGTGAACAAACATACCCTGTTTTCTGGCAAGAAAATGGTACCAAAAAAA[C/A]CCAGAGCTGCTGGGGGGTGTGTGTGTGCGTGCACGCTCAGTTGTGTCTGA	ss65175861 ss38331523	0.4375	0.333333	0.4875	0.463542	0.43617	0.023077	0.47619	0.0320513
109	1	93.01	rs29025633	TTATCATAAACAAGAAGCCGGACTTCACTATTGGCTGGGGATGGACCCAG[A/G]AACAGAAAGAAGACAAAATTGTCTTAAGTGTTTAGTCCCTCAGTCGTGTC	ss38331524 ss65175860	0.438202	0.3125	0.4875	0.468421	0.43617	0.015625	0.488372	0.025641
110	1	95	rs43708438	ATGTTCAGTGGTGGAGATGCCCGTGTATCCTCGCCTAACAGCTGTCACGG[G/T]AGGTCCACACTGCTCCTGAAAGCTAGATAATTAACTGCCGTTTGCTTTGA	ss66538064	0.448864	0.0375	0.375	0.453125	0.457447	0.153846	0.372093	0
111	1	95.01	rs42712516	TCAGGTTTCTCAAAGGTATTCAAATCACTGAAGCTGCCATGTGAGGTTTT[A/T]CAAGACAGATGTTCTAAAAAAGTGACTTATTTTTTAATCACTAGATTATT	ss64593602 ss66537640	0.111111	0	0.217949	0.0364583	0.0106383	0.45614	0.0930233	0.0759494
112	1	99	rs29027942	TAAATTTATTGAACTATTTCTTATTTAACTGCTAGGTCTCATGTCTTAGA[C/A]ACAAAAATGGGCGCTATATAATGCATTTTTAAGAAAACAATATTTATGAA	ss38329874	0.0166667	0.225	0.025	0.432292	0.489362	0.423077	0.0232558	0.15
113	1	99.2	rs29015238	GGCATTCAGGACAGATGCTAGTCAATTATGTCAGTCATGGCACTCCTTAT[A/T]ACTGAGCTCAGTTCTGCGTCAAAATCCTCCATACATTCCCCAGAGGACTC	ss38326937 ss64212156	0.0965909	0.0125	0.15	0.182292	0.148936	0.0153846	0.104651	0.0641026
114	1	99.4	rs29022779	AAATAAACAATACATGTAGACAAGGAATAATTCTTTGCTGGCCGTGACAA[C/T]GATGCTTGCAGAGGAAGAATGAACCTGCATCTTAAGCAGCTGAGCCTCTC	ss38336064	0.337079	0.0125	0.5	0.401042	0.308511	0.153846	0.392857	0.13125
115	1	99.41	rs29022778	TCCCTTCTAAATAGCTCTGCAGACAGCTGCTACAAAGAGAGGCTACTGAA[T/C]GCCATCCTAGAATTGAGTTAGTAATAACTCACCTTGAAAAATAACAAGGT	ss38336063 ss64212174	0.35	0.325	0.461538	0.390625	0.308511	0.234375	0.418605	0.0379747
116	1	101	rs29014670	GAAGAGAGCAGGCAGGGAGTCGGGCATCCAACTGGCCTCAGATGCCTCAG[C/T]CAAGGCTGGCCTTCTAGGAAGGCAGGGGAGGTGGGATGGAGTGTCATGAG	ss38326360 ss64350403	0.144444	0	0.3375	0.34375	0.234043	0.284615	0.345238	0.01875
117	1	103	rs29012593	TGTTTCGTTAATCTATCTGCCTAGTGTTTAAAAGCAAAATTCAACCAAGT[A/G]AATTTGAAGAATTACAATTGGCTTCATTGGGCACTTCATGATTTTGGTAG	ss38323688	0.382353	0.075	0.2625	0.479167	0.478723	0.00769234	0.275	0.26
118	1	104	rs29021652	AGTGACACAGTCCAGACAGGCTACCTGTCTCCTTATTTAAAAAAGGGGGG[G/A]AAAAGGGCTTTCTTTGTTTCAGTTTTAGAGGCAGTAAATACCTTTGCCTT	ss38330137 ss65183463	0.0666667	0.230769	0.184211	0.0520833	0.0319149	0.0615385	0.127907	0.363636
119	1	104.2	rs29026966	GGAACAAGAAGAGGGCTGTCCTAAGCCTGGAGGGGCCTCACTCACACAGC[T/C]CTCCTAAACTACATTCTCACGGAGCCTCGGAGTCCCCAGACTGCTCGATC	ss38329352	0.422222	0.325	0.448718	0.436842	0.414894	0.0461538	0.321429	0.384615
120	1	108	rs43705547	TGCTGGGACCTCCCCACTGCCCCCTTCTTTGGTTGCTTGCTCTCAACCAA[C/T]GTGAGGCTGGAACAGCCCCCTTCTTTGAACAGGAAAAAGGTGAGCAGGAG	ss66537834	0.211111	0.24359	0.141026	0.375	0.423913	0.0538462	0.0930233	0.25
121	1	108.6	rs29010074	CAGTCATTTCTGTTGCTAGGTATTTGGATTTTTTCCAGTCTTTTACTCTT[T/C]CAAATAATGTCACAGTTAGGAATCTTGCATCTTTTTATTACTTTTGTCAG	ss65183648 ss38324572	0.0166667	0	0	0.0677083	0.0425532	0	0.0116279	0
122	1	109.4	rs29024361	TTCTTTATCCCTTGCAAAAGTCAGTGAACCTACCACTCCAGAGGAAGACC[T/C]AGCCTGGAGTGCTGAGGGCTGAGAGTGCCTATTTATGCTGAGAAAGAAGC	ss38334460	0.130682	0.0125	0.236842	0.1875	0.106383	0.330769	0.404762	0.0125
123	1	109.6	rs29009817	GAGAGGTTTTATTGTGTTTTCTTTTATTGACTTTGTTCTGGTTTTAGGCA[T/A]GGAAGCAATAGAGACAAAGAAACTGGACATATGATTACTTGAAGAGAGGT	ss65187591 ss38324312	0.448276	0.05	0.2625	0.151042	0.0531915	0.0692308	0.476744	0
124	1	109.8	rs29017591	CAGTCACACTCGCCCACGCCCAAGCAAACCCACAATATCACACACTCCCA[C/T]GTCCTTATTCCCTCTGAAAAGTCTCCTCCACTCTGACTGTGGCCCTGGCT	ss65188157 ss38333897	0.340909	0.0875	0.371795	0.463542	0.414894	0.246154	0.22619	0.06875
125	1	110	rs29024604	TGTCTGGTTTCTAGGGGCAGGAAGCTACAGGCTGCTAGGATGGGGCAGTG[T/G]TTTCTCCAGAGACTTGTGGGAGCAAAGAGTAGGGTCTAGTAGGGTCTGCC	ss38334704	0.183333	0.2375	0.391892	0.296875	0.361702	0.138462	0.402439	0.21875
126	1	110.2	rs29026456	AGACTGTGTTTCTGACTTTCCTCATTCCTCCCTGGCAGGGGTAGGACTAG[A/G]GAGTCAGAAGATGGCTGCTTCTGAGCTCCAAGGAAGCCCAGGACATGCTC	ss38337143	0.235955	0.075	0.4	0.427083	0.382979	0.0153846	0.151163	0
127	1	110.21	rs29026457	ATCCAGAGCCGCTGTCTTCCTGCTCACTGCTCAGTGATCACCTTCTGTCT[G/C]TATTTTTCTTGCTCCAGATGGGCAGAAGAAGGTTCAAGAGGAATTCGACA	ss38337144	0.255556	0.225	0.2125	0.375	0.382979	0.192308	0.267442	0.025
128	1	110.4	rs29012799	CAGTGGTTAAAAATCCACCTGCCAATGCAAAGAACATAAGTTTGATCCCT[G/A]GTCTGGGAATAGCCCATGTGCCACAGCTACCAAAGCCCATATGTCCTAAA	ss38323897	0.442529	0.242424	0.4125	0.427083	0.457447	0.184615	0.166667	0.284722
129	1	114	rs29013239	GCAGCTGCCCTAATCCCATGACCCTTCTTTAATAGGACGTCCCAGCCCAC[A/G]TCTCCAAAGCTTACCAGGAACAGCAATGTCACCCACAAGTTGTCATGTGC	ss38322126	0	0	0.05	0.09375	0.0744681	0.00769231	0.0243902	0.0131579
130	1	114.2	rs29009642	TTTTACTGGCAAGGGTAGGCAGTTTCCTCCTACTCCCACTTTGATGCCTT[A/C]CTTGCATCTGTCTATTAATAGTTTCAATTTGCGAGCCCTCCTTACACTGA	ss38324135	0.455556	0.0875	0.5	0.494792	0.5	0.176923	0.380952	0.08125
131	1	118	rs29024836	GCAGAGGAAACTCGTTTCTGGGCTTGTTGAACCAAAGAGGATATTAAAGA[C/T]AGCAGGGCAATGGCTCCCTACTGCCCTCTTTTTGGTAGTTTCTACAGGGA	ss38334944	0.5	0.4625	0.4375	0.479167	0.5	0.484615	0.476744	0.462025
132	1	118.2	AF440368	GGGAACTGATTGCAGGTGTGGAGTGGTGAAAAAGCATCTCCCTTTATGAC[T/C]TGCTTCTTTTAATTTCCAGGTCTCAGTCTGGGAGCCCRGGGAACTGTGCC		0.168539	0	0.025	0.0208333	0.0212766	0	0	0
133	1	128	rs43703971	CTGGGTTCAGGGTTATAAATCAGGGTGCTCCGGCTGATGGGCATGGAGGC[C/T]GGAAAACATCTGTCTGCCAGCAGGGAGAAGGAGGTGCTTGCAGCCACTGG	ss66537739	0.222222	0	0.2125	0.182292	0.287234	0.0615385	0.22093	0
134	1	128.2	rs29019282	CTTTCCTTTTCTCCATGATACTGCTGAATTACTGCTCCCATGATACGCAC[T/C]CCCCGCCCCCTACAATGTTGGGCGATTGTTCCTCCGGGTCCTTTATGTGT	ss38327170	0.191011	0.0789474	0.2	0.401042	0.489362	0.1	0.325581	0.348101
135	1	131	rs29022221	ACCCACTTATAAAGGAAAGCAAAATTCTACATTAAATAATGAAAAGGGGG[G/T]TTTTATCGGGGCTTTACTCGGCAAAATAAGCTTAAAATTATGAAAATAAG	ss63261643 ss38330716	0.0337079	0.3875	0.102564	0.25	0.308511	0.315385	0.0697674	0.0375
136	1	133	rs29016164	ATTAGAATCACAAGCTCTGTGACTCTCTCCATATGGTTCCCTGCTACTTG[T/G]GATTTTTTTATCTTCCTTCTAAGCTCTGATATCCTGTGGGCATAAGGAGA	ss38332664	0.0444444	0.425	0.3625	0.446237	0.43617	0.289062	0.158537	0.384615
137	1	133.2	rs29016166	AATAGATTATATGAAATATAAATAGAATTATTTGGAGGTTTTCATATTGG[G/A]GCTGATAGAATTCCTGATATAATATGGGTTTAAAGGATGTGTTTGTCTTT	ss38332666	0.0444444	0.3375	0.375	0.442708	0.43617	0.296875	0.162791	0.16875
138	1	135	rs29020582	CGTCTACATATTGAGCCTATGTATATACAAAGAAATTGTTCCATAAGCAT[T/C]TCTTTTGGTTCAGTGATTTTTATTTGATTGTGGGCCAGTGCCTAGGACCT	ss38328270	0.0449438	0.4625	0.320513	0.192708	0.234043	0.430769	0.127907	0.487013
139	2	0	rs29012920	GTTTGTTAACCGACTGACTGACCTGAGGGGCTTTGCAAGTTGATAGAACT[A/G]CATGTCTAAGCATCATTTATCCTGCTGCTACTGCTGCTAAGTCACTTCAG	ss38324019	0.333333	0.0625	0.3125	0.458333	0.382979	0.1	0.255814	0
140	2	0.9	rs29021066	TCAATATTAAATATTGTATATACAGTTGATCCTGTATGTCAGTGTTCCAT[T/G]CGGCAGGTCACCCCAGGCATCTATGCACGGTGAAGTTTTTACACTTCCCT	ss38328761	0.348837	0.0769231	0.410256	0.295699	0.25	0.351562	0.0952381	0.14
141	2	3.2	rs43288586	CTTAAGGACTGTTGATCATTTTCATCTTCACTTTCTTCAGACCAATTCTG[A/G]TTAAAAGAAGGAAATACACCTTAACCTTAGAGTACCTAACAAATGGACCT	ss66538189 ss65201589	0.366667	0.0125	0.269231	0.244792	0.329787	0.2	0.463415	0
142	2	3.4	rs29022242	ACAGTGAGCCCGGCGCCTGCCCTTCCCCCGGTGTCTAGTCCTCGCTATCA[A/G]CTAGATGATAATTCCATGTTAGAGTCGAAAAAGCGGTTCTAAGAGAGTAA	ss38330737	0.444444	0.0875	0.4	0.494792	0.414894	0.307692	0.186047	0.233766
143	2	3.41	rs29022245	AAGAGCAGCTGGTTTCCTATACCTGTGCCATTGGGCCCCTCCTTCCCCTC[G/A]CCCCCTCTCCTAGGGTCATAGGGCACATCCTGGGCTGTCTGCATATCTTC	ss38330740	0.438889	0.15625	0.4125	0.473404	0.414894	0.307692	0.186047	0.0974026
144	2	3.6	rs29013334	CAGAGAACACTCTGTGCTTCCGGTGAATGGGGCTGCCTGCTGTTAGATGC[G/A]TATCTCAGGAAGAATTTCGATGACTCCAGATCTTACATCTTCCTGTACAC	ss38322225	0.436047	0.15	0.355263	0.401042	0.414894	0.369231	0.104651	0.0506329
145	2	3.8	rs29012073	CTATCTACCTGCCCCTCAATTACCTTATCCATCCACGCAAACAGGTTTTA[T/C]TGAACATACATTCTGTGCACTAAGCAGTATGATCAGCTGTTTGGATAAAA	ss38323158 ss65514383	0.261111	0	0.225	0.416667	0.382979	0.0546875	0.47619	0
146	2	4	rs43288058	CAACACAGTAGTCTTATTCATTAGACTGTGTTCTCAGTAAAGTACATATA[A/G]CTTTCTACAGCAAAGGATAATTCTCCAAATTTTATGCTCAACTGTATATT	ss66538102 ss65202159	0.215909	0.2125	0.45	0.369792	0.446809	0.148438	0.418605	0.410256
147	2	8.7	rs29013415	AAAGAGATTTAGGGAGATGTTTCTAATTAACACAATGCCAACTTTTAAAT[A/G]CATTTTAAACACCCAAATTCACTGTGGGAATTTTCAGGAAGAATTACATG	ss38322306	0.0730337	0.0125	0.2125	0.0989583	0.106383	0.192308	0.0232558	0
148	2	16.6	rs43710091	AGGCAAAAATGTGTCAGAGTAGTTGGCAATATAATGACCCAGAACTGTTA[C/T]GTCTGTTGGCAAAATGTAGGCTGGCATAAGGTTGCTCCATATGTGGTTCC	ss66538248	0.337209	0	0.3375	0.244792	0.163043	0.361538	0.465116	0.151899
149	2	16.8	rs29012658	AGTCATGTCTTGACAATAAATGAGTGAGTGAATGAATGAGTAACAAAAAA[A/G]CACATACTCACTGTGTGAACTGTTCCTTAAGCTTTTCGAGGGTTAAGTGG	ss63648385 ss38323754	0.423529	0.2	0.435897	0.317708	0.465909	0.387097	0.162791	0
150	2	17	rs29010223	TTAAATTTTAAAAGATAAAAATTTATCACCAGTTTTTAGACCATTTTCTA[A/C]GAAGTCAAAAGAGAAAACGATTGGCTACAATGCTAATGCTGTTAACACGC	ss38324726 ss64958355	0.466667	0.2	0.294872	0.484375	0.393617	0.146154	0.44186	0.155844
151	2	17.2	rs29023429	AATAACCTTTTTAAGTGGACCAAGCCCATACTTTATAGCATATGACTTTT[G/T]GGGGGTTCTGCAGTGTTTAGCATTTGAGATTGTATTTTGGATACATTTCA	ss38336720	0.346591	0	0.4625	0.114583	0.0425532	0.0461538	0.195122	0.00675678
152	2	20	rs29016204	TTATCATGTCAGCTGCATCTTATGAAGTTAGGCTGCCATGACTACCATCT[T/C]TCTTTCTGTGTTCTACCAGCCTCAGGCTTCTGCCACCACCTTCTTTGATG	ss65190272 ss38332704	0.416667	0.4625	0.1625	0.182292	0.152174	0.0538462	0.372093	0.1
153	2	20.2	rs43296636	TACAGATTCCGTATAAAGGCAGCTAACATTGTGGGAGAGGGAGAGCCACG[C/T]GAACTAGCAGAATCTGTAATTGCAAAGGACATCCTTCATCCTCCAGAAGT	ss66538294 ss65205558	0.292135	0.25	0.4625	0.479167	0.340426	0.292308	0.22093	0.125
154	2	20.7	rs29020690	CAAATATTTATATATGTGTGTCTAAGTAGAAAGATCTCATAAAAGAAAAC[G/A]AGTAAATCAACCTCCAAACTTTCTTGTATGTAAAGGAGGAAAGGCTGGCT	ss65207415 ss38328380	0.168539	0.2375	0.175	0.192708	0.0957447	0.00769234	0.127907	0.153846
155	2	23.5	rs29024489	TATTGCATTCATCTCCATATCCCTGGAGCATCACTAGGCGCCTGGCATGT[A/G]GTGGACATCAGACACATATTTACTATAGAGCGGAGCAGCCTTAAGCTTTA	ss38334589	0.0227273	0	0.05	0.0104167	0.0212766	0	0.104651	0
156	2	23.7	rs29013504	AGGGCTCATAATTATAGGATGATTAGCTAAAATGTCAGTGTTACTATGAT[A/G]TCTTTCCTGGGGGAAGGACAACAGCTAAGTGCTGGCAGCCCCAGCCTTGC	ss38322399	0.304598	0	0.269231	0.390625	0.351064	0.169231	0.372093	0.0384615
157	2	23.9	rs29027188	AGCTGCGCCCCAGTGGTGAGCCCCACCTCCCAAGGCTTTCTAAACCTGCT[C/T]ACCCTTCTCCATCTAGGGGTCTTTTGTAACCAAAAGGACGGCTGGGAATT	ss38329575	0	0	0.175	0.213542	0.244681	0.0153846	0.127907	0
158	2	27	rs29012418	TCCTCAGAGGCAGACACAAACCGTCTAAATAATGAAATGCATTAGAGTAA[C/T]GGGAAAAGTTCATTGTCTATGCTATTTTTCACATAGTTTTGTGAGTGCAG	ss38323505 ss65211682	0.426966	0	0.4875	0.375	0.404255	0	0.302326	0.0696203
159	2	27.2	rs29012194	TCTAACAAGAAGCACTCCCTAAGGCCTTCCAAATTTACCTCCATGTCCAT[C/T]GCAGGAAGAAATTGTAAGGACAGTGCCGTTCTCCTGAGTCAGAACTGAAG	ss38323279	0.188889	0.0125	0.474359	0.393617	0.478723	0.315385	0.428571	0.125
160	2	27.4	rs29024921	TGGCACACATGTTTATCTTCTCTCTTGCATCTAGAAGTGTGAAGAATTAT[G/A]GTATCGTCAGCATTTCTAAAACTATTATGTTATTTGCATTGTGAGCAAAT	ss38335029	0.234568	0.275	0.460526	0.494792	0.456522	0.0625	0.25	0.38961
161	2	27.6	G73155	AGTACATATCTACTGGCCTTTGATCTGACTAGTTCCCCAGTCTCAGGTCT[G/A]TTTGCTGTTAATCACCAGTGAGAGAAGGTCCTACCCTATCTTAAGTGGTT	ss65213319	0.494318	0	0.358974	0.369792	0.43617	0.315385	0.255814	0.107595
162	2	30	rs29019515	GTTCTTTAATAAAGTGTGGGTTTTGCCACTGGTGGAGAATAGTAACCACC[T/C]TTTAATTTCACAATTAGTGGCTTCTCTCTAAGATAAGATTGGCCTGAAAG	ss38327406	0.477778	0.3	0.3	0.265625	0.244681	0.184615	0.5	0.292208
163	2	30.01	rs29019512	TTGAAAATGGAAGCATTTTCAAGATAAAGAGTGGAAACAAAGAACAGCAT[A/T]ATAGGTATTATGTTCGGTAGACATTTTAAGATGAGTTATTGTAGGCATTT	ss63639529 ss38327403	0.482955	0.1375	0.3125	0.265625	0.23913	0.1875	0.5	0
164	2	30.2	rs29016537	TACGTTAATGTTTGTTAATAACCGTTAAATCCTGTGTGCTTCCTCCTGGA[C/T]AAGTGTGTTCCTGGTGACAGTGCAGGGGTCCCTCTCTGCCACAGATTATC	ss38333041	0	0	0.25641	0.119792	0.0978261	0	0.127907	0.0126582
165	2	30.4	rs29012101	ATAGGATATAGACCAAACTGCTTAAGGTGGGGGAAAAGATTTCTATAATC[T/G]GACCAATTTCTCTGCCTCATCTCTCATCTGTGCCTCTTGTGTACACTTTG	ss38323186	0.382022	0.0375	0.342105	0.255208	0.223404	0.148438	0.464286	0.0875
166	2	30.6	rs29017495	AAAATGATATATCAGAAGCTTTGGGTGTGGGAGGCAGAGCAAGAGAGGGC[A/G]TATCTAAAGAAAAAAATCAAAACCTCTTGCATATTAATCAATTAATTTGG	ss38333790	0.327778	0	0.4375	0.359375	0.340426	0.5	0.44186	0
167	2	30.8	rs43706883	TTTGAGTGTCATATGGTGTCTCTCTAGATTCAAGGAAACACACTGCATAC[G/T]GCCTACTGTCAAAACATATACTTCGTATTTTGCTAAAAATATGTCCAAAA	ss66538000	0.311111	0.1125	0.460526	0.468421	0.478723	0.2	0.372093	0
168	2	32	rs29010212	CCATCAGTAATTGCATAAATAGTACCTTTCTTATGCAGATTTTGTACAGG[G/A]GTCTTAATGAACTATATCAATTGGTGAGCTATAAGATCTAATGCAAAAAG	ss38324715	0.215909	0.0125	0.15	0.473958	0.43617	0.0769231	0.0813954	0.1
169	2	34	rs43706897	ACATGTTTCTCTTCTTAGTTTTCTGTTTCTGTGATCATTATACTCTATTC[A/C]TCCTTTAAATGTTGGTGTTTTTCTGGATCTGGTCTTGATTCTCATTGTTC	ss66538017	0.0388889	0.217949	0.0625	0.276042	0.319149	0	0.197674	0.05625
170	2	34.01	rs43706897	ACATGTTTCTCTTCTTAGTTTTCTGTTTCTGTGATCATTATACTCTATTC[A/C]TCCTTTAAATGTTGGTGTTTTTCTGGATCTGGTCTTGATTCTCATTGTTC	ss66538017	0.2	0.2625	0.242857	0.348958	0.393617	0.207692	0.348837	0.253247
171	2	34.2	rs43305779	GATTATGTTGTACAACAATGGGAGCAGCTTAATTTAATGTGAGTCAAAGG[A/C]AATAAAGCAGTTCTGGCACTTCCACTAATTAATCATCATCCTTCATCTTG	ss65219272 ss66537622	0.361111	0.2	0.1	0.140625	0.0744681	0.1	0.0697674	0.447368
172	2	34.4	rs43703969	TATCTTTCTAAGCAGTGTTTCTCATATCTCTAGCAGGTAAAGATTGCTTT[C/T]TCTTCCTCATCAAGGTCACCATTAAAATCCCTGTGGAAATTTTTGAATGT	ss66537737	0.185393	0.0625	0.307692	0.15625	0.170213	0	0.476744	0
173	2	34.41	rs43705621	GAACCCATGCTCCCTTCAACAATAGCTGAATCTCTTCATTGTTCATGGAG[A/G]TTTATTGGCAGGTATCACTGTCTGATAGTTCCCAGATTCTCCAGTATTTA	ss66537925	0.0955056	0.1125	0.225	0.1875	0.159574	0.138462	0.197674	0.3375
174	2	34.6	rs29024029	ACATCAAACTTCTTACTTCCTGTGATTCTGTGATGGCCATGGTGGGCCTC[G/A]GTTAATGTGGGGTCCTCACTGCCTAGTGTCCCTTTGAGCAGCCTCTCTTC	ss38334117	0.00561798	0.1875	0.368421	0.442708	0.404255	0.138462	0.325581	0.37013
175	2	34.8	rs43703967	AATAGGCCTCCTTATTACGGGTAATTACCTTCTTCTTCAACTTCATTTGC[A/T]ATCCCTTTCTGTATGACTCAAGGACAGTATAATGAGAAAGTATAAAATAA	ss66537734	0.15	0.375	0.179487	0.0989583	0.170213	0.338462	0.267442	0.202532
176	2	35	rs29015863	CACAGAAACCACCCCACTTGCCAGCACAGGACGCTTCCCTGAGTGTAGAC[G/C]GAGCTCTACACAGCTCTTCAGAAGTCTGAAAAGTTCAAATTGTGTTATAC	ss38332357	0.3125	0.210526	0.3875	0.359375	0.425532	0.461538	0.453488	0.114865
177	2	35.01	rs29015862	TGCTCCTAGTTAGAGCTCTTGCTTAGTTACCCTGGAACAGGAGGGGACAC[A/G]AATGGTGCCCCTGGCCACAGAAACCACCCCACTTGCCAGCACAGGACGCT	ss38332356	0.320225	0.192308	0.3875	0.357895	0.425532	0.453125	0.452381	0.105263
178	2	35.02	rs29015860	CTGAGCACTGTATTATGAAATCTGACAACTCTGTGAGCACCCCAACTTGC[A/G]TCCTACAATGCTCCTAGTTAGAGCTCTTGCTTAGTTACCCTGGAACAGGA	ss38332354	0.314607	0.35	0.4	0.354167	0.425532	0.461538	0.453488	0.216216
179	2	36.5	rs29025952	CTCTGGCGTGGGGTGGGGCCCCTCTGTCATGCTCCGCGAAGCGTCCTCGG[G/A]CGGAAGCGGGAATTTCCCTAAAGAAGAGCCAAATTAAAGTCGGAGCAAAG	ss38331848	0.308989	0.3625	0.175	0.0478724	0	0.469231	0.453488	0.259494
180	2	36.51	rs29025957	CAACTCCCCGCAGCGCACCGGGGTGTGCGGGGGAGCCTCGGAGATATCTC[T/G]CCTGCTGCTTCCGGGATCTGTGAGGTTGAGGACTTTGCTTGTCTTGGTCT	ss38331853	0.308989	0.3625	0.175	0.0265957	0	0.446154	0.453488	0.2625
181	2	40	rs29020949	TCTTGCTTTGACCAAAAGCACCTAACCCCTCCCAAGTGAGGGCACAGCAC[C/T]TAAGATGACATTCTTCTCTTCCTAGGGGTGAGAGGAAGAGAAAGAATTGA	ss38328642	0	0.0789474	0.0375	0.166667	0.0957447	0.023077	0.197674	0
182	2	40.2	rs43706913	TTCTTCTATAGGAGTTGAGAAACTTGATTAATGAAAGCTGGCCTCTGTGG[A/G]AAAAAGGAACCTAGTCATTCCATATGTCATAAAAAGCTTGATTGGAGACT	ss66538035	0.211111	0.3625	0.210526	0.331579	0.489362	0.369231	0.162791	0.424051
183	2	40.4	rs43705549	ACACTGATGTGAAAGAGCGTTTTCAAGGATGGCTCTGGCAATTGCTTCCA[G/T]GGTCCTTTGCAACATGACTTGGCCGTTCCTCTCATTAAGAAGTGAAATAT	ss66537836	0.333333	0.4875	0.2875	0.15625	0.255319	0.0692308	0.380952	0.414474
184	2	40.6	rs43708525	TGGTGAAACTGAGACAGGAAGCTTGTCAAATGTGAAAACTGAGCAAGAGA[C/T]CTGAACCCAGAAATCAGAGCAACAAAAGGGAGATAAATCCAGAGGAGCTG	ss66538168	0.366667	0.1875	0.3375	0.260417	0.414894	0.107692	0.27907	0.0909091
185	2	42	rs43706860	CACAGGCTGGCCTCTGCTGATTTTCAGATGGAGACCATCAGATATCATCC[A/G]CCGCCTCATTAGGCTGACACTGGTCCTGCCCCCTCTTGTAATAATGTCAC	ss66537975	0.117978	0.075	0.4625	0.326316	0.37234	0.492308	0.453488	0.00632911
186	2	42.01	rs43705585	TGAAAGTGCCTGTGGGTTCAGGTTGCGGCTCATGAAGGAATAGTTTCTTG[C/G]CTTCTCGAGCCCCTTGTTTTGGATGCTTGCCCTGGAAGAGGAGAGCCCAG	ss66537879	0.284091	0.25	0.1875	0.286458	0.357143	0.192308	0.0697674	0.01875
187	2	42.2	rs43710082	CTCTGTAACCTGTGGAAATAAGGACACATGCTTAAGATCTCAGAGTTAAC[A/G]GAAAAGTCTTAATGAAAACCAGACAATTCTGAAATACAAGAGTGGGTTGC	ss66538237	0.425287	0.3375	0.325	0.4375	0.423913	0.338462	0.418605	0.170886
188	2	44	rs43706837	GCTTAGGTAGATGCATATGTTCTTAAACATAGGCACAATTAGATCTCCCA[A/G]TGGTAGATGAATCAGGCAACTCTTTTATTTGGCAGATTTTTCAAGGAAAA	ss66537945	0.350575	0.2125	0.1	0.130208	0.148936	0.0923077	0.337209	0.297468
189	2	44.2	rs43708529	ATATTGTATTGATACTGTTTTATATATCTGAGTAACTGTAATCAAGGAAA[C/G]TTTGCATTTTGCTTATTCTTGGAAGTACCTAAGTTTCTATTTTAGACATA	ss66538172	0.181818	0.0625	0.4	0.404255	0.489362	0.123077	0.430233	0
190	2	46.2	rs29025559	CTTTGTAAACCTAAAATTTGCATACTAAAGGAACAAATCAACTATCAAAA[G/T]ACCTAGTAGTATATAGCAGTTGCTCACCTCTAAGCAGAGTTTTAAAATTC	ss64813881 ss38331450	0.288889	0.3375	0.1375	0.03125	0.0212766	0.292308	0.0232558	0.211538
191	2	46.4	rs43709793	GAGATAGCCAGAGAGATGTTCTGTTCATCAGGAACGCAGCCACCTGAAAA[A/G]TACCAGCTAATTAGCTGTCTGTAGCCACAAAACACAGCAGTTTAGTGCAA	ss66537559	0.0166667	0.05	0.1625	0.205263	0.148936	0.230769	0.232558	0
192	2	46.7	rs29014001	CACATAAAACACAGTATTGGAGGCTGACAAAAGGACCTTCATGCATACAC[G/A]TGTAATCTACAAAGCAAAGAAAGAATGATGTTGACGAGTGGGTAAGTACA	ss38322902	0.111111	0.0375	0.1125	0.114583	0.170213	0.153846	0.0581395	0.126582
193	2	46.71	rs29014000	TTTAATGCCAGGCAAATGGATTGATATTCTTCAGTGATTACTTCCAGAGC[A/G]AAATATTTAAAAGAGATTACTACGGGAAAATATTTACCACTACCAACCAC	ss64222506 ss38322901	0.329545	0.0384616	0.358974	0.458333	0.414894	0.276923	0.453488	0.12987
194	2	48.2	rs43559508	CCAATTGGACATTGGTTTATAGGTATTTACATAAACAAAACAAATGAGGG[A/G]AGAAATCTCTAAAAGTAATAACTTGTGACATCTGCTTACCAACTTCTAAT	ss65477175 ss66538197	0.408046	0.3375	0.384615	0.473684	0.468085	0.376923	0.430233	0.158228
195	2	48.4	rs43066985	GAGAATTATGAGAAAAATATTCACCATGGGATTAGAAACCATTTTAATCA[C/T]CCTCTTCTCAGGAACATCTGGCTGAAGCCCAGACACTCTAGGCCTCCTTT	ss66537941 ss64976296	0.311111	0	0.225	0.166667	0.12766	0.476923	0.214286	0
196	2	51.6	rs29027923	TTTAATAGCAAAGAGTGGAGGTTCTGACGTGAGACTTTCCAGGTTCTACT[G/A]TTTAACCTGCTGCTTGATCTTGGTCAAGCTATCAAACTCCTTTTAGCCTC	ss38336842	0.0888889	0	0	0.177083	0.141304	0	0.0813953	0
197	2	56	rs29015078	ATTAAAGAATCATTTTATCTTCAGGGTTTCAATTTTAATTTGAGCTAAAT[C/G]CAAATCGAACTAACCATGGATGTTTATTCCCCTTCTTTTTGGACCAGAAA	ss38326772	0.232955	0.132353	0.075	0.194737	0.159574	0	0.0581396	0.0197368
198	2	56.2	rs29011469	CTCACAGGGTAGGGAGCCTGGGCCCTGGGAGCTTCGCAGCTGCTGGCCCT[A/G]GGGATGAATCATACCGGAGCGTGGGCAGGCTGTGGGGCAGGAAGGAAGTG	ss38325760	0.177778	0.0512821	0.125	0.0729167	0.0638298	0.046875	0.0952381	0.0197368
199	2	56.21	rs29011468	CTCCTTGTGTCTGTGGGTTTGCAGGGTGGATATTCCTTCAGGCTGTTACT[A/T]TTAATTCCTGGAGAATAGATTCCTTCATTGGAGTTCATGCAATCTTTATA	ss38325759	0.316092	0.1	0.423077	0.463158	0.489362	0.307692	0.357143	0
200	2	56.22	rs29011466	TCAGCCTCGTCATGAGAATCCGTGTCATAAACAAATGCCTTGTGGGGATC[C/T]GTGCAGGGGCTCCTTGTGTCTGTGGGTTTGCAGGGTGGATATTCCTTCAG	ss38325757	0.308989	0.1	0.4125	0.463158	0.489362	0.307692	0.372093	0
201	2	56.23	rs29011465	GTTAATTTACAACTGTGCAGCCTGCAGCCCTGGTTTGGAACCGCTTGGAC[A/C]GAGGCTAAGGAGGAAGCGTCCTCATCAGCCTCGTCATGAGAATCCGTGTC	ss38325756	0.308989	0.1	0.4125	0.458333	0.489362	0.307692	0.360465	0
202	2	61	rs29021721	CACTATTGAATTTTATATGTTGACTTTGTAATCAGCCACATTACTGGGTT[C/A]TTTTTTAGTCCTTAATTGTGTTGAGCCAACTCTTGGGATTTCTAGATATG	ss38330207	0.155556	0.0375	0.4875	0.247368	0.212766	0.3	0.465116	0
203	2	61.2	rs29020754	GAAGAGTTAAATCACACAAGGACAAAATGGTGTAAAGATTTAAAACTCTA[A/C]AGGGGAAATGAAATTGCAGTGCTTTTGTTTTTCTGTCCTTTATCTTAAGA	ss38328444	0.426966	0.469697	0.475	0.389474	0.159574	0.0692308	0.186047	0.108974
204	2	61.21	rs29020753	CTGTATCAAGAAGAGTTAAATCACACAAGGACAAAATGGTGTAAAGATTT[A/T]AAACTCTAAAGGGGAAATGAAATTGCAGTGCTTTTGTTTTTCTGTCCTTT	ss38328443	0.426966	0.423077	0.4875	0.390625	0.159574	0.0692308	0.186047	0.113924
205	2	61.4	rs29014391	TAGAGAAGCAGTTGAGCAATTGAACTTGCAACTCTGATGGCTCCAGCAAT[T/G]TATTCAAGTTTGACGAACTGGGTTCTTTAAATACACAGTGCAGGTGGCGG	ss63405907 ss38326076	0.35	0.0125	0.474359	0.473958	0.336957	0.207692	0.383721	0
206	2	61.41	rs29014393	ACTCCCAACCCTATTAAACAGATGACCATTGGTTGCAAGGTATCCCAACT[G/A]GAGCCTTCTGCCTAGGGGAGAGCTGAAAGCCATGGATAGGGAGGCACAGG	ss38326078	0.357955	0.3625	0.461538	0.210526	0.212766	0.223077	0.465116	0.15625
207	2	63.2	rs43708505	CTTGATCATCCTCTTTCCCACATATGAATCTTTTTTAAGACTCTCTACTA[A/G]AGACATGTTTCTATTTCAAAACTTAGCAACATATTGTCTGGCTCTGACTC	ss66538147	0.00555556	0	0.2	0.0625	0.106383	0.2	0.0714286	0.00649351
208	2	63.21	rs43702442	TGTGCACATCTGTGCTCTATATCCATCTGCAGGGATTTGGAAAATTAACA[A/T]CTCTTTAAAGGCAAAACAGGATTATAATCAAAGGGATGTATTTCTAATGG	ss66537579	0.280899	0.025	0.3	0.194737	0.234043	0.115385	0.139535	0.0379747
209	2	63.4	rs29018881	GGCTCTGAGCTCCTTGCAATCAGGGGCTGTCTTCCCCATCCTGTACATGT[G/T]GTCCTCAGTGCCAGGCACTTAGCAGGCAGCCAACCAGGGTGTGTGGAGTG	ss38335978	0.232955	0.4375	0.131579	0.0729167	0.12766	0.0769231	0.130952	0.253247
210	2	63.6	rs29012113	ATTTTCGATTTTTAAAAATTTCTGATAATTTTAAACATGTTCAAAAGTGG[A/G]GCGAATGGTGTAACATATTCTCATGTACCTATCAACATGCTTCAGCAATT	ss38323198	0.0555556	0.45	0.205128	0.1875	0.287234	0	0.219512	0.411392
211	2	65	rs29012918	ATTGCCTTAGATAACCTTATGAACTTAGAAGGGGTTGAAATCTTGAATTC[T/A]GTTCAAGTTTTTGATTCCACCTCCTGTCAATGTGTACATGGAGTCTTAAC	ss38324017	0.420455	0.0125	0.475	0.244792	0.223404	0.430769	0.452381	0.158228
212	2	65.2	rs29017347	ACAAGTTCTCTCTCAGTAAGACACTCTTTCTGAGGCTATGGAAGTAAAGG[A/G]CAGGTGTCACATCTGGTTCCTCGGCGGTAGATGCACCAGAGAGGAGGGGC	ss38333640	0.294444	0.0125	0.22973	0.161458	0.223404	0.361538	0.22093	0.164557
213	2	67	rs29022017	GCAGGCTCCGGGTTACAGATGCAACTTCCCTCCCAGAAATGTTCCCTACT[T/C]TAATCACTTTTTTAAACTTCACAAACACAATCTCTGCACCGTGATCAATT	ss38330511	0.0166667	0	0.197368	0.0416667	0.0106383	0.346154	0.0731707	0.012987
214	2	67.2	rs43710074	CTGGCTGCAGGGCGACACCACACTTCCATCAGGGATGCCTGGGTCCTGGA[A/G]AAAGATTCTTTGCAAGTTGAAGAGCAGAGCCTTTTAATTGCCATGTCCCC	ss66538228	0.477778	0.0125	0.4375	0.484375	0.361702	0.269231	0.476744	0
215	2	71	rs29009935	CTGTGTGGCTTCTCTGGAGTCTTTCTGGGGGAGTCTAGTCCCACTGTAGT[T/A]CCATGGCTTGGTTCTGGGAATGGGAGGAGGCAGATTCTGAAGGAAGAGGC	ss65030507 ss38324430	0.181818	0.171053	0.275	0.416667	0.413043	0.138462	0.27907	0.149351
216	2	71.01	rs29009934	GGGCAGAATGGGAAGGAGAGGAAGGGATGGTGGAGAGGAAATTTAACCAC[G/A]GGCATTATAATTACAATTTTTAACCATATGAGGCTCAGGAACTGATCCCC	ss38324429 ss65030506	0.356322	0.0375	0.35	0.401042	0.414894	0.138462	0.302326	0.116438
217	2	74	rs29017490	CTACCTTTGAGTATGTTTAGAAAACCATAAAATGGCTGGTGGCTTTCTGT[G/T]TAAGTGTTTGAGGTCATAGGAATCAAGTGTTTTGTTTGCCCTTTTATGTA	ss38333785	0.155556	0	0	0.00520831	0	0	0	0
218	2	75	rs43702488	TGGGCTCAGGAACAACCCTGTTATTTTACTCTGCATCATTCCAGTGTGGG[A/G]CTGATTCAGCTGGAGTTCTGCACTCACTAGAAGCTTGGTGAGTCACCTGC	ss66537634	0.211111	0	0.358974	0.28125	0.276596	0	0.406977	0.00649351
219	2	75.2	rs43706906	GGACTCAAGCTGCTGAAGCTCATACCACTGGGACATCCTATAGGGAAAGA[C/G]AGCACGGATCATAAATGGAAGCCCACAGCTCCAAAGAAAGCATGTCTAGC	ss66538027	0.5	0.0375	0.2125	0.364583	0.489362	0.325397	0.22093	0
220	2	79	rs43705550	GGGAGTATAAAGCCATGGGTAAACCCACTCTTGTTCTCACCAAGCTGCCA[A/G]AAGTTAGCTTCTTGTACCCAGAAAAGAAGACAAGATCTGCCATTTTGTTC	ss66537837	0.278409	0	0.202703	0.046875	0.0543478	0.0384616	0.219512	0.0526316
221	2	81.2	rs29015299	CTGTGAATAATATTACAATCCACCTTGGTGTCTAAGTCAGAAACTCTGAA[A/G]TTCTCTTCTCCCCTCTTTCCCCCATCCCCGAAGCCCTTGCATGCCAAATA	ss38327001	0.372222	0.025	0.325	0.276042	0.255319	0.0538462	0.372093	0
222	2	81.4	rs43702461	CTCATCAGCTGCAGTGAGAATCCAGTAGCTTTCTTTTTCAGGCTCTTCAA[C/T]TGTGATCTTGTAGAAAATGTTTACTGGTTTAGTTTTATAATTTGTATTTT	ss66537604	0.116667	0.4125	0.1125	0.239583	0.25	0.195312	0.0581395	0.285714
223	2	84	rs29015828	ATCTTTCATCCTGTGAAGCAGGTCATGTAGTTATTTCTAATCCTAGTTTA[T/C]CCATTAGGCATCCAAAACTCTGGGAAGAAGAACCACTTGTTCTCCAACTC	ss38332321	0.483333	0.3125	0.375	0.357895	0.265957	0.226562	0.418605	0.409091
224	2	84.01	rs29015829	TTGTATAAGCCCTGTAAGTTGCCAAGTTTAAAACCAGATGATGTGTAAAT[G/A]TACTTACTGTGAAAGAACCCATAGAATTTAAGATCTATATAGAAATTTAC	ss38332322	0.447059	0.075	0.1	0.40625	0.351064	0.0461538	0.127907	0.0125
225	2	84.2	rs43704000	TGTAAGGCACCATGTGGCGAGGCTAAATTCTCTTCTTTGTCTAAAATAAT[A/G]TCTGCCCCACCCTTATTTCCTATGTTCCATAAATTGATACCATGGATGGT	ss66537771	0.0337079	0.0125	0.15	0.385417	0.457447	0.161538	0.345238	0.025
226	2	84.6	rs43705627	CTACACATATTAAGTGCCTCTGTGCACTGAGTCCTGTAGAGAACCAGCCC[C/T]TGACTTCCGCACGAAATAAGGGCGCATAGACTGCAGCTGGTGGGGGGTTG	ss66537934	0.38764	0.1	0.2125	0.151042	0.12766	0.415385	0.267442	0.03125
227	2	84.8	rs29018841	TGACCTAACCCTGATAATTTATTAAAATTCCCAGGGAAAGAAATCTCTAT[C/G]TTAATTTATTCATCAATTACCATTTCTTTTTACAAAAAATAGATTTAAAA	ss38335936	0.318182	0.197368	0.315789	0.457895	0.404255	0.146154	0.348837	0.43662
228	2	88.2	rs43702485	CCCTCTGTTAAGAAATCCAGCTCCAGTTCAGCAATGGTACAGTGACGATT[A/C]CATAGCAATGATTGGTAGCCTGTGAGCTCATGTTGAATGCTTGTTATAGA	ss66537631	0.287356	0.474359	0.325	0.197917	0.244186	0.142857	0.1625	0.429487
229	2	90.5	rs29010385	AATAATTTACTGAAGAATAATACTGTAACAATTTCCCTTCTGAAAACCAT[T/C]CGGTGACCATCCCAGAGAATGTGACCAAAAAAAAAAAAAAAAAAGCCCAG	ss38324892	0.130682	0.0375	0.05	0	0	0	0.104651	0.0189873
230	2	90.7	rs29013470	TCTGGCACGCTTAGCTCACCCACGCCCTCCTTGCAGTTCACCAGGGCCCC[G/A]GGCACAGGACATTACTCGCCATGCCCTTTCAACTCAGAGGATTCTCTCTG	ss38322364	0	0	0	0	0	0	0.0116279	0.00625002
231	2	91	rs43710035	TGAAAATAGCCTTTTCAACAGTCCTAGGTCCTCATTATTTTTAACATCAT[A/T]GTTCATGTTGCTAAAAATATTCCTAAATCTCTCCCTATGGATAATTTGGA	ss66538179	0.388889	0.0125	0.1375	0.130208	0.212766	0	0.0930232	0.1375
232	2	91.01	rs43710034	AGTGTGACATTCACCTTTGGCAGCTGTGCTGTAACCAGACATAGCCAGGT[G/T]TTAACTGAAATTGAAAATAGCCTTTTCAACAGTCCTAGGTCCTCATTATT	ss66538178	0.383333	0.0125	0.1375	0.130208	0.212766	0	0.0930233	0.1375
233	2	91.2	rs43705540	TGCACGCAGTGAGGGCCTGATCAATGAGGAATGACTATCTGTTGATTACC[C/T]CACAGCTTTCACCCACTGTATTGCAGTTCATGCATCCTGCTGTCCTGCTT	ss66537825	0.0611111	0.0875	0.1375	0.385417	0.361702	0.2	0.313953	0.0632911
234	2	93.2	rs43703996	GAATGACATTAATTATGGGAAAAGCAATCGTATCTGGCAGTTGGCAAGCA[C/T]GCATTATTCTTCAACACTCTTGCACGGGTTTGTGTCCAGCCAGCACTAGA	ss66537767	0.0111111	0	0.1375	0.0625	0	0.0307692	0.232558	0
235	2	93.7	rs29025245	CCTTGGAGCTTCCTGTGGGTGTTAAAAAGCAGGAGAGAAATGTGAACCTG[G/A]GAAGGTGTTTTTCGCTTGATTTAGAACCTTTCTGAGTTCTTTGGGGAAAA	ss38331130	0.398876	0.2375	0.4375	0.326316	0.37234	0.184615	0.488372	0.0696203
236	2	96.7	rs29016244	AGATGGTCATGATCTCTTCTGTAGGGAAGGGGATAAAAAAAGAATAATGA[T/A]ACAAGACACTTAATAGCGAAATTGTTCATGACTGCTGAGATTCTCGGAAG	ss38332744	0.00555556	0	0.2	0.130208	0.119565	0	0.392857	0
237	2	96.9	rs29019495	TAAAAACTCTGGGAACAAAATCAGCCATGATGAGTGCTGTCAGACAGAGG[G/T]CTGATGGTGCAGGAATCCCACTTTTGCCAAGAGGCAACCAACCCAGGGAT	ss38327386	0.47191	0.4875	0.4375	0.310526	0.445652	0.484615	0.395349	0.12987
238	2	97.01	rs29023447	AAAAAGAAGTTTCTTTTCCTTACCATGCAGAAAGAGCAAACAATAGTTAA[T/C]TGACTCGCACTTCCTGCATCTGTCTGCTCTACAGAAGGAAGTGTTTCTCA	ss38336738	0.483146	0	0.3	0.342105	0.393617	0.192308	0.360465	0
239	2	97.1	rs29023449	CATATATTAATAAATATAGCTTACACCTCTTAACCCCTACCTTTGTCTTA[C/T]GAGATCTTACACAGTCTTTATGCTATCATTTTTTAGATGGCTATGTGCCT	ss38336740	0.488889	0	0.3	0.357895	0.393617	0.192308	0.360465	0
240	2	97.2	rs43710118	TTTTAAATGAAAAAGTTTACCCTTTCTACCAATCAAATGCAAATTAAATT[A/C]TATCTAGAGATATATCATTTTGAGTACAAAAGATAGTCCAAATGAAAAGT	ss66538284	0.431818	0	0.434211	0.426316	0.369565	0.4375	0.383721	0
241	2	97.21	rs43702459	CCTTTTAAGTTGATAAAGTAGTTGCTTCATTTCTAATTGACCCATGTGAC[A/T]GTTTCAGAGATTTCAGTTGATAAATGGGGAAAAGATTTGAACTATCAATT	ss66537601	0	0.025	0.1	0.0416667	0.0851064	0.223077	0.139535	0.164557
242	2	102	rs29009838	TTCAGGAAGTGGCAGGCCAAGGATTTGAGCCTGGCTTTGATTTGGGGTTG[G/C]TGTTTTTCAGAATGCCACCCCATAGGGTGGATTTCTGACGCAGGTGTGTG	ss38324333	0.371795	0.425	0.445946	0.322917	0.289474	0.469231	0.333333	0.384615
243	2	102.4	rs29014082	CAGACGCTTTATAGGCATGACTGTCTCTGGTGTCTCTGCCTGGCAATATG[C/T]TGGGTTTCTCTTTTAACCCTCACACGAGCCCTGTGGGGTATATTGCCCTC	ss38322984	0.413793	0.025	0.391892	0.468085	0.422222	0.4	0.428571	0
244	2	104	rs29014081	AGGCTCTGCTGGCTTCAGAAGTATTTGCAGCGCAAAGTAATATGAATAAC[G/C]ATACCGACCATTCATTACCCACCTACCGCGTGCCAGACATTGGTCTGAAT	ss38322983	0.363095	0.0769231	0.397436	0.244792	0.141304	0.484615	0.44186	0
245	2	104.2	rs29011463	AAGCTTCTTAGAGCATCAGACAGGACTGAGGATTAGACGTGATGGCACAC[A/G]CCAAAGGCTCAGCACGGGGTCAGCTAGGTGGCCGTCAGAGCCGCTTTGGC	ss38325754	0.377907	0.0375	0.461538	0.0364583	0.0108696	0.0952381	0.280488	0.112903
246	2	109	rs29014395	CAAGGTAGTGTGTGACAAGGGGCCCTGAGCTACCTTTTATTTTCTTTTCA[C/T]AATATAGTCAGTCTGGACTTCAATGTAAAACTGAATCACAAAGTGGTCTT	ss38326080	0.427778	0.35	0.475	0.0364583	0.0638298	0.00769234	0.337209	0.48125
247	2	113	AAFC02037667	TGGGTTGCCAGCTGGCAATTCCTAGTTCTCTTTAGTCCTGCAAAGGATCACGTATGTGTCACGCAAGATAGACATAAGTTGTTCTGTTTTACCCTGAATC[A/T]TCTGCAAGAATAAACAGCAAAGGGCATCACCCCTATTAAGGTGCCTGACAGTGGAAGCCACAGGGTGAATTGTGAAGTCATTTCCCCCTCTATCCCTCAA	ss66537704	0.0888889	0.475	0.2875	0.21875	0.141304	0.00769234	0.44186	0.202532
248	2	113.2	rs29023387	AAAATGCAATTGTTTTTCAGAGAAAAGTATTTCCTAATAAAGTCCTTCCATAATTAATTCCCTCTGGCTAGTGCCCAAGGCCCTTCTGACACTTAGCAGA[G/A]CAAACAGCATTTATTGAGATCCCAGAATGCTTACTCTGAGATAGCTCTGTCCTTCCATACAATTAACAGCTCTGTGCAAGGGTAGTGAGCTAACTATCTG	ss38336677	0.477778	0.0125	0.434211	0.34375	0.391304	0.238462	0.488095	0.0519481
249	2	113.4	rs29020867	GTGACAAAGATGTGATATCTCCATAAGTGTTTGCAAATTAAAGACATTCA[G/A]CCAATCACATGGATGGGTTGCACAGGAAAGTGAATGCATCCAATAACTCA	ss38328558	0.438889	0.05	0.3	0.484375	0.340426	0.215385	0.418605	0.11875
250	2	113.6	rs29024263	TAAAATGAAAAGGCCTGAAAATAGCACTCTTATTTAAATTACAATACTTC[G/A]CACTCATCTGAGATTTCTTCATCTTTGCAATAACGCAGCTGTTTTCCTCA	ss38334360	0.0393258	0.4125	0.1625	0.234375	0.159574	0.0769231	0.0813954	0.315789
251	2	113.61	rs29024264	TGTCATAAATCAATGGCATTATCCAAGAGTCTTAGTTAAGAAAAAGGGCT[C/G]GAGTGATTGAAGAGTTGGGACTCTGCCAATCCAAAATTCTCTTGGTTCAG	ss38334361	0.4	0.05	0.15	0.317708	0.425532	0.138462	0.5	0.11875
252	2	113.8	rs29010017	TCCAGAGCCCAGGGAACCAAGCTTTGTTTGAATTTAATTCTAGGTCCATT[C/T]TTCAGCCACATAAAAATAAGGAAGGCATTTTTTTCACTTGCTAATGCCCA	ss65153321 ss38324513	0.00555557	0.2875	0.025	0.0104167	0.0108696	0.00769234	0.0232558	0.467949
253	2	114	rs29012261	GACACCCCACATCACCTTGAGCCTATCTTGCTGGCAATGTTTTTAACAAC[A/G]CCAAGTACTTAATTGATTTCCCTCTTGGTTCCCCTACTAGACTCAACGAT	ss65234431 ss38323348	0.153409	0	0.461538	0.0625	0.0638298	0.115385	0.5	0
254	2	114.8	rs29019900	AAAACTTGCTGCCAGGGAAGGTTCTGATGTTGTGTGATATTGCATAGGCA[A/G]TTATAAACAACTGTGTCTGATAGCAGTTATCCACTGATATGTGCCTCGTG	ss38327796	0.482143	0.375	0.1875	0.390625	0.489362	0.253846	0.309524	0.151899
255	2	116	rs29010056	ATTATTCTATGCAGCTTAAATTATACCTGGTCTATGGCTTTACTTAGCAG[G/A]AATCACATCAAAATATTTTATTTTATTTCTTAATCATCCCCATCAGTTTA	ss38324554 ss65234916	0.255682	0.0875	0.368421	0.213542	0.287234	0.107692	0.302326	0.0126582
256	2	116.3	rs29010055	TGAGGGGTAGCAGAATCTCCAGAACAGGCTACTGGTTCTGCTTGGCTCTG[C/T]GCTGTCCACGGTCTCCAGGCACCCCGAAGACAAAGAGGCTGGAGAAATTG	ss38324553 ss65234915	0.255556	0.2625	0.421053	0.432292	0.319149	0.453846	0.372093	0.103896
257	2	118.8	rs29016786	GAGTTCTGTTTTTTGTTTTTTTTTTAAAACCACCAAGAAGGTTCCTTGCC[G/A]TATTAACCCCAGAGAACATAAGTTCATTGGTACCTTTATGCCAACAGCAA	ss38333071	0.211111	0	0.2375	0.03125	0.0425532	0.00769231	0	0
258	2	119	rs29010029	ATTCAGGACATTTCATCCCAGCTCTACCTACCACTTTCTAACTGCATGGC[G/C]TTGAGCAAGTTTTTTAAAACCACACTGCCCTTCAGTCTCTTTGCCTGCAA	ss65234063 ss38324527	0.264045	0.075	0.128205	0.344086	0.404255	0.222222	0.0833333	0.0125
259	2	119.2	rs29020665	TCTGTGAATAATCTACAGAACTTGGCAAATTAATATGGAATTTCCAGAAG[C/G]CTTTAAAAGGACAGAATTTTTCCATACGTTAAATTAGAGCATATTTGCCA	ss38328353 ss62745789	0.266667	0	0.25	0.421875	0.329787	0.476923	0.197674	0.075
260	2	119.4	rs29018308	CCAATGCAGGCATAATGCAGTTGGTGATTTTTAACGTATGCAAATGTTCA[T/C]GGCTGGTCTGCTTGGCTTTGCAGGCGTGCTGGAGGCCAGGACAGAGATGC	ss38335398	0.219101	0.025	0.25	0.473958	0.425532	0.376923	0.0813953	0
261	2	121	rs29010496	GCTACAGTCATACTCTGGAGAAAATTCAGAATTTAATGCCTTTGTTATTA[C/A]ACAAGAGACTAAGCATTCAACTCACTCACATAATAAAAATAACACCATAA	ss38325007	0.466667	0.25	0.0375	0.171875	0.170213	0.0769231	0.209302	0.358974
262	2	121.2	rs29012274	TATAAAATCTTTATCTTGGAATGTATTCTTTGAAATTAAATGCATCAGAG[C/A]AATAATATAGTCTCCATGATGTTAGGATCATCCTTAGCAAAATTCTAATG	ss38323361	0.212121	0.363636	0.121212	0.115385	0	0	0.217391	0.0595238
263	2	121.21	rs29012281	GCGAGTAAAAACGGAAGCTGTATGTTTAAGTATTTAAAAGCTAACAGAGT[T/G]TTAAATAAAGTATGTTGGCTTTTCCTACCTTGACAAATACAACTTCATGA	ss38323368	0.230337	0.125	0.434211	0.390625	0.37234	0.330769	0.302326	0.3
264	2	121.22	rs29012282	ATGTTTAAGTATTTAAAAGCTAACAGAGTTTTAAATAAAGTATGTTGGCT[T/C]TTCCTACCTTGACAAATACAACTTCATGACAGTTTGGAATACTGTACCTG	ss38323369	0.230337	0.125	0.421053	0.4	0.37234	0.330769	0.302326	0.233766
265	2	127	rs29012478	TACCAACTAAAGTCTACTCTTTATTCAGGTTTCCTTAGCTTTTTCCTAAC[G/A]TCCTTCTCCTATTACAAGATCCCATATTACAGGTGGCCTTTATGGATTCA	ss38323569	0.454545	0	0.0625	0.260638	0.287234	0.0615385	0.0714286	0.00632911
266	2	127.2	rs29013733	CGACTGGTAAACACTGAAAAAAGTCAGCTGTAGAGCAGGATGTATATTATAACCGCTTTTTTAACATACAGAAAGATAATCATTTGATCTGCAAGGGAAA[T/A]ACCCATACTCATACATAGATACACACACACACAAACACTGGTCTGGAAAACAAACCAAACTATTAACCTACACTTACGACCTTATAAAGTGTAAGCTGGG	ss38322630	0.311111	0.1125	0.45	0.385417	0.351064	0.169231	0.267442	0.025
267	2	128.3	rs29014706	AATTCCTGGGATGCTTCTTCTGAGGAGCTGTTCCTGTGGATCCGGCCATC[G/A]CTCTTCATACTGTGGAAAGTCTTCTTGAAGGCCTCCATCATGGCGTGGGC	ss38326398	0.0505618	0.2625	0.3625	0.494792	0.48913	0.171875	0.261905	0.04375
268	2	128.5	rs29022267	CAGGTCCCGGCTTGCCAGCCATCTGCCCCTTTAGGATCCAAGCGGCTGTC[A/G]CCGTGGAAACCCCCATCCCTGAAGGTACACTGTGTCAGGTCTGAGTCCCT	ss38330762	0.162921	0	0.125	0.203125	0.223404	0	0.325581	0
269	2	128.7	rs29013679	TATAACTTCCTGTCATTGGAAGCAGTGTACAGTTAGTGAAGTTTGGTATA[A/G]TTCAGCTTTTCTTTAGATCTTCCATAGAAAGTCTGTAGACAATTTCTTGT	ss38322576	0.454545	0	0.075	0.145833	0.0957447	0.130769	0.395349	0
270	2	128.9	rs29016197	GTGTGCACACGCACGCATGTATATAGAGAGATGCAGCAGCAAGCATCTGG[T/C]CTGTGCGCTGCCAAACTGGAGGGAAGTGGTTCCCGGAGGCGTGGAGGTGG	ss38332697	0.405882	0.075	0.3	0.410526	0.382979	0.451923	0.469697	0.0869565
271	2	131	rs43708513	GCAGAGCGGATTTCAGTCGCTCGAGGGGGATATTCAGGTTCAAGAAATAG[A/C]AAGCTTATACGTAAATACTTGTAAATAAAAAAGCTTATAAACACATTAAA	ss66538155	0.483146	0.15	0.425	0.473958	0.287234	0.376923	0.267442	0
272	2	132.2	rs29022958	GCGCAGTGCTCAGTTCTGAGCTTGTGACCACTAAGCGTGGGCTGAATGCA[G/T]GAATGAGCAGAAACTAGTGAACATCTTGATGCATAAAGTTTTCCCATGCT	ss38336245	0.235955	0.2875	0.325	0.161458	0.148936	0.15625	0.383721	0.0584416
273	2	132.4	rs29027597	GAGACAGTACCTCCGTTTATTGAGTCATTGGGGTGTTATTACTGCAGGAC[G/C]TCCACGCCCAACGGCTGGAGGACCTTCTTCCCCACTTCCCTGGGTTTGTG	ss38329988	0.216667	0.025	0.486842	0.126316	0.0425532	0.453846	0.348837	0.0253165
274	2	133.9	rs29014020	CATGAACAATTGCAAAACAATGGGTACAAATGTTAGAGTAATGGGAAAGA[T/C]GAATTTACTGGCTCAGCCTGACTGTGAATGACTACTCACTCAGTCAGACA	ss38322921	0	0.134615	0.409091	0.147436	0.289474	0.0932203	0.442857	0.384615
275	2	133.91	rs29014021	ATGAACAATTGCAAAACAATGGGTACAAATGTTAGAGTAATGGGAAAGAT[G/A]AATTTACTGGCTCAGCCTGACTGTGAATGACTACTCACTCAGTCAGACAA	ss38322922	0.288889	0.425	0.45	0.442708	0.329787	0.138462	0.465116	0.44
276	2	133.92	rs29014019	CCCCATAGTGGCTGCCCAAACTCAAAATTGGTGACTTTATTGAGTTCTTA[T/C]GGTTTCTTCCTACGTAGAAGTTTATGGATTTGAAAGAGCTGGAGCTCATT	ss38322920	0.111111	0.35	0.15	0.364583	0.43617	0.0692308	0.151163	0.404762
277	2	135.4	rs29019465	AGGAACTCTTTAATTCTCTGGAATAAGGAGTTGTGTTCTTACACCGAAAT[G/A]CACCTCAACAAAACAAGGGCCACGAGCAGCAGGATGGATGACGGGCCTGT	ss38327356	0.145833	0.025	0.269231	0.0416667	0	0	0.313953	0.025
278	2	135.6	rs29024930	ATGTCCAGGCTTTATCTTCATGAAGTTTAAAAACAGTTGAAGTCCAGCAC[A/G]GCGATCCGAGAGCAGGTGGTGAAAAGGATGAGCTGGATGTGAGTGCAGGC	ss38335038	0.205556	0.0125	0.263158	0.229167	0.159574	0.184615	0.267442	0
279	2	136.8	rs29020939	CTCAGGAGCCTGGGGCTCAGCCAATCGGCACCGGAAAGCGCCCGGGGAAT[T/A]CTGGGAGCTGTAGTCAGCCTCCGGCGAATGCTGCAAACTTTTGCAAGAGG	ss38328632	0.383333	0.0769231	0.5	0.208333	0.202128	0.307692	0.348837	0.0253165
280	2	136.81	rs29020941	ATTCTTACTCAATATATTACTAAGCTGTCTGACTTTTGCCAACACACCTC[G/T]CGAGCCTCAGTATCCTCATCTGTCAGATAGGGGCATAATGCCTACTTCAT	ss38328634	0.38764	0.1125	0.487179	0.197917	0.202128	0.307692	0.309524	0.214286
281	2	137	rs29025431	GGGCCTTCTGTCTCTCAGGAGGGGAGGAGCCAGAGTATAGATGAATATGG[A/C]AGTGAATACGGCAGCGACGTCTGTCACAGCTGGAATTCCCTCCCTCATAC	ss38331317	0.411111	0.025	0.1625	0.210526	0.195652	0.276923	0.47561	0
282	2	137.2	rs29014448	GTTTACAAGGTAATTTTCATTTGGCCAGTATTTGTTAAGCACCTGCTACG[T/C]ATCAGGAACTGCTCTAGACAATGGAGTTACAGGCGAATAAAACAGATAGA	ss38326135	0.205556	0.0875	0.25	0.192708	0.148936	0.00769231	0.488372	0
283	2	140	rs29015278	GCTGAGGACCTTGAGGGGTGAGGAGCAAGTCACAGCCGGACAGCGGGTAT[C/G]AGGTCTAACCTTAACTCCACTGGCTTCAGTTTGGTCCCCAAACGCACGCA	ss38326977	0.377778	0.0125	0.166667	0.432292	0.413043	0.00769234	0.27381	0
284	2	144	rs43702457	GAGGCCCCCACCCCTACCCCACCCCCGAAAACAGTTCTGGGAGAACTGAC[A/G]CTACTTAAGTTCAGCCACTTATAGACTGTGTGACCCTAAACAAGTCCTCT	ss66537598	0.193182	0.166667	0.3125	0.046875	0	0.0923077	0.0697674
285	2	147	rs29016354	ACAGGTGACGGAGGTGCTGGGGGCTTTTTAGCTGCTGGCTCAGGAGATCC[C/T]GAGACAGATCGGGAAGATGAGACCCTCCTTACCGACTGAGGGCTTGGTGA	ss38332854	0.294444	0.294872	0.425	0.327957	0.287234	0.369231	0.139535	0.441558
286	2	147.2	rs29012608	ATGCAATGGAAAATAGTCAAAGTGCAGAGCCCAGTATCAGATAAATACTT[G/T]TAGGGTGAAGCAATGAATGATCTAATAATTGGTCTCCTAGCCTCCAGGCT	ss38323703	0.488889	0.275	0.375	0.291667	0.234043	0.369231	0.395349	0.272727
287	2	147.4	rs29013708	TTTGTTGAGTTCTTTTTTTTCTATGTGTTTTCAGCTTCAAGTACTGGTGT[T/C]TTACACGTACCCATTAACTAAACATGTGAGCCTGATTTGGTAGTCATGAG	ss65241496 ss38322605	0.272727	0.075	0.1125	0.375	0.191489	0.0846154	0.383721	0.075
288	2	147.6	rs29012461	GCACAGTCCAGAAGCAAGCGGTTTGACAAGTTTTGACAACTGTCGACACC[T/C]GTGTAACCCCGGTGGCATCAAGATAGAGGACACTTCCAGAATATTTCCGC	ss38323549	0.377778	0.425	0.5	0.473958	0.391304	0.0846154	0.27907	0.442308
289	3	0	rs29010435	TTAATGACTGGACCACCAGGGAAGTCCCCTAGATTGAACTTTTTGGTCAA[A/C]CTTTTGAAACTTTCTCTGTAATTTATTCAAACTTTGGCTGTCCTTTTCCC	ss38324942	0.454023	0.3	0.3875	0.447368	0.48913	0.0692308	0.27907	0.177215
290	3	9.3	rs29022178	CGTGCCATCCATGAAAAACTTCCTGGCGTCCTGGCGTCACTCAAAAGCTT[C/G]CCTCAAGCACGGCCCCAAGCAGTTTAAGCAAACGTCTGATTGCAAAGAGT	ss38330673	0.155556	0.0375	0.025	0.255319	0.347826	0.0153846	0.0238096	0.00641024
291	3	9.5	rs29025548	CTGAGGGTCTGTGACTGAGGGAGACAGCAGGGCTGTGTTGGCAGGGGAAC[C/T]GTCTCAGGGTGCTCATTCCTGTGGTTGACTGGCTCTGGGTGGGGGCTGAG	ss38331439	0.37931	0.2625	0.3375	0.34375	0.287234	0.284615	0.27907	0.360759
292	3	9.51	rs29025545	TGCTCTAGTATCTCATTACATAAATTGAAGCTCTAATTAGCCCTTCTTTC[T/C]TCCTCCTCATCCTCTTATGGATTGGAAAAGGCCAGATGAGGTCCCTTCTC	ss38331436	0.377907	0.0128205	0.346154	0.34375	0.287234	0.273438	0.285714	0
293	3	9.7	rs29012060	TGGATCTGTAGTTACATATATTAGGACCTTTTATTCTTTCCTCTGAGTCT[T/C]TTGCTCCCATTCTATTTTTCTTCTTTTTAACTACAATTTTGCAAAGGGTC	ss65244660 ss38323145	0.144444	0.0125	0.0375	0.0368421	0	0.430769	0.0697674	0.0189873
294	3	9.9	rs29012306	GTACACAGGTTTTTCCAAACTTACTTGTTTCCAACACCTCTTTTCCTCCC[A/C]AAACCACTGTTCCAAGGCACATATTTTGGGAAATACTGCTGCAGGATATT	ss38323393	0.494444	0.025641	0.425	0.479167	0.414894	0.338462	0.255814	0.0189874
295	3	11.8	rs29016890	ATGAATCTAACAGTAAATACAATTAGTTAGCTTTCCAGGAAAACCTAAGA[G/C]AGATAAATACTGCCTAAAAAAAGGAGTATAGAGTAAGAAGGATAGGATTT	ss38333178	0.284091	0.025	0.371795	0.453125	0.434783	0.153846	0.44186	0.0253165
296	3	18	rs43710055	TGGCCCTCTCCCCAGAATGTGTTGGCATAAGCATTGCTGAGGGCTTCGCC[C/T]CCAGACGTAAGGATGTGGTGGCCTTTGTGTTTCTGGTCTGGAAGGCAAGA	ss66538205	0.494253	0.271429	0.4875	0.255208	0.329545	0.346154	0.416667	0.196203
297	3	18.1	rs29009811	AGACGCAAGGAGTTCTCCCTGGGCAGGACAGGGGTGGGTAGTGCAGCAAG[C/G]TCTCGCCCACTAGCAGAGGTGGGAAGTGGGTACAGAGGGCTCTGACAAGC	ss38324306	0.335227	0	0.175	0.359375	0.382979	0.176923	0.202381	0
298	3	18.3	rs29012865	CCAGGAAAGCCAAATCATTCATCTAACTACTGTTGGAAGTTTACAGAATA[C/T]TGATGGGAAGACCTGGTGCTGATGACCAAGGCAAGAGTCCATGGATAGAT	ss38323964 ss65244788	0.335227	0.0125	0.175	0.363158	0.382979	0.215385	0.209302	0.0833333
299	3	19.6	rs29019390	AGCTGGGCTGGGTTGGGCGGAAGACGAGACCTGGGGCTGCCCAGATGACA[G/T]CTCTGTCCCATACTCCAGACTGCTTAGGACAGGCTGTGACGAAATCAGCA	ss38327280	0.1	0.225	0.346154	0.347368	0.329787	0.184615	0.119048	0.141026
300	3	19.8	rs29023452	CAGGGAATCCCCTGGGTTATATTTTTAAGGAGCTTTGTGTTGTGAAGTGT[C/T]GGTTGGGCCCCAGAAGGCTGGAGGCGGGGGAGTAAACCACCACGGTGTTG	ss38336743	0	0.0625	0.1375	0	0	0.00769234	0.119048	0.360759
301	3	20	rs29016222	CGTCAAGAGAAGCCACTGTAACCAGAACCTGTGCACTGCACAATGAAGGA[T/G]GGCCCCAAGCCATAGCAATTAGAGAAATCCGCATGCAGCAACAAAGACCC	ss38332722	0.0449438	0.1625	0.0897436	0.270833	0.297872	0.176923	0.151163	0.0632911
302	3	20.2	rs29027882	ATTGCAGTGAGAGCTGAGTCTACACCCAAGTTTTGAAAAGTTGAAAAGAA[T/C]GGCAGAGTAGCACAGTTGGGAACAACACCTGACAGCTTCTCTACCTCTTC	ss38322643	0.269663	0	0.45	0.260417	0.293478	0.476923	0.488095	0.0375
303	3	22.6	rs29025760	GCTGGGATAAGGACCGAGAGGCAGTCTGGAGCTGCCCCTTAATGTGGAGA[T/C]GAAGAGGATGACCAGGAGCCTCAGGGCTGCTCCCTAGTGACTCTCTTGGG	ss38331654	0.306818	0.0625	0.1375	0.125	0.12766	0.195312	0.190476	0
304	3	22.8	rs29010539	GTCATCTCTCCCCGCGTGGAATTCAGGCTCGCAGGGAAATTTGGCTCACT[G/C]CTTTCCTGGTCTCGGCCACCTCTGCCTCTCTTTTCCCCGTTGGCATATTC	ss38325050	0.344828	0	0.175	0.364583	0.382979	0.215385	0.207317	0
305	3	25	rs29010859	TTATTTTAATGACTGGTTGTTAAACAATGTGTACTGTGGAATACATACCA[A/G]GGAGGGACCGTTCCACCCCCGTGCCTGCCTCTCCTCACTCCCCAGCTCCT	ss38325144	0.168539	0	0.3	0.3125	0.308511	0.5	0.255814	0.00632912
306	3	25.2	rs17871480	GGTCTCCCCCAGGTCCGGGCACGGTCACCTTCGTCGATGAGGGACTCCAC[T/C]GACAGTGTCCGGTTCCGCATGTTGAGGGAGTCCGTGGACTGTGAGAGGAT	ss28451821	0.372222	0.0875	0.325	0.203125	0.212766	0.246154	0.406977	0.0316456
307	3	26.6	AAFC02044670	GCCCTGTACTTCATTCATTCTACAAATTCTTAAACTGAGTATCTACATACTCCGTCCTTTGCTCTTGGTGCCGAGGATCCTGAAGTGACCGAAGTCCTTG[A/C]GCTGTGGATATGCTCTTCAGGGACAGAAGAAAGGCTGAAGTTATAATTGGGCAAATCGTAAAGCCAAGTTGCCTTTACCCTCAGAGTTGTTCTGTTCTCT	ss66537898	0.466667	0.4375	0.15	0.171875	0.138298	0.023077	0.0813953	0.410256
308	3	28.8	rs43708460	GTTGTTTACACACCTGAGGAACGTGTTCTGGAAGCTGTACTCTTGGGCTT[C/G]GACCATGTGTTGAGACAAAACAGACGTTGTGACCAACCAAGCTGATGGAG	ss66538089	0.422222	0.4375	0.2375	0.197917	0.148936	0.289062	0.5	0.0324675
309	3	28.81	rs43708459	AACAACAAGAGGGAGCAGCAGGATGTCAATGGAGGAAATATATCCATGGC[A/G]AACTCAGAGACTGATGTGTTTATATTCAGAATCAGATGAGCTTCAATATG	ss66538088	0.422222	0.075	0.2375	0.197917	0.148936	0.292308	0.5	0.326923
310	3	29.7	rs29012563	CTGCCCCAGGAGGTCTGGGAGCCAAGAAGGAGGGTGGGGTGGGAACATAG[G/A]GATCCCCTTTTACCTCAGTTGAAATGTGGGAATTGTCCACCTGCCCATCC	ss38323658	0.0674157	0.0125	0.325	0.121053	0.202128	0.0307692	0.186047	0.00625
311	3	29.71	rs29012564	CTTGGAGACAGCGCTCCTTGATACACAAGTGGCTGAAGAAAGGATGAATT[G/A]TCCTCCCTTTGTCTAATGAGCCTTCTAGAATATCCTGTGCTCCCTGCCCA	ss38323659	0.0666667	0.0125	0.325	0.125	0.202128	0.0230769	0.244186	0.224359
312	3	29.9	rs43705584	GGAGGATGGAAGCTTGGGAGTGGACACGGCTCTGCACGTGATCTCAGATC[C/T]GGGCAGGAGGTACCCCAGGAGGGTCGTGGGGCACAACTCTCAGAGCAGCG	ss66537878	0.355422	0.3375	0.397436	0.265625	0.319149	0.284615	0.5	0.202532
313	3	29.91	rs43705584	GGAGGATGGAAGCTTGGGAGTGGACACGGCTCTGCACGTGATCTCAGATC[C/T]GGGCAGGAGGTACCCCAGGAGGGTCGTGGGGCACAACTCTCAGAGCAGCG	ss66537878	0.264368	0.4375	0.2	0.463158	0.446809	0.138462	0.232558	0.0253165
314	3	32	rs29010816	TGGTCAAGAGTAGGGAGAGACAATGGGGTTAAGTGCTGCCTGGGGTTTAA[T/C]GCTTTGTGACAGCCCAGGATTGGAGCAGAGTTCCGGGTTCCCAGGAGAGG	ss38325101	0.403409	0.0125	0.25	0.140625	0.223404	0.223077	0.360465	0
315	3	32.2	rs29010082	AAGGCTGTGATGAGAATGCTTGGGAGGTACTTGATACAGTACTTAATTTG[A/G]GGGCTCTGGAGTCAAGTAGAACTGAGCTCAAATCCTGCCTGTTATTGTCA	ss38324580	0.181818	0.315789	0.4625	0.252632	0.223404	0.046875	0.0581396	0.158537
316	3	32.4	rs17871527	GAAGGACTCCTGGTATGGGCTGYTCTTCTGCCCCCTGCTCCGTTGGGAAT[G/T]AGCTCTCCTGAGCTGGGTGGGGAAAAGGGGACTTCGTGGGCATTCATTCC	ss28451868	0.307229	0.0694444	0.461538	0.357143	0.4	0.198276	0.375	0.046875
317	3	36.2	rs43709763	AATGGCTGACCTCACGGCATAAATGCCATATTCAAACATGTTAAGAAACA[G/T]TATTTACTGAAAATGTACCAAATACCAGCTATTTTCACCCCATAATAGGG	ss66537519	0.155172	0	0.0125	0.411458	0.489362	0	0.127907	0
318	3	36.4	rs29024843	TCCTACAGTCCCATTGCAATTACTTTGCTACCATTTAAGATACATGGTTC[C/T]ACAGTAACAGTATGCTTGAGAAGTCCAGCTTCCCTCCATATCCCTTCCCT	ss38334951	0.213483	0.0125	0.230769	0.447917	0.414894	0.192308	0.395349	0.056962
319	3	36.8	rs29010509	TCACAGGGGGAAAAAAGAGACCTATTTCCGCCTGGTTTCGAACCGGAGAC[T/C]TTTCACATGTGAGGCAAACGTGATAACCACTACACCACGGAAAGGCGACA	ss38325020	0.0561798	0.0125	0.075	0.168421	0.234043	0.0153846	0.395349	0.0344828
320	3	36.81	rs29010510	ATGTGAGGCAAACGTGATAACCACTACACCACGGAAAGGCGACAGTCGCT[G/A]CCACTGAGCCCTGTATCCAGGAAAACCCAAGGTTCAGCCGCCACTATCCA	ss38325021	0.181818	0.459459	0.157895	0.395833	0.37234	0.153846	0.244186	0.359649
321	3	37	rs43708470	CATAAAGAGGATAGAGTAATATAATGAACATCTTTTCAGTAGTCACAGCA[A/G]TGAGTTTTGTGGGATTGTTTCTTATTGTTCCCTTGACACAGAATGATAGC	ss66538103	0.155172	0.1	0.25641	0.322917	0.234043	0.184615	0.0116279	0
322	3	37.6	rs43706930	TCCCCTGTCCTCCACATCATGTTGCCATGAAGAACCTCATGGTTTATGTT[C/T]AGGATGACCCAGACTTTTTCTTTGCCTTATAGTTATAGACCCAACAAGTC	ss66538054	0.0722222	0.1125	0.3375	0.447917	0.425532	0.284615	0.325581	0.0696203
323	3	38.2	rs29015905	CTATCTTCTCTAGAAGACGAGCAGGAGGCTCCAGGAAGAGCCAAGGCATT[C/T]GGGTGCCAACCTGATCCTCAAGCTAGTCTGTGCCTCAGGTCACAGCAGAA	ss38332399	0.0909091	0.171053	0.314286	0.208333	0.293478	0.015625	0.341463	0.34
324	3	42.6	rs43706923	TTGACTTTCATCACTTCACCTTCCTCCTCTATCAGTGGGGTTGAAGACAA[C/T]GGCTGCAATGAAAAACAGGCCTGTCCTAGAGCAGAGAAAGGAAAGTAAAA	ss66538047	0.211111	0.45	0.4125	0.421875	0.48913	0.269231	0.313953	0.373418
325	3	42.8	rs29011736	GTTTTTGCACAGCCCACCCTGAGGCCCGAGCTTCCACATCTAGCCCTCAC[A/G]TGCACCAGTGGACACACGTCTCGGGCTGGGAGTGTAGAGGGGTGGCACAG	ss65247438 ss38326032	0.277778	0.1125	0.426471	0.153846	0.2	0.215385	0.208333	0.121795
326	3	42.81	rs29011739	CGGGCTGGGAGTGTAGAGGGGTGGCACAGACTGTCTGCAGGCCTCTCTCT[G/A]TTCTAGCTGCTGCAAACCAGTTGCTGTATTCTCCTCTGAGGCTCTGAAGC	ss38326035 ss65247436	0.388889	0.05	0.2625	0.0833333	0.138298	0.269231	0.151163	0.0886076
327	3	43	rs17870319	AAGCACGGGGACTCCGTGCGGGAGCTGCTCAGGGGTACCCAGCCCCACGT[G/A]GAGGCCCTGGAGGAGGCCCTGGCACAGATCAAAGGGACCAACAGCGCCGT	ss28450660 ss28451655	0.224719	0.24359	0.2875	0.442105	0.402174	0.130769	0.360465	0.164384
328	3	45	rs29010140	TGCTTAGGGACAATAAAAAAGTAAATTCTGGATATTCCAAGTGAAGAAAG[C/A]AAGCCACAGGTACACAAAATCACGCCCAAAGCAAAGCATAATAGTAAATG	ss38324640 ss65250137	0.0280899	0	0.025641	0.00526315	0	0	0.0121951	0
329	3	45.2	BTCN14808	AAAAGCTGAAGCCTCGGTACTTGGAACAGCTACCTGGACAACTGAAACAGTTCTC[C/T]TTGTTCTTGGGGAAATACTCATGGTTTGCAGGGGAAAA		0.420455	0.0375	0.5	0.00520833	0	0.146154	0.406977	0.0443038
330	3	46.8	rs43706917	GAAAAGATAAGAAAACATTACTGTTGATATTAACCAACGACACCATTATG[C/T]AGGATGACCCAATGTGTTCTGGTCATCATGGAGGCCACCCAGGGTTATGT	ss66538039	0.0333333	0	0.0125	0	0	0	0	0
331	3	46.81	rs43702499	AGGTTGAATTCCACTCTGACACTTATCTGCCGGGTGACCCAGAGCAATTA[C/T]GTCATTGCTATAAACCTCAAATTCTTCAGCAATAAAACGGGGATAGTAAC	ss66537648	0.405556	0.2	0.4375	0.494737	0.477778	0.4	0.430233	0.06875
332	3	48	rs29014875	AGATTTGGGTAAAATGTTCCGTATCTGTGCCCTTATAACATCTCACACTC[T/C]TCTGTATCATAGTCGTCAGTGCCTGTCACTGAAATGATCTGTTTAGACAT	ss38326568	0.280899	0.375	0.3125	0.15625	0.0638298	0.192308	0.162791	0.166667
333	3	48.2	rs29012123	AAACAACTGGATCTGCACACAGCGAAGCTATTGCCCGAGGTATCTGGTGT[A/G]CTGTTACAAGGAAGTTTTATGATATGTATTGTTTATCTCAACCTACATCT	ss38323208	0.377907	0	0.4125	0.426316	0.489362	0.164062	0.267442	0
334	3	49	rs43705614	GCCATTCCAACAGTTAACTACTCTTATTTGCCTTATGTTGAGGCGGCCGA[A/G]TGTTGAAAAGCAATCTCTCTACACATCCCTATAGAGTTGTACAGTTTCTG	ss66537916	0	0.0128205	0.363636	0.0944445	0.25	0	0.0735294	0
335	3	49	rs29024428	GTTCTCTGTTCAGTCTTTGCATTGAAGGGATCCATTTTCACAGCCTTTTC[T/G]TTGTTGTTGTTTTTTCCTCTTTTTCTTGCCTTGAAAGTTCTATAAAATTA	ss38334528	0.0777778	0.25	0.05	0.161458	0.308511	0.338462	0.127907	0.151899
336	3	49.2	rs43705556	CTTTCCCAATTAAATTTAATCCTAGAGTGTCATTAGATAAATGAATATTA[C/T]GTAGGTGATATAATGTTACCAGTCACCACGGGAGGAAACTGAACTATACT	ss66537844	0.344444	0	0.35	0.0885417	0.159574	0.107692	0.360465	0
337	3	49.2	rs29012635	TCAGGGTCCACTGAAAGTGGAATCTCCTGCCATCTTGGGCCTAACTGGCT[T/C]TAACCAGCTTTTGTCGTATCCTCAACAGCTCTGGCATTCTTTTAATGGTT	ss65248573 ss38323730	0	0	0.075	0	0	0	0.0116279	0
338	3	49.21	rs43705556	CTTTCCCAATTAAATTTAATCCTAGAGTGTCATTAGATAAATGAATATTA[C/T]GTAGGTGATATAATGTTACCAGTCACCACGGGAGGAAACTGAACTATACT	ss66537844	0.264045	0	0.24359	0.0364583	0.0531915	0.1	0.285714	0
339	3	49.22	rs43702528	GTGAAAAAAGGTTAGGTTATAACAACCTGAGGTCAGTCTTCTTGAGAAAC[A/T]GGCTGATTTAAAACAAATTCTGGATTTTGTTTGCATTTTACATCCTTTCC	ss66537685	0.0786517	0.3125	0	0.161458	0.308511	0.338462	0.162791	0.493671
340	3	49.4	rs29020744	CTCTAGTTTAAGACATATTGTTTAGCATCTGCCACTTGCCTGTAGTAACG[C/T]GACTGTAAGTAGGTTGAGCACACAGCTTTGGAAACGTGACTAGCAGAACC	ss38328434	0.183908	0	0	0	0	0	0	0.0379747
341	3	49.6	rs43703939	TTTTTCTGGTCCCTCCTCCCTTCTGTGGAGAAATGAAGGAGATGGAGAGA[A/G]GGAGAGCCACCAGCTTTACGCTCAGTCTCTCATCTTTTCTTCCTAGGGCA	ss66537698	0.172222	0	0.25	0.145833	0.308511	0.353846	0	0
342	3	49.8	rs29013261	TCCTATCTTTAATGATGATTTTGTAGGTTAAAGATGGAGCCTCATATTTT[C/T]ATAAGCTCCCCAGGATTCCAGTCCTGAGATACAACTAGGATTAGGAACCA	ss38322148 ss65250099	0	0.0875	0.05	0	0	0.0153846	0.0238096	0.425
343	3	49.81	rs29013260	TTTGGTGTGTGCTTCCTTCAACTCTAGATAACCATCAACATGAGATCAAG[G/A]TATGTTTGTAGTAAACCTCAGTTGGTGCTGATTCTTATGAGCATATTATA	ss65250100 ss38322147	0	0.0875	0.0384616	0	0	0.0153846	0.0232558	0.436709
344	3	50.9	rs29014727	ATTATCCTGCTTGGCATCCTTGCTGGCCAAAGATTGTGGATAACAGAAAC[T/A]GTAGTATGCCTGTGGCAGGATTCACTCCAGAGAAAAGGAAACAGGGATAT	ss38326419	0.2	0	0.2375	0.0885417	0.0531915	0.0923077	0.197674	0
345	3	50.91	rs29014726	TTTCCAAAGAATATTAAACCACAGGAGAAAATGAATTGCAGCCCATCTCT[G/T]GCAGCTGTTTGAGTGTATTTCTTTTAAATATGAACACACAGGATTACTCC	ss38326418	0.194444	0.225	0.175	0.0833333	0.0531915	0.0923077	0.190476	0.253333
346	3	50.92	rs29014725	CAATTCACTATACTGATCCTTTGCAAGAAGAGGTCAATTAAACTTTGTGG[G/A]TAGGGAGAAGGATTGTTTTTTGTCTTGCTATCTATTACTATTTCACTCTG	ss38326417	0.194444	0.025641	0.1875	0.0885417	0.0531915	0.0846154	0.162791	0.0886076
347	3	51.1	rs29014457	CATGATGGTCTAACTCATACACTGTGACTTTTGCCAAGGACTCTGACTGC[G/A]ATCCTGCTGAACTCAACTGCAATTCTTGTGTCAGCTCTGCCTGTAGTGCA	ss38326144	0.294444	0.1125	0.0875	0.307292	0.404255	0.0615385	0.357143	0.436709
348	3	51.11	rs29014458	GAAGAAGCAGGGAGAGAAGCCACTCACCAGCCCTGTACTCAAACCCAGCA[C/T]GATATTCAATAATGACCTGTCAGGGAAAGGAGGCTGTGTATACTCACACT	ss38326145	0.286517	0	0.05	0.3125	0.404255	0.0615385	0.348837	0
349	3	54.6	rs29011631	TGCATTAGTTAAGTTGATTCATAGTCTCCACCTGCCTGTGCTGCCCTTCG[C/T]GTCTCGTCTCAAAACACATATGTGACTTTATCATTAATCTTTATGACCAC	ss38325926	0.41573	0.0526316	0.3875	0.390625	0.361702	0.376923	0.406977	0.0733333
350	3	54.61	rs29011630	TAACTGTGAAATATGAGATGATTATCCAAACTGAACTGCACATGGTGACT[T/C]TGGAGTTAATAAGCTTTACTAGCAATAAATTTAGACATTCCCAGCAGCAT	ss38325925	0.465909	0.225	0.3	0.484375	0.468085	0.376923	0.232558	0.183544
351	3	54.8	rs29013986	ATGCCTGATTTCATTCTGGATGCAGAATTTGTTCAAACTGGAAAACAAGA[A/G]AGGAAACAAGAAATAAACATCTTTGTAAGTCAGGGACAAACTGAAAAATG	ss38322887	0.367816	0.0512821	0.355263	0.15625	0.148936	0.0615385	0.44186	0.00704225
352	3	55	rs43702492	AGTTCAGTGTGTTTAATCTTGACTTTCAAAATGAAACAGCTGTTCCCATG[A/G]AAGTCTTAAAATGAAATATTAAAGATAATAAAATTGCAATGATTTTGCTG	ss66537639	0.266667	0.45	0.1125	0.166667	0.244681	0	0.0697674	0.196203
353	3	56.4	rs29013214	TGGGTTTGCCGAATGCTTTTGTGAATAGAATTTCATTGGAAGGCAACTAC[G/A]CCCACTTGTTCATGTATTACCTATGGCTTTTTCTGGAGTTTGAAGGTAGA	ss38322100	0.393258	0.1	0.2875	0.3125	0.446809	0	0.406977	0
354	3	56.41	rs29013211	ATTAATAAATGTAAGTACATTTGCTCTTATTCTTACTTCCTCCCGTCTAA[T/C]CTTAGAATTGAGATTGGCAAACTACGGTATCTGGGTTTGCCGAATGCTTT	ss38322097	0.4	0.1	0.24359	0.3125	0.446809	0	0.395349	0
355	3	61.4	rs43706841	TAGATGTAAAAACTGTAATATGAAACCAGAACTGGAGAACAGAGGTACTT[G/T]GACTAACTTTTCAATGTAGGTTTTATGTTATAGAAAGCATCACATAGTAC	ss66537950	0.191011	0.15	0.487179	0.463542	0.425532	0.184615	0.348837	0
356	3	61.6	rs43705538	TAATAAAAAATGAGAAATTATGGATCAAATAATGATGTTGGAGCCACTTA[C/T]GTAAACAATAGAGAGCATTTTGGATGAGCTCCAAATATCATCACTATTGT	ss66537823	0.396552	0.125	0.0625	0.447917	0.478723	0.146154	0.22619	0
357	3	63.6	rs43704025	TTTTTAAACAGTTGCTTCTCATCTCCGCACAAGAGGGCAGCCTTTCACCA[A/G]AACCAAGGAAACAGTTGGGCAGAACTTTGTGTTAATTTGTATAGAGACCC	ss66537804	0.411111	0	0.051282	0.0520833	0.0106383	0.00769234	0.0595238	0
358	3	63.8	rs43705595	GGACAAATGCATTATTGAAGAATTATATTTTAATTTATCTTCACGCCGTG[C/T]TTTTGATGGGCATTTGCATTAACACAATATGATTATGCTTCTTTACACTG	ss66537890	0.449438	0.1125	0.2375	0.4375	0.457447	0.223077	0.360465	0
359	3	64	rs29022445	CGCCCCCCCCCCCCACCACCACCACCAAAGGTTGCTGAGAGGACCTGAAG[C/T]GCTCAGTGTAGCAAAGACCTCCTCAGGATTGCTTGTGGAAGTCAGTGTTG	ss38330941	0.0393258	0	0.0769231	0.046875	0	0	0.0232558	0
360	3	64.01	rs29022446	TACCAACTCCCCGGAGTTCACACCCTACCTAGAGAGTAAGTAGCTCAATT[G/T]GTAGTAACTGTTCATTCTTGTTTTCATAAACTTCTAAATATTCTGTGAGC	ss38330942	0.0166667	0.125	0.175	0.0729167	0.12766	0.115385	0.0116279	0
361	3	64.2	rs29025727	GGTTTGCTGTCAGATTCCTTCAGCTAAATTTGTCAAAGGGAGAAAAACCT[G/C]TGTCGGGTGAGGGAAATCTTTCTCTTCAAACAGCTCCATATCACCCCCTG	ss38331620	0.05	0	0.0375	0	0	0	0	0.00649351
362	3	64.4	rs29013313	AAGTAATTGAATTTTTTTACTCTTTTTTTTTCTGTGCAGAAATTTTATAT[T/C]TTTATGTAAGCAATTCCTTTATGTAATCAAAATTTATTTATGTAAATAAT	ss38322202	0.224138	0.24359	0.3625	0.354167	0.382979	0.0846154	0.325581	0.0769231
363	3	68.4	rs29012393	AGGTTCTTGGGAGAATGATATATAATTAATTATAAGCAGTCAACTATCAC[A/G]CTTCCTCTCTCTGGTTGCCATGGTGAATGAAAGGTACGGTTGCCTTTCTC	ss38323480	0.404494	0.375	0.2625	0.03125	0.0106383	0.0307692	0.395349	0.39375
364	3	69	rs17871228	AGCAAAAAAATTATAATGAAAGCCATGCCAATTCATTCACCTAATTCTGT[G/A]TAGTCTCAGCTTACATACTGTTTACCTAGCCACCTTTTATCTGTTGTTGG	ss28451569	0.111111	0.3625	0.1625	0.385417	0.446809	0	0.22619	0.0443038
365	3	69.2	rs29010802	GCTATCATGTGCCTTGAAGGTTGTAGCAGAAGGCGAAATAATTCATAATT[C/A]TTTTAGCTAGGTTGGTGACCACTAGATAGTAGGCTGCTTTAAAGTCTGTG	ss38325087	0.127778	0.2625	0.4	0.489583	0.466667	0.153846	0.360465	0.0316456
366	3	69.4	rs42445694	TGCATTTTATGTAGTTCAAAATACCCAAACAAAAACATGAGTGTTTAAAA[A/T]TTTTCATTTTCTACATATATCTCAGGCAATTCTTGATTAGCAAAAAAAAA	ss66538278 ss64043730	0.136364	0.05	0.225	0.145833	0.191489	0.430769	0.267442	0.00657895
367	3	70.5	rs29016955	CATTGTTCAGGGAGTTCCACTGACGTTTCTATCAAATAAAATGCAATGTC[G/A]AGAGTTCCAACAATTTTACTGATAAAATAACTAGGATAGAAAGTGAGCAA	ss38333244	0.241573	0.4125	0.320513	0.354167	0.308511	0.346154	0.209302	0.0128205
368	3	70.7	rs43706901	TGTTTTCTAGTAGACTGGAAACAATCTTCTTGACTGAATGAAGCTAGGCT[A/G]AAATTACAGCTTTCCCCATAAACACCTCAGCTACTATGTTCAGCTCCTAC	ss66538021	0.305556	0.425	0.4875	0.453125	0.329787	0.323077	0.465116	0.00632911
369	3	70.9	rs29009820	GAACCCAGCTTCAGGAAGGTCCAGCTCCACTTAAGGTTTCACCTGATTAG[G/T]TAAGGCCCACCCAAGATAATTTCCATTGTGATTAACTAAAAGTCAGTGGT	ss38324315 ss64357873	0.377778	0.3	0.3875	0.453125	0.255556	0.0461538	0.488372	0.230263
370	3	71.1	rs29024137	ATTGAAATAAAATATTGATATTTATGATTAATATAAAAAGCAGTCTTCTT[A/C]AACTATGGTCATGGGAGAACTTCTCAATCATTCCAGAATGTCAGATATCC	ss38334230	0.166667	0.075	0.0875	0.385417	0.244681	0.0615385	0.116279	0.0632911
371	3	71.4	rs43705620	ACATGAGAACTACTAATCAAATGGAAAGGTTTGTTCCTTGCTACTTTTGC[C/T]GGCAGTAGTGAGAATTTGGGCAACGTTTCTCACTCAAATTGAATTTACTC	ss66537924	0.0517241	0.153846	0.3125	0.270833	0.159574	0.0692308	0.290698	0.00666666
372	3	71.6	rs43705596	CAGCTGTTGTTATTTTAAGATACGCATGATCTCCTCTTTCTGTTCTACCC[C/T]CTTTGTTTTCACTAAGTGGTGGCAGCATGTTTGCAAGCCTAGTCTGGCCT	ss66537891	0.172222	0.0875	0.075	0.479167	0.340426	0.261538	0.357143	0.139241
373	3	71.8	rs29024052	GGGGCAAATGGCAACCACCAAAAAAGTGGATAATAAGAAAACTTCTAAAA[C/T]GTTAACATACCCTTAAAGCTCGAGTGAGGTCTAGAGGAGAAATTTAGAAT	ss65256097 ss38334140	0.166667	0.0875	0.358974	0.046875	0.0212766	0.176923	0.418605	0.3
374	3	75	rs29021260	CAAACCTGATTAAAGGTGTCCAGAGGGCCTGGGGTTAACACTGAGTTGTT[C/T]TTTAAGTACAAGATTATGGTTTCCAATAAAGTGGATTTGTGGTACCTGAG	ss38328956	0.244444	0	0.2	0.151042	0.244681	0	0.174419	0
375	3	79	rs29013886	GAGTAACACTCAGAGAGGTTATTCAGTTGGGCTAAGATTATATCAAGATT[C/T]AGGTCCAGGACTGTGAATTCAAGGCCCTCCCTCTATACTAAATTGGGTAA	ss38322786 ss64917398	0.340909	0.15	0.225	0.369792	0.234043	0.476923	0.383721	0.05625
376	3	79.01	rs29013887	GGACTGTGAATTCAAGGCCCTCCCTCTATACTAAATTGGGTAAAAACACT[T/G]CAGCAGACTCCATGGGCTCTATTTCTGGACTCTCATAGCTTTGCAGCCAA	ss38322787 ss64917397	0.117978	0.45	0.075	0.25	0.170213	0	0.0581395	0.4625
377	3	79.02	rs29013889	TATAGGCAGGGGATCTGAGTCCCACAAAAAAATCAAAATATCTTGTTTCT[T/C]CTGTTTCCTGAAGTGTTCCCATAACATTTTCTCCATCACTTTCAGGATCT	ss64917390 ss38322790	0.482955	0.1	0.35	0.357895	0.255319	0.0923077	0.162791	0.01875
378	3	79.03	rs29013888	CAGTAAAACTTCTAACACTCTATTCCTAAAAACTGGGGGAAAATACAGAC[C/T]GTCAAGATATTAGGCTCTTGAAGATACTTTCAGCCTCTCCCTGAGTTTAT	ss38322789 ss64917389	0.155556	0	0.0625	0.255208	0.180851	0	0.162791	0
379	3	83.4	rs43338029	TCAGGATTCTCTTCTTCTCTCCCTTTTTCAGCTATCCATTCTCAAGGATC[C/T]TTTGGTTGTTGCTGAAGTTATTTATTGCTCATTTTAGAACTAAACAAAAT	ss66537656 ss65258144	0.205556	0.1875	0.075	0.0208333	0.0212766	0.153846	0.360465	0.326923
380	3	83.6	rs43710069	GATTTAACCTCCAGCTCCTCTCCCCTAGCCTCTCTTCTCTTCACTTGGAA[A/G]GAGCAGATGTATGGAGGCTGAAAGTTCCAATATAAATCTCTCAGTTGGTT	ss66538221	0.455556	0.0875	0.1625	0.145833	0.141304	0.238462	0.139535	0.335443
381	3	85.6	rs29013555	ACCTCTACCCATAAATGTTCCTCTCATAAAAGTCTAACCGAGCATACATA[C/T]TAGAATGCATTAGGTAAAATCTTGCCAAAACAATCCAGATTATTTCCAGA	ss65258208 ss38322450	0.205556	0.0375	0	0	0	0	0	0
382	3	85.8	rs43706876	AAGCAAGAACCTGGTACCATCTGAGGTATCAGGCAGTTGATGACAGTAGC[C/T]TCTGTGAACTAGGATACTTTATAGACTGTGGTTCCAACTGAAGAGCAAGG	ss66537993	0.272727	0	0.282051	0.286458	0.170213	0.346154	0.178571	0.217949
383	3	86	AF440380	GYGACCTCATTCTCCTACTTACTGTAAAACTATTTCTATCTTCTCTATTG[C/T]TCAGAGTCTTCATTGAACTAAACTGGTAAACAAACCACACAGATGTGAAA		0.216667	0.151515	0.05	0.171875	0.0652174	0.469231	0.151163	0.179104
384	3	88	rs43706928	AGCTGCTTAATGACATGAAAAAGAATTTTGAAAGTTGAGATGCTGTTTGC[A/T]GTGTCTTTTCCTGATAAAGTAATAGTGTTGGAGATGTATGTTGATGTTTG	ss66538052	0.466667	0.1375	0.3875	0.166667	0.138298	0.4	0.290698	0.0949367
385	3	88.2	rs29012776	CTCGCCTCCTTCTTGTCTATCATTGGGCCGTATCCATGTAGCGAGGGTGA[T/C]CATATATTTTTTTCCAAACTACGTCACTTCTGAAGCTAACCTTCACTAGG	ss65018904 ss38323874	0.466292	0.2	0.25	0.4	0.326087	0.4	0.27381	0.04375
386	3	88.4	rs29013284	CAGTCCATGGGTTGCAAAGAGTCGGACACAAATGAACGACTACTTTACTT[T/C]ACTTTAATATGACCATCAGTTAAGATCAATTGCTCAGTCATGTCTGACTC	ss38322171	0.292135	0.05	0.0897436	0.401042	0.393617	0.223077	0.333333	0.25
387	3	88.6	rs29009577	CCTGACCACAATTCTTCCTGTCGATTACTCATAGGGCTGGATATAGAAAC[C/T]TTTACTTGTCTTTTCTAGACACTAGTTAAATGTGTTTTCAGATCATTTCG	ss38324062	0.205556	0.0625	0.333333	0.368421	0.276596	0.253846	0.261905	0
388	3	88.8	rs29027388	TAAGATTTAATTTCTTTTAGAGGAAATGACTAAGCTGAAGTGTCTGGACG[T/C]TTGAAGAATAGACCGGAAGTAAGAGGCTAACATTTATCTCTACATTGTCT	ss38329775	0.205556	0.4125	0.2875	0.192708	0.265957	0.423077	0.186047	0.189189
389	3	88.81	rs29027384	TAGATTATGTTCCAGTTTTGGGTTATTTTTAGGGAAACCATACATTTTCT[G/A]ACTTTTGAAAAATGCAAGCACTCAGAGTGCTTTGCACACAGTATGCATGG	ss38329771	0.207865	0.4125	0.282051	0.192708	0.265957	0.423077	0.174419	0.178082
390	3	90	rs29010021	GGTAGTTACTATAAAGGAGTATAAACAAATTTCAAGTTTCTTAAAACTGG[A/G]AAAACAATAAAGGAAAAAGCAAGTTAAACTCTGAATGAGAAACAGTAAGT	ss63431368 ss38324517	0	0	0.1125	0.229167	0.37234	0.226562	0.178571	0
391	3	90.2	SCAFFOLD215815_8561	TTTAAATTTCAATTTTACTTTAAACTAGAACAGATATTCTTGACTCTTATGTTTGTGATGGAAATAGGAAGCATTTCTATTTCCCTGTCTCCTATCTCTC[G/A]TATGTAAGGTTTACTCAGTTGATTTTCCTATCTGCTTCATTCACATCTGTCTTGCTCTCTTATAGCCTCAAAATTTATTCTACTTACTGCCATCCCTATG		0.410112	0	0.2	0.078125	0.0319149	0.261538	0.151163	0
392	3	90.21	rs29020468	GACTCTTATGTTTGTGATGGAAATAGGAAGCATTTCTATTTCCCTGTCTCCTATCTCTCGTATGTAAGGTTTACTCAGTTGATTTTCCTATCTGCTTCAT[T/C]CACATCTGTCTTGCTCTCTTATAGCCTCAAAATTTATTCTACTTACTGCCATCCCTATGTTTTCCAATATTTAAATCTTCATTTCTCTTTCTTATCTACT	ss38328155	0.405556	0	0.2	0.078125	0.0319149	0.261538	0.139535	0
393	3	93	rs29017973	GCTGAAATGGTGGCAGACAGATCTATTCTTTGGAGTCATCTTTGCTTTAC[C/T]GTGCAGTGTTATCATCAGATAAATGCTTTCAGGTAGCAATTCTTTAGCTC	ss64417164 ss38335058	0	0	0.102564	0.378947	0.228261	0	0.197674	0
394	3	93.2	rs43710120	TTTGGAGGTCAGAGAAAGCCTTTATATGCCTTCTAAAGACCTTGGTACTT[C/T]TTCCTCTTCACAAAAGTACAAAATCAAATTTTAATTGGCTCTCCACATGA	ss66538286	0.483333	0.1375	0.25	0.395833	0.467391	0.461538	0.418605	0.0316456
395	3	95.4	rs29026805	TAGCCACTTGGAGAGGCTAGAGGCAGATGGGATTCACCCTGAGGACAGAA[C/T]GCAGGCAGCAGCCATTTGGGGGATATTGGCACTGGCAAGAGCCCTTTTGG	ss65261134 ss38329190	0.287356	0.0125	0.225	0.114583	0.0212766	0.423077	0.285714	0.00641024
396	3	95.6	rs43709768	GGGGTTGAGGATAAGAGGAAAGGATTTGGGCTGCAAACAACTTGAAAAGA[C/T]AGTGTTATGTCTGTGTTACTGGGATCTGGGACAGTTTCTAATACATAATG	ss66537524	0.0166667	0	0	0.0833333	0.0531915	0	0.0116279	0
397	3	95.8	rs29010067	TAATTCATCTACTTTGGATTTCTCCTGAGTAACTGCTATGTGCTAGAGCC[T/G]CAGTTCCCAAAATATGAGCCAAGTTGCCCCAGGGTACCATGGTGCCTTCA	ss63719663 ss38324565	0.483146	0.05	0.4875	0.5	0.425532	0.2	0.453488	0
398	3	96	LR4	AAGCTTAATTCAAGTGGTACCTACTTATGCTAACTTATGCATCCAGAACAACTTTCCACTGTTGCTTTTGGAGCGAGGAAGATAAAAACTGCTCTGTANA[T/G]ACAGATGACATTGAAGGGAAGGCATTTGTTACAACAGTAAATTCTTTAGTTTTTCAGCAAACAGG		0	0.125	0.1375	0.078125	0.0957447	0.476923	0.119048	0.206667
399	3	96.2	AJ580801	CCTTTGGCCCTCTTCTTTTGGAGCCTGAAACCATTTCAGAAGATATCAGTGTTGATACATCATGGAAAAATAAAGATGAGATGGTGCCAGCAACTACAGATGCTCTACTTTTGA[C/T]GACTCCAGATCTTGAAAAGGGTTCTATTTGTATTAGTGACCAATGCAGCAGTGCTCAATTCTCTGAGGCTGAGAGCACAGACATAACCTGTGAGGATGAGAGCAGGAGACAGCCCTCTGTTAAATATGCCACCCTGCTCAGCAACTCTAAATCAGGTGAAACTGAGGAGGAGCAAGGACTTATAAATAGCTCAGTCAGCAAATGCTTTTTGAGCAACAATTCTCCACCAAAGGATTCTTCCTCTAAGAGATCATGGGAAATAGAAACCCAGGCATTTTTT…		0	0.125	0.1375	0.0833333	0.0957447	0.476923	0.116279	0.201299
400	3	98.4	rs43349893	AGCCAAGTTTGACAATTTTTAAAGGATTTAGCTTCTTGAAGTTTGTTCTC[C/T]AGCAGACCTACACGGGGATTTGTCCCAGACCTCCCGTTTACAGTCAAAGG	ss65261928 ss66537600	0.238889	0	0	0	0	0.0307692	0	0
401	3	98.6	rs29012939	GTCCAGGCTTGTCCCCACTACAAACTAGTTGCCAATCGTGCTGGTTATGA[T/A]TAAGGGAATCTCATGGAATCTTCCCTATAGAGTAGGCAAGGCAGGGATTA	ss65263371 ss38324038	0.0222222	0	0.2375	0.171875	0.170213	0.192308	0.0697674	0
402	3	101.8	rs29013607	ACCAACATGAGGGAACCAGTTCAGTGCTGGCCTGGCTTAAACTGGGAATA[G/A]ACTTGAGAGAAGCTTGACAGCTGGATCCAGGTAAAAGTGAATAGGTGGTT	ss38322502	0.0166667	0	0.3375	0.104167	0.0851064	0.00769231	0.0697674	0.00649351
403	3	102	rs29013608	CTATAAAGGCTTCTGTTGTGTCCTTGGGCAAGGTGAATTTCTTGGGTCTC[A/G]GTTTCTTCATCAGAAACTAATGGTGTTGATTAGTTTGCATCTCTAGCATT	ss38322503	0.0224719	0.175	0.333333	0.09375	0.0851064	0.161538	0.0697674	0.434211
404	3	102.6	rs29013475	GTTGGCTGAACAATCTGAGGGTATATGGCTGAGCTGTTGGAGAAAAAAAG[G/A]GAGAATTATCAACAGAAACCTACAGACAAGAAGTATTTCTATTTACTAAA	ss38322369	0.44382	0.1875	0.434211	0.463542	0.391304	0.223077	0.392857	0.401316
405	3	102.8	rs43355584	CCGCAAAAGCTTGGCTTTTGGGGTGTGTTCTTTCCAAAGACTCTGTGGGG[A/G]TACATTTTCAATGTGGAGAGCAATACGCAGGGACCAAAATCAATGGACTT	ss65264926 ss66537800	0.205556	0	0.1375	0.34375	0.414894	0.261538	0.360465	0
406	3	103	rs29016848	CAAACACTCCTCACCCGCTGGGAGGTGTTCAAGCAGCTACACAGGAGAAA[G/T]AAAGAAAATGACCAGTACAAGAAAGGCCAGGAGTGTATTGCGAGGCAGCA	ss38333136	0.488889	0.0625	0.4625	0.192708	0.159574	0.169231	0.302326	0.126582
407	3	104.6	rs29013442	GTTGTAACTAGGGAGCCTGGGAATAATTGGCTTTTTTTTTTTGGTGAGTG[A/C]GTACTTGCCCATCCCTGAAGGACTCCAAAACTCTGCTGGAGGGACATTTG	ss38322334	0.101124	0.0625	0.128205	0.307292	0.361702	0.00769234	0.107143	0.05
408	3	104.8	rs29017419	TTTCTTTTTTTTTTTTTTCTTTCATCAGACCTGAAACTGAAGCCACAGAC[G/A]TTTTGAAACCTTCTCTCAGCAGTAGCTGCCATGCTTCGTGTCACTTGCTT	ss38333713	0.0224719	0	0.2875	0.203125	0.212766	0.1	0.209302	0
409	3	105	rs29026707	ATTGATGGATAAAATCCAATCATTCAAGACCCAGACTAGATGCTACATCT[G/A]CTAAGGAGTCATGTCTAATGTGTACCAGTCTCCAGAAGTAATCTCTCTGT	ss38329092	0.431035	0.1375	0.269231	0.390625	0.414894	0.5	0.0930233	0
410	3	105.2	rs29024002	TGCAGTAAGTACTCATTGAATTATGCACCAAGCATTGTCACATGGGTTGC[C/T]TCATTTAATCCTCCCTCTTCTCTGTGATTGTTCTTGTTCAGACCCTACTG	ss38334090	0.213483	0.45	0.4375	0.348958	0.308511	0.2	0.186047	0.15
411	3	107.2	rs29014976	CCCTTATTTTCTGCTTCATGAGGTCTCCTTCTATTGCCTCTTCCATAATG[A/G]ATACAGATGTCAGCACATAGTAAGTAGCTTGATAAGAACTTGATCAACTG	ss38326669	0.0833333	0.0875	0.282051	0.0416667	0.0106383	0.023077	0.255814	0.12987
412	3	107.4	rs29026675	CAATGACAATCCACTGAGACCTCTTCTCTGCTTCTCCAGATCCTGTCCAT[G/C]CTTTAATCCTGGAGAAGTTCAGGATAAGAAAGAATTAGAAAGAAATAGTC	ss38329060 ss63790298	0.0666667	0	0.075	0.00520831	0	0	0.104651	0
413	3	108.2	rs29011194	AGCCTTCGAGATGAAAGTTGCAGGGAAATAAAGCCTTAAGACATTACAGT[A/G]TTTTCAAATATCATTATTACTGCTCTATAAATATCCCACACCCACAGTGT	ss38325482 ss65268258	0.25	0.05	0.35	0.0989583	0.106383	0.130769	0.357143	0
414	3	112	rs29010265	TTGAACACGAACCACCTGAATGCACCCCCGTTTCTGGGCAGATTCTAGCA[T/C]AGCCCAGGGAGAGCAGCCTGAGGATGTTTGCCTCCTGAAACCACTGCCCA	ss38324770	0.205556	0.05	0.3125	0.390625	0.414894	0.023077	0.392857	0.01875
415	3	112.01	rs29010266	CATGAAAGTCAAGTGGATTTAAGAACAAGAGGGCTCTGGAGTGATGGTGA[G/A]GCAGGAAGGGAAAGACAGTAGATGAGTGTGAACTGCTGTTTTGAAAACTG	ss38324771	0.188889	0.05	0.333333	0.410526	0.446809	0.0230769	0.360465	0.00625
416	3	112.2	rs29014008	ACTAATCCTTGGTCAACAGGGTCAGAGCCTATGCATGTGCCAAGGAGACA[T/G]GAGAGAGTCCAGTGGAAAATAAAGGAATAACATTTGAATCCCAGTCCACA	ss65269226 ss38322909	0.365169	0.1	0.358974	0.182292	0.163043	0.0615385	0.430233	0
417	3	112.4	rs29011217	GATTAGATTTTCAACTAGTTGTATAATGTCAGTCAAAGCTAGCTAGAACA[A/G]TGCTCAAGAGAGTTAGATTAAGGACCTATTTCCTTTTACTGCTTATAGAG	ss38325505	0.164773	0	0.2625	0.348958	0.329787	0.0538462	0.186047	0
418	3	112.6	rs29018282	CTACATCAGTGGTATGACATTTGTAAAGCAACAGATTCTCAATATATTAT[C/T]GCAAGAATCAGGCAGGCGAGTCTCCCAGTCATGCATGATTTTTTTTTTTT	ss38335372	0.111111	0.0125	0.2625	0.145833	0.170213	0.492308	0.275	0
419	3	112.8	rs43702507	TTTTGCCTCTTAGGAGGTGCGTCACCTTAGGCAAATGTGCAATTCATCTG[C/T]GTCTCCAGCTTCCCCATCACTGTAATGGAAATAATAAGACTATTATGAGG	ss66537657	0.0393258	0.0125	0.0375	0.192708	0.244681	0.0078125	0.255814	0
420	3	113	rs29021852	GCCATATATTAAAAAGTGATAAGTACTTTGGGAAAATGAAAAAAGTTAAG[T/C]AGGGAGGAGGGACAGGGAGAGGGAGAACACCATATTGACAGCATAAAGTT	ss38330342	0.139535	0	0.2	0.291667	0.255319	0	0.244186	0.0125
421	3	113.2	rs29011444	AAACACCCTCTTCATTCGTGTGTCAAGGTGAGTTGCAAGACCTCATGAGC[G/A]TACTGTGCCTAACCCCCATGTCCAACTGGGGCACTGATGGCCTCTGGGAC	ss38325735 ss65275425	0.105556	0.15	0.125	0.0989583	0.0957447	0	0.104651	0.253165
422	3	117.4	rs29026932	CTCTGTACAGCAGGAGAAATAGCAATATTGAACCTTTAGTTGTGGTTTGT[T/C]TGATGCAGGTCATCATGGCCACGTGAGGTCGGCACAGGGCAGTGAGGTCG	ss38329318 ss65275438	0.45977	0	0.4875	0.427083	0.478261	0.5	0.383721	0
423	3	117.6	rs29027110	AATCTAGAGAGAAAGAAAAACCGTGTCTTTTATCATAAGTGAGAGAAGTC[A/G]CCCTTTAGAAAAATAATGATTTCTCTTAAAATTCCTTAAAGTTTCATAAA	ss38329497 ss65275477	0.0454546	0	0.166667	0.114583	0.0531915	0.415385	0.186047	0
424	3	117.8	rs29024737	GGTGGGCAGGAAGATGTACCCAGGCCCAGAACAAGCCTCTCAGCTGTAGC[A/G]AGCCTCCTTCAGCCTGGAGTGAGAGGTGGTGCCAAGGGGAGTTAGCCAGC	ss38334839	0.244318	0.2	0.375	0.177083	0.0957447	0.284615	0.209302	0.473333
425	3	120.4	rs42616768	GAAAACCCGCATGGAGTAAAGGCCGTCACCAGAGGGCAGCGCTGTGCCAT[C/T]GCCCTCTGGTTCACTTTGGATGCTCGACACAGCGAGAGGGTGAGAGCAGC	ss66537920 ss64394844	0.213483	0.1	0.423077	0.421875	0.457447	0.430769	0.404762	0.00632911
426	3	124.6	rs29024849	AACTGTTCGGGGCTGGAACATTGAGATTCTGCGAAGCAGTGGGCCTATCG[G/T]AATGCACAGGAGGCAGCAGCCTGCCTGCCATCTCCTCTTCTTTCCCTGGG	ss38334957	0.0333333	0.35	0.1875	0.357895	0.414894	0.00769231	0.0348837	0.415584
427	3	126.6	rs43710037	ATAGTTCCTAAATCCTAAAGCAGCCGTCATGGCCTTCTCTGATCTGATAC[A/G]TGGATTTCTGCTCAACATGTCTCACGAACCTATACACGATCTGATACATA	ss66538181	0.448276	0.025	0.333333	0.126316	0.148936	0.461538	0.345238	0.025
428	3	126.8	rs43709736	CAGAGCACGCAGCACAGGGTCTGATAAATGCCCATGATTTTGTGTTCCCT[A/G]TGGGTTCAGCACTTAGAACCATCTGTTTATTTGATCAGCGTGAGTTTTTC	ss66537487	0.0277778	0	0.0875	0.0625	0.148936	0.0384615	0.104651	0
429	3	127	rs43359974	CTCTGGGTTCCTGCCGTGAATTATCTGCTGACCCAGCAGTAGCTCTTCCC[C/T]GAGCACCCGGGGTGTATTCAATGTAAAACATACAGCCACATTTAAACTGG	ss65279304 ss66537930	0.406977	0.0875	0.423077	0.161458	0.117021	0.461538	0.440476	0.09375
430	3	127.2	rs43710097	TGGGTGAACTTGAAAGCTTTGGGGGCAGCTGTGTCATTAGAAGCTGGTCC[C/T]GGAAATGAGATCCAAATCAAGTTTGGGTGTGCTGTGTTGAGGGGCAAGCA	ss66538255	0.235955	0.0375	0.2875	0.328125	0.234043	0.00769231	0.290698	0.0506329
431	3	127.4	rs43364763	TGCCTCGGGAAGCATCTCGTGAGCGAGGGGGACCTCTTGAAGGACCAGCG[A/G]GGGAGCCCTGCCTACATCAGTCCAGACGTGCTCAGCGGTATGTGCGCGGC	ss66537856 ss65279891	0.227778	0.0125	0.421053	0.119565	0.152174	0.00769234	0.372093	0.0759494
432	3	127.6	rs43702522	AGGTGCTGGGGCTCCAGTGGTGGCCCAAACCAGTACTGCCCATCCAGGTC[C/T]AAAACGTGGGGTCTCATGGAGGAAGATGGCAGTCAGCACACTAATTACTC	ss66537675	0.0393258	0	0.351351	0.0736842	0.148936	0.00769231	0.380952	0
433	3	129.2	rs29010257	AGGAGTGAAGTGAGCCATGGACATGGCTGGATTCCAAATAAGCAGAAAAG[G/A]GGACCTTAAAGCAAAGGTTCTATAGTGTGGCCACTTGCCCTGCCCCTCTT	ss38324762	0.117978	0.4	0.358974	0.182292	0.159574	0.2	0.406977	0.441558
434	3	130.2	rs29010258	AAATAAGCAGAAAAGGGGACCTTAAAGCAAAGGTTCTATAGTGTGGCCAC[T/C]TGCCCTGCCCCTCTTGCTATTTATATCAGAATGGGAAAAATCCTTCAAAT	ss38324763	0.269663	0.145161	0.486111	0.328125	0.265957	0.207692	0.395349	0.0285714
435	3	130.4	rs29010260	TCATAGAGAGTTACCTTACAGCTGAGTTCTGGGGGATCATACACTGACTA[T/C]GCACACATAGCGTGAATATAGGGATCACGTAGGAAATCATCTTGTCTTCA	ss65282104 ss38324765	0.0111111	0	0.0897436	0.385417	0.37234	0.269231	0.174419	0.0192308
436	3	130.6	rs43705557	AGCCTTTGATTGAATTTGTCAAACATGATAATTTTATTGAGCAAGCCAAA[G/T]TACATAAGGTTGCATTTGCACTCCTAAATTAAGAGAGTGACTTTAGATAT	ss66537845	0.157303	0.0875	0.275	0.411458	0.37234	0.238462	0.116279	0.0316456
437	3	131.6	rs29014115	GGTCATTTGTTTCCATCAGACTTTGGATTTGTGCTGGGCAAGAAGTAACC[A/G]TCTCTGGCAAGACCTGGCATCTGGGCTGCTGTTTGGTTGGATGGAGGCAG	ss38323017	0.0888889	0.0512821	0.223684	0.359375	0.329787	0.423077	0.186047	0.265823
438	3	131.8	rs29017225	TTAGGAAACAAGGACAAAGCAGGTTCCCAACCTATGTGAAGAGACTGGAG[T/C]GCAGGGGTGGCCCTGCCAGAGCAGAGCTTAGCTCACAGCAGTGAGGGTGA	ss65282206 ss38333517	0.233333	0.3125	0.397436	0.359375	0.466667	0.330769	0.313953	0.0384615
439	3	135.8	rs29015967	AGCTCCTTTGTACAGGCACCATCACCTATTTCTTCTCATGCAGCCTTTAG[C/T]GCGGCTGCAGAAAGGATTAGCTGCCTATTTTACAGGGAGGAAAACTGAGG	ss38332466	0.207317	0	0.16	0.291667	0.42	0.0384615	0.0128205	0
440	3	142	rs29012427	TATATTGGAGGCACTGAACACAGCATTGGAAAGTCAAAGAAATAAACTGA[A/G]TACTTTGGGCTGATGGAAGTATGTTGAACCTTAGCGTCTCATCTCTGTGC	ss38323514	0.185393	0.025	0.448718	0.380208	0.265957	0.101562	0.178571	0.0875
441	3	142.01	rs29012429	TGGGCTGATGGAAGTATGTTGAACCTTAGCGTCTCATCTCTGTGCATTTA[T/G]GTTTAACTTGAGAACACTACCTGGTTTCTAAGACAGGGCCTGATACACAA	ss38323516	0.183333	0.025	0.460526	0.385417	0.265957	0.1	0.174419	0.0897436
442	3	142.02	rs29012430	TGAGAACACTACCTGGTTTCTAAGACAGGGCCTGATACACAATCAATATT[T/C]GTTGTGCTTTTAATTTACAAAGCATCTCATCCAGAATTTCTCAAGCTTGG	ss38323517	0.185393	0.2375	0.445946	0.385417	0.265957	0.1	0.174419	0.132911
443	3	142.03	rs29012431	TTTGTTGGCATGTAAGATGTTTAGCAGCACCCCTTGTCTCTGTCTACTAG[G/A]TCCACAGTCCTTTCTCCCTTCTCAGTTGCTATAACCAAAAATATTTCCAT	ss38323518	0.183333	0.2375	0.445946	0.380208	0.265957	0.1	0.174419	0.12987
444	3	142.04	rs29012432	CCTCTGGCTAGTGACTAGTGGAACCAGCAGTTGAACTTGACAGGGCTTTT[G/A]GCTGAATCCTCTACCTTCTGACTTACATGACCGTGTGTGGCATAAAGGTA	ss38323519	0.183333	0.025	0.434211	0.385417	0.265957	0.1	0.174419	0.0822785
445	3	146	rs29010883	TCTCCTGGGGGCCCCGGTGGCCTTAAGCCTGTAAGAGCAACTGGCTAAAT[T/C]GGCCGTGTTTCTTCCTGCAGGGAAAAAGTGCCGCCAAACAGCTCGCTGAC	ss38325169 ss65282778	0.403409	0	0.105263	0.151042	0.0744681	0.146154	0.130952	0
446	3	146.2	rs29018711	TAAATCTGGCAGCCCAAATCAAAGAGGAAGTTCCTTCTTCCAGGCCTGAA[G/A]CCCCTCGGCGAGTTGCCCAAGGCCGGAAGGTGCCCAAGGGCCCGTTCACC	ss38335805	0.403409	0	0	0	0	0	0.0581395	0
447	3	147	rs29010815	AGTCACCCAACGGCTGGCTGTTGGGAGTCAGGAGTCGCATGGAAGATTCG[C/T]TGTGAGAGCCACTGCCTCTGAGAATAGAGTGATCCCATATGCGGGAGGCT	ss38325100	0.116667	0.4625	0.1125	0.244792	0.297872	0.269231	0.151163	0.474026
448	3	147.2	rs29011022	AAACTGAGTCTGCAAATCCAGGTCCCACCCTCCCCTCTTGCTCCAGCCCA[G/A]AAAGTTGTGGTTGTGGGCAGGGGTCTGGGGTGGGAGGCAGGACGTGGTGA	ss65283655 ss38325309	0.351852	0.05	0.105263	0.310526	0.336957	0.230769	0.472973	0.105263
449	3	147.4	rs29012400	TCTTTCCATGTGCATGAAAACACTATTTTCATCATAACAAAGTCCCCAAA[C/G]CCCACTTAGCTAATGGATGCATCCACAAGAAGAAAAACTGCCTGCATACA	ss38323487	0.191011	0.125	0.371795	0.166667	0.0425532	0.153846	0.290698	0.0822785
450	3	147.41	rs29012399	AGATATAGATTCAGATATATGATATGTGTGGAGATTTTCCAAAAATACAC[G/A]CAGGAACACAAGAAACTATTACAGTGGTTATCTCTAACCATGGAGTAGAG	ss38323486	0.129213	0.125	0.2125	0.463542	0.456522	0.307692	0.134146	0.10625
451	3	150	rs29012691	AAGCATTTTCAAGTGCTAAGAAAATGAGAGTTAAAAACTAGATAATGATC[G/T]CGGTTTTGTTGTGAATGACAGCCTTTCAAAGCCTCCACACGAAACGAGTC	ss62462209 ss38323789	0.313953	0.220588	0.423077	0.44086	0.466667	0.0625	0.425	0.188525
452	4	0	rs29024866	CAAAATTCTCAGCAAGTTTTGGAGAATTCGAGAAATTCGAGCACACGTTT[A/C]TAAACTAAAGGAAAAATCTCTCTGCAGAGTAAACTGATAACTGGAAAAGC	ss38334974	0.177778	0.0125	0.175	0.197917	0.0744681	0	0.0813953	0.1125
453	4	0.2	rs29011076	GCCCGGAGTTGCCAGCAAGCCCCTGGCCTTAAAGGCACAGCATGTGGATT[A/C]TGGCTTGAGAGAGGAGCTGGGCGCTAACAAGTAGCTGGGCTGCCACTCAC	ss38325363 ss65290041	0.413793	0.1875	0.05	0.0729167	0.0543478	0.0846154	0.27907	0.0128205
454	4	0.4	rs29020751	TTTCTGAACTCTGTATTAGTGTAAAATTCTGAGTGCAGAGCTTATTAATG[T/C]GTTGACTGAGCTTTGTGTGAAGAGGGGAAAACCTGGATTATTGAAGCAGC	ss38328441	0.166667	0.0125	0.1875	0.203125	0.0744681	0.0307692	0.0238096	0
455	4	0.6	rs29012684	GAAAAACTTTTCTTACTGTATTGCTACTACCACTGTGACTCAGACTTTAG[T/C]ACACACACGTGTTTTAAATGCAAATGAAGCCATATGATATAAAGTTAGTT	ss38323782	0	0	0.0641026	0.161458	0.138298	0.0078125	0.130952	0
456	4	0.61	rs29012683	TTCTCCTAATTTTCTGCCCATTAGTTCCTTTCCAATTTGCTGTAGCCAAA[A/G]GAGCAAAAATCACTTTGGCCAAGCGGGGAAGAGAAACCAGACAGCTTTGA	ss38323781	0	0	0.0540541	0.162921	0.127907	0.00769231	0.130952	0
457	4	0.8	rs29013760	GTGGTGAAAAATTAAGAAAACAGTCACAGTGACTCCTAGGTTAAAGAACA[G/A]TTTGATGATCAATACGGTTCTTAATGGGAAACCAATTAAGCAGTTGAAAA	ss38322658	0.0681818	0.0875	0.0875	0.317708	0.191489	0.0615385	0.174419	0
458	4	0.81	rs29013761	GATTATTGAAGATACTGAGGGGTTTGAAACTGGTCTGTTGGGTGAAAAAG[G/T]TTAATTAACAAAGCATTCTATAAATTCTAAAACCTTAAGGAAATGAAAAT	ss38322659	0.0730337	0.384615	0.125	0.322917	0.191489	0.0615385	0.178571	0.331169
459	4	2.4	rs29020531	AGGGACTTTTATTTCTGAGAGCATTAAGCAAGTCTTCAATTTACTGGACT[C/A]ATTTAAAATTCTAACCCCCCCCCTTTTTCTCTCCTCACACACATCCGTAT	ss38328219	0.356322	0.05	0.0875	0.390625	0.255319	0.0692308	0.130952	0
460	4	5.5	rs29014143	GTAGGACACTGAGGAAGACAGGGAGAAGGGAAAGTTTATGAGAAAAGACA[C/T]AGCTGTGAGGAAGCAGTCAGATCCCTAGCCAGCTACACATACATGGGTAA	ss38323045	0.19186	0.0625	0.346154	0.46875	0.414894	0.15625	0.25	0
461	4	5.51	rs29014142	AAGCCTGGTCCTCCATTGTAAAGTTAGAATTTAACAAGCAAGCAATCTTA[C/G]TAGAAAACTTGACACCTGGAGCATGGGTAAATCTACACAGAACACTCCAG	ss38323044	0.0842696	0.275	0.434211	0.307292	0.414894	0.153846	0.0581396	0.224359
462	4	5.52	rs29014141	AACACACACACGTCAAACAAAAAATAAAACAAAAAAAATCCCTCCTCCAC[G/A]AGTGAAAAAAAAAACCCCAACAATGCTAGACCCTGAGTAGACACTCAGAA	ss38323043	0.0888889	0	0.434211	0.302083	0.414894	0.153846	0.0581395	0
463	4	5.53	rs29013861	TCAGAGAGATGAAACTGATGAGGTATAGTGTAAAAGGAGAGGAAAGAACA[T/C]GCGGACACAGGAAATTGGATTAAAACAAGTATCTACTGAGTGCCATTTTA	ss38322761	0.109195	0	0.1625	0.0260417	0.0319149	0.107692	0.104651	0.0320513
464	4	5.54	rs29013864	GTGGTGGAAGAGACCAAACCTCACATTAATGTAGCAACCACCTCTTCCAG[G/C]ACATTCCACATTTTCTATTCTCATTTTCTCTGACCCCAAGAGCTTATGTT	ss38322764	0.106742	0	0.1625	0.0208333	0.0319149	0.1	0.104651	0.01875
465	4	5.55	rs29013865	CTTGTAGCATTTCTCTCACTTCATTTTATTCTATGAGTGCAATTTGCAGT[T/G]CAAAATGGCTGGTGTCTCCACATCGGTCCTGGGGGCCAGGTGCCTGAACC	ss38322765	0.106742	0	0.175	0.0208333	0.0319149	0.107692	0.116279	0.0133333
466	4	5.56	rs29013859	AAGTACAAAATAGTACATTACAACAATTACAAAGCAGTGTATTAACCAAA[G/A]AGTGAATTCTTGGAAGTTCTGGGTTTTAAGTGAGGCTTGGGGAAGATAGC	ss38322759	0.11236	0	0.1625	0.0208333	0.0319149	0.1	0.104651	0.01875
467	4	5.7	rs29018168	TAGACAAGGGGAGGGGTTGGTAGAGAGGAGACATTGAAGGTAAAGAAAAA[T/C]AGGAAAATGATTGATGAGGCCACTTCCAGAGGGAACAGGAAGGAGACAGG	ss38335258	0.455056	0.0625	0.2	0.114583	0.0744681	0.0769231	0.244186	0
468	4	8	rs29013956	TGACCTAACTCATTGTAAAGACAAAACTCTAATTTCATGGATTCTTGCCA[T/C]GTCTTTATGGACCTCATTGCATACCTAGAGTAAGATGACTCTTAGGTAGA	ss38322857	0.119318	0.5	0.275	0.317708	0.276596	0.176923	0.348837	0.48125
469	4	15.1	rs43706896	TCCTGAATTTTCCCTACCTTGTCTTGCTAACACAAAGCTTGCCCCTGTGC[C/T]GCTCACCATGGAAAAACCAGAAATGTAGCTACAAGGTCTCCTTAGCCCAT	ss66538016	0.388235	0.0125	0.4875	0.177083	0.163043	0.192308	0.453488	0
470	4	18.8	rs29023731	ACAATGAGCATGTTCATAAAGCATGAACATATAAAACCGCTCCTCTAAAT[G/T]AAAGAGATTCATCTCTAATTATATTTCCTTAAAATTATAGAATTATGAAT	ss38337026	0.388889	0.0625	0.025	0.0416667	0.0106383	0.023077	0.214286	0
471	4	20.5	rs29023005	TCTGGGCTTTCAAGAACATTATTTGTTAATTGCATGACTGTTTGCTAGTA[T/C]GCTGCGTGCCCACATGCTTGGTGTATCTGACTCTTTGGGACACCATGGAC	ss38336292	0.258427	0.05	0.325	0.154255	0.138298	0.476923	0.255814	0
472	4	20.51	rs29023004	GTTCAAGTCACAGATATTTTCATAACACAGGAGCAAATAAATACACATGC[G/A]CAACAACCGCATCACTTCGGAAAGCAAACCCCTGACAAACTGCTCCTCAG	ss38336291	0.258621	0.1375	0.3125	0.151042	0.138298	0.476923	0.25	0.269231
473	4	20.7	rs29013539	GCAGTCCAACGATTAGGATTCCATGCTTTCACTGCCAAGTAGGGAATTCA[C/T]GGCAGTCCAGCGATTAGGATTCCATGCTTTCACTGCCAAGGACCCAGGGT	ss38322434 ss65295102	0.287356	0.05	0.307692	0.0729167	0.117021	0	0.0116279	0.056962
474	4	22	rs29020560	CACCTGCTGCTCACCATTCACAGCCTGGCTGTTCATGGATTTTTAACAGG[A/C]TCATCAGAAAATCTCAGGGAGAAAAATCTTGAGGACATTCAACCACATTG	ss65294945 ss38328248	0.0888889	0.125	0.0125	0.458333	0.43617	0.0769231	0.151163	0.056962
475	4	22.2	rs29021086	CGACCTTCACTGAAGAAAAGCGGCGTTAGACATTTTCCCACTATTAACCC[A/C]GCCAGCCTTGCTTGTCTCAGAGCCAGATCAGACTTGTGCACATGGCTTTT	ss38328781 ss63560221	0.365169	0	0.075	0.270833	0.265957	0.00769231	0.162791	0
476	4	23.5	rs29012443	AAAATTTACTGACTACCTTGCTATGTCTAGACACTGCAAAGCTACACTTG[T/A]GAGTGTGTAGTACAGTCACTATTTAGGGGAAATATCTAGACTTGTAACTA	ss38323531	0.346591	0.2125	0.2375	0.359375	0.489362	0.161538	0.465116	0.39375
477	4	23.51	rs29012444	AATATCTAGACTTGTAACTACCCTCATCTGGATGTGAATGGGTTACATTT[C/T]TTCAGTAATTTGAAAATACAACAACTTTGCTTCAAACTACCTCCTTTTCC	ss38323532	0.346591	0.2125	0.2375	0.347368	0.489362	0.161538	0.453488	0.39375
478	4	23.52	rs29012445	ATTTCTTCAGTAATTTGAAAATACAACAACTTTGCTTCAAACTACCTCCT[T/C]TTCCCCCTTTCTTCCCCATTGTATGATAACAGAGAGACCTAAGTATGGGG	ss38323533	0.346591	0.2125	0.230769	0.354167	0.489362	0.164062	0.452381	0.402597
479	4	28.4	rs43710065	TGTAAACAGGGGAATGACATCATAACATTTCACTAACACTAAATCAAGAT[C/T]GTACATAGGATGGATTGAGTGGCAAGAAACTGAGACTGCCCATATATATT	ss66538217	0.329412	0.125	0.4875	0.265625	0.361702	0.469231	0.22093	0.0128205
480	4	28.6	rs43384297	ATACTTGCGGAGCAAATGAAGAAACCCTTGAAACATGAGAAAATGAACCT[C/T]AAGATTCATTGGAGACTCAAAAATATGGCCACCCGTGCTTTGTTCCAAGA	ss66537660 ss65297397	0.138889	0.125	0.3125	0.447917	0.404255	0.246154	0.313953	0
481	4	28.8	rs29019189	TTTATTTAAGGGAGAAGCCAGGTTATGGAGGTTCTGAAAAGAAGGCATTC[A/G]TCTGTCATCTGTGCACACGCTCCAGGGCACATACCTTGAACTGAGCCTCC	ss65297581 ss38327074	0.103448	0.2625	0.4625	0.401042	0.287234	0.0153846	0.267442	0.31875
482	4	30	rs29022997	AATCAGGAGAATTCACATAAACATGGATTTCTGTTTTTATTCATATAAAA[G/A]CTTGGATTTCTGTTCTCCATTAAAATAAAAGCCTTGCTTGTTCAGATTGT	ss65298189 ss38336284	0.232955	0	0.1	0.0364583	0.0106383	0.0538462	0.0581396	0
483	4	32	rs43708504	ATTTGCTACCCCTGGGATACTGAACATTCTTAAATATTTGGAAAGACATC[A/G]TTTCACCCTTAGACTTACTCAAGGTGATTTACTATCTTTCTAAATGCTCT	ss66538146	0.305556	0.125	0.217949	0.328125	0.297872	0.223077	0.290698	0.31875
484	4	32.2	rs29015286	GTATCTTTAATGAAAATTGTTAGGTTACCATAAAGCAGGAGTGGTTTCAG[G/T]ACCATGGTCAGAGAACTGTTCTGTAGGGAAGGGTGGGAAGTTAAAGGGTT	ss65301386 ss38326987	0.353933	0.4	0.4875	0.494792	0.468085	0.353846	0.5	0.149351
485	4	40	rs43702508	ATCTGCTGATTGTCAGTCACTAGCTACCGGATGCCACAAAGCTCTGCAAT[A/T]CTACTGGACCATGGCAAATGTAAAAAAGATAGTTAACTACTGCAAATAGC	ss66537659	0.132184	0.0875	0.1125	0.140625	0.0744681	0.138462	0.0813953	0
486	4	40.2	rs29017408	AATAAGTAAGTGCAAGAAAGTCAGATGATTAAATTTGTTTTGGGTCATTA[C/T]AAACAGTCCTGGTATCCAGAAGTGTTACATTTCATTTCTTCCCTGTGTCA	ss38333702	0	0	0.1	0.046875	0.117021	0	0.195122	0
487	4	40.4	rs29009696	ACAGGTAGGTGCAGGATGTATAATTTCCCATTTCAAAATGAAAGAAGAGA[G/A]GCTTGGATATAATTTGTTAATTATATCTGGATGGTGGGAGTCATTGAATG	ss38324189	0.0444444	0.0875	0	0.166667	0.117021	0.0615385	0.0116279	0
488	4	40.6	rs29013771	TATTTCTAGAAAATATGAACCTTTAGGTCTAAGAGAAACCCCAATATGTT[A/T]TTCAAGTTTATAACTTTGAGCTTTATTCAGCTATTTCCCCATTGAATTAA	ss38322669 ss64967491	0.288889	0.125	0.075	0.0520833	0	0.484615	0.209302	0
489	4	40.8	rs29019875	TCTGCATCTTGGGCCTGGGGAGAGCACCTTGGTGTCATGATCTTCCTTCA[G/A]GAGGATGAACCTCAGACACAGCCGGCACAGGATCAGGGCATTTGGGAGAA	ss38327771	0.2	0.0857143	0.461538	0.390625	0.276596	0.207692	0.488372	0
490	4	41	rs29013818	GCTTAGGTTCCAATTCTTGATAGCTGTGTGAATTTGACCAAACTACTTAA[T/A]TTCTCCATGTCTAAATTTCTCCATAGAGTAATATAAAAGATTTAATATTT	ss38322717	0.370787	0.1	0.384615	0.395833	0.340426	0.338462	0.369048	0
491	4	42	rs29015971	GAGTCTTAACCCCTGGATGGTCAAGGAAGTCCAAGTAACTACATTTTTAC[G/A]AAGGCTTATACATCGAAGGCTTATATGTCAAAGTTTGAGAACTGTTGCTG	ss38332470	0.1	0.075	0.275	0.205263	0.423913	0.423077	0.102564	0.00625
492	4	42.2	rs29009951	ATACTACATGCCAAATGTAAGGCTCTATTCCACACAGTCATTCAGGGATC[T/C]TGGCTGGGGAAGTTTCTATTATATTGAAAGTATTTCATTTACAGTCTTGC	ss38324446	0.0277778	0.0375	0.0625	0.244792	0.404255	0.376923	0.337209	0.120253
493	4	42.4	rs43710044	CAATATTAACATGCATTCAAACAGTAGCTTTATTAATGCCATAAAGCTAT[G/T]GAAAGAAACGTGGCTTACCCTTGTCATTTCACTAGTTCAGTTTGCAATGA	ss66538188	0.426136	0.025	0.410256	0.452632	0.393617	0.361538	0.465116	0.00632912
494	4	42.6	rs29010063	AAAACTAAACAAGACTGTTGCAAAACCCAAATGTCCTAAAAAGCTACTCA[A/G]TTTTATACGTAAGAGATTATGTGAAAACAAAATGTGAGCTATCTGTAAAA	ss38324561 ss63076021	0.0833333	0.225	0.2375	0.46875	0.308511	0.261538	0.139535	0
495	4	42.8	rs43394624	ATCATCTGTTCTGTCAGCTCAGCTGAACAATGAGACATTCACTTGGCCAT[A/G]ATGAGGGGAAAATGAATGATTCTTATTCACCGCAAAATAACACTGGAAGA	ss66537803 ss65310390	0.0333333	0	0.0375	0.130208	0.0957447	0.484615	0.0232558	0
496	4	43	rs29020907	TATGCTTATTATCTTCAAAGAATCTGAAATAGCCTATTATATATTTATTG[G/A]CTCCTAGGACATGTTCCAGCCAGATAATGATCTTTTGTCAAAATAAGAGT	ss38328600	0.0666667	0	0.192308	0.286458	0.138298	0.415385	0.139535	0
497	4	43.2	rs29013265	ATGAAGGAGTCAAAAAACTGTCAGTGATTAAAAAAGAATAGAGAAAGTCA[T/C]GAGTGTGCACTGATTGCAAAAAAGACTCTTAGTAACTCTTCTTAAAGTTA	ss38322152	0.373563	0.2875	0.25641	0.395833	0.489362	0.4	0.428571	0.149351
498	4	44	rs29013552	ATTCATGAACAATTTGGACTCAAAATCATGAGACAGGGAAGAGAAAGGTA[G/A]GCATTTTAATATCTGTATATTGAAAACTAAAATTTTGTTCCAGTATCTTC	ss38322447	0.417647	0.145161	0.333333	0.291667	0.457447	0.0461538	0.0581395	0.0530303
499	4	50	rs29018824	TGGAATCCAGAGGCTCCTATATTTTCTCTCTTTTCTAAAATTCTCCACCT[G/T]GAAAGAGACAAAAGTTTTCGGCAATTAGTGTGAAACTGCACTGACCCTAT	ss38335919	0.146067	0.4	0.2125	0.447917	0.382979	0.153846	0.162791	0.13125
500	4	50.2	rs29012211	GGGAAAGTAAATTATGTACTTCTTGGGCAACTAGTAATAACTAGGCATGG[G/A]GTTAAAGAATACTGATCATTAAGTGTTGAAATTTAGAGGAAAACAAATTA	ss38323298	0.0444444	0	0.1875	0.119792	0.0531915	0.0769231	0	0
501	4	50.4	rs43708437	GCAGTGAGATAGCAACAGTTGTTATCGATTTTGCATTCCTTTGGCAGAGT[C/T]GCATCAATTCTCTTATAACCTAATCCAGCAGAGATATTAGATGGATTGTT	ss66538063	0.305556	0	0.410256	0.166667	0.106383	0.161538	0.488372	0.00649351
502	4	54	rs29015877	GACATGACTGGGCGACTGAAAACAGTGGGCAGGTAGTGGACAAAAGTATC[A/G]TTCATATCCTGGGTGGAATGGAGCAGGATGGCTCAAGATTTCATCATGCT	ss38332371	0.161111	0.0294118	0.328947	0.458333	0.340426	0.0923077	0.372093	0.0961539
503	4	54.2	rs43710062	TGTCTAACAAACTGACACTCTCTGTCTGCCACCCTCTTAAGAGTAAAGGA[A/G]GTGTCATTTTCTATTCCATAAGCATGAACTGCTTTGCCTAGAGAAGCAAC	ss66538213	0.157303	0.0125	0.320513	0.333333	0.23913	0.0923077	0.357143	0
504	4	54.6	rs29011031	TTGGGTGTTGAAGCTAGAAACCATAGTTATAGCCAGGGATACACCTCTGT[C/T]CAAAGTCTGAGGCTGGATGCTGCTGGGTCCAGCTGGGAGGGCCAGACTGG	ss65319684 ss38325318	0.261111	0.2875	0.5	0.478947	0.336957	0.169231	0.453488	0.0379747
505	4	54.8	rs43703936	ATTGTTCCAGGGACTCAAGAAAGGCAGTGGCTTCTCTCTCCCCTCTACTA[A/G]CTCAGCTTCACCCTAAGACTGATTGTCTAATTCCTTTGAAGTTTGCAAGA	ss66537695	0.00581395	0	0.166667	0.016129	0	0.284615	0.2	0
506	4	56	rs29024795	GGTTTAGATCAGTAACTGCAGGCTCATTATGTGTGAAGGTACTTTGCCTA[C/T]TGCTCACAAAATCTTGGGAGCAGAGATGGCAAAAGTCTAATTAATAACCT	ss38334901	0.0393258	0	0.230769	0.268421	0.319149	0.138462	0.197674	0
507	4	56.01	rs29024796	GCAGAGATGGCAAAAGTCTAATTAATAACCTGGGGGTTGTGAGTGAGAGA[T/C]GAAGGAGGGCATGTCCACTGGATTCTCTGGCCTATGGGGCGCAGCATACC	ss38334902	0.361111	0.2125	0.205128	0.236842	0.223404	0	0.22093	0.08125
508	4	56.02	rs29024797	GTTCCTGACATGTCACTCTCTCTCATTTCTGGGTCTTGGCACTTGCGGCT[G/C]CTTTCTGTCTAGAAGGCTGTATCCATTCTCGCCTCCCCGTTAGTATGGTA	ss38334903	0.382023	0.2125	0.2	0.234375	0.223404	0	0.22093	0.0822785
509	4	56.3	rs43705554	GTCTAACAGCAGAGTGGAAATATGGGTTTAGAACCATGTACACTTAGACT[A/G]GAATTCCTATTTCCTCACTTTGTAAAATTTAAGTTATCATGGGAGAGTCA	ss66537842	0.320225	0	0.3375	0.390625	0.255319	0.0692308	0.162791	0.00632912
510	4	57	rs29012649	TTGAGCTCCCTGTGCTATTCAGCAGCTTCCCGTTATCTATTAATATTTTA[T/C]ACAGTGTAGTACAAAAAAGATATTCATGACCCAGATAATCACGATGGTGT	ss38323744	0.101124	0.3	0.2125	0.173913	0.111111	0.41129	0.35	0.0126582
511	4	60	NPY	GAGATCATGGGCATCTTGAAGGACAAGGTCTTTTTCTTTTTNTTTTTTGT[A/G]TCCCAGGGCCAGACAACATCAGGCACATACTCAGCTCTCAGTAAATGTTT		0.0888889	0.15	0.4375	0.315789	0.244681	0.238462	0.186047	0.0189874
512	4	60.01	NPY	CCAAAGACATTGCCAGATTTTTCAGCCTGCCCAGACTGAAGTGAAAAGAC[A/G]TCTAGAACTATTTCCCCCGTACAGTGTTTTATTTCGGTCTGAACCCCTTA		0.224138	0.2125	0.45	0.164894	0.119565	0.4	0.369048	0
513	4	60.02	NPY	TCGCAAATGATGGGGGCGAGAGAGTTGGCTTTGCTTTTGTATTCCTTGAG[T/C]CCCTGCAAAGGAGCAATAATAGGAACGTTTTCCTCCAAATTTAGATTTAA		0.0277778	0.375	0.025	0.0260417	0	0	0.285714	0.0189873
514	4	64	rs43708464	TGAAAGAGAGTAATTGAGCCACTGTAAAATCAGATTAGAAAAATGTACCA[C/T]CTTTGCCTTACCTCTCTTTTTTCCTCTCTCCCAAGCGTCTCACTCATATA	ss66538094	0.244186	0.275	0.473684	0.194737	0.25	0.0692308	0.453488	0.0316456
515	4	64.2	rs29025407	GCCTGCTCTGCTGCAAAGACCCCAGAGCCACCCGTTACCTGGTTGTTGAC[A/G]ACCACGTGGACAGTGCCATGAGTCGTGTAAGATGGCAGGTCACTCAGGTG	ss38331293	0.0833333	0	0.0384615	0	0	0.392308	0.233333	0.0128205
516	4	64.4	rs29014823	AGCCGCTCCCAGGCAGTGGGAAGCCCCCACGGCCTCTCCCATCCTTCTGT[C/T]CATGACTCCTGCCCCATATGTCCACTCACTGGCCTCCTGGGGAGGTCGGA	ss38326516	0.44382	0	0.2375	0	0.0106383	0.00769231	0.0465116	0
517	4	72	rs29023470	AGGAGTCACCACCTCTCCCTGTCCTCTCTCTCCTACAAAGTCCAGGGAGC[C/T]GCAGGGTGGGGGTGACGTCCCAGGACAAAAGAGGGAGACCACTGAGTGCA	ss38336761	0.0232558	0	0.0128205	0.046875	0	0.0263158	0.0125	0
518	4	72.2	rs43704011	CCAGTCCTCTTAAGAGAATGAAGTGCTCTTGAGGAATTTGCTGATGACTT[C/T]AAAAAAAAAGCACCAAACACTGTAATTGCATTCGTGAAAATTTCTTCCTT	ss66537783	0.129214	0.025	0.307692	0.401042	0.446809	0.469231	0.418605	0
519	4	72.4	rs29019526	ATGAGGTAAAGATTCCAGAATGCTGAGAGACCTCACCGCCAAATTTGAGA[A/T]AATTTTGGGTTGAATTGATTCCCATTAACTACAAATTACTTCTTTTCAGG	ss38327418	0.179775	0.166667	0.3375	0.276042	0.293478	0.323077	0.453488	0.0253165
520	4	74	rs29012949	ATCTTCCCATAGTGCTTTGTGGTACAGCATTCGTTTATACAGGTGTGTAC[A/T]GGGTTCCTACACTATTTCCCACCTAACTAGATATAGCTGCTGGCTTTGCT	ss38324048	0.357143	0.25	0.279412	0.40625	0.402174	0.117188	0.214286	0
521	4	77	rs43405902	TGCAGTAGGTAAAACTACCAAAAGGAAAAAAAGAAGGAGTGTCCATGCCT[C/G]GAATTCATCTCTTTCAGTGCTATCAGTGTAGAGTTTTCACTGAAGCCCAG	ss66538191 ss65324791	0.39759	0.0178571	0.473684	0.244792	0.319149	0.453846	0.464286	0.0220588
522	4	77.2	rs29023392	CTGAATTTTTAGAGGCAATCTTCTAAACTAAAATTTACACACACAGTGTA[C/A]ATTTTCGGAAGCTTTCCTCCTGAAAAGCCAATTTCTCATACACCTTGTAA	ss38336682	0.183333	0.0128205	0.3	0.473958	0.456522	0.430769	0.244186	0.0316456
523	4	77.4	rs29013711	CATAAAAGAATGGCTTATCGTCTAATCTAAGGTGCTACATTAGATTCGCT[A/G]AATATGGTCAATAGCGACAGAAGACTGCATCATTCTTTTGCACTTTCTTT	ss65325704 ss38322608	0.325843	0.025641	0.358974	0.416667	0.425532	0.346154	0.337209	0.36
524	4	79	rs29010335	CAACAGAACAGAATATCTAAGAACTGTGAGAGAGCTAAGGTGTAACATAC[C/A]CATTACAGGAAATCATGGGAGACTGTTAGGGGATTTTGCCCCTCTAATCA	ss38324841	0.403409	0	0.425	0.296875	0.234043	0.0461538	0.430233	0
525	4	79.2	rs43708828	TGTTTACTGAAATAGTTCCAAGCAGTACCATGCCGGGATGATACATTACC[A/G]TCCTTATTGCTGTCAGCACGAGAGCTCTTTTGGTTTGTCTTTTGAGGGCT	ss66537477	0.0277778	0	0.225	0.458333	0.414894	0.146154	0	0.0375
526	4	79.4	rs29020694	TACCTCCCGGTATGAACCCTCATTTCCAGCTATCATTTAGTTGTGCTTTG[C/T]GTTATTTTCCATGCTACCATCTGTCACTGGGCTACGATCTCATCAAGTTT	ss38328384	0.19186	0	0.35	0.458333	0.43617	0.153846	0.321429	0.00649351
527	4	79.41	rs29020693	TGAACTTAATTTCTCATTAGTTAGTTAAGGATCATGGTGTGTTACCTCCC[G/A]GTATGAACCCTCATTTCCAGCTATCATTTAGTTGTGCTTTGCGTTATTTT	ss38328383	0.414773	0.1875	0.4125	0.421875	0.37234	0.153846	0.488095	0
528	4	79.6	rs29004508	CCCTGGGCTCCACCCTCTCCTGAGTTTGTCCAAGATGGACCAGACATTGG[C/T]GATCTACCAACAGATCCTCACCAGTCTGCCTTCCAGAAATGTGGTCCAAA	ss38342992	0.0222222	0	0.4375	0.317708	0.276596	0.0692308	0.214286	0
529	4	79.61	BTA132764	AGCTGCCCCTTGCCGCAGGTCAGGGCCCTGGAGAGCTTGGAGAGCTTGGG[C/T]GTYGTCCTGGAAGCYTCCCTCTACTCCACCGAGGTGGTGGCCCTGAGCCG		0.321839	0.0375	0.1	0.0894737	0.148936	0.1	0.285714	0.0333333
530	4	79.62	BTA132764	CAGGTCAGGGCCCTGGAGAGCTTGGAGAGCTTGGGYGTYGTCCTGGAAGC[T/C]TCCCTCTACTCCACCGAGGTGGTGGCCCTGAGCCGGCTGCAGGGGTCACT		0.325843	0.192308	0.1125	0.0885417	0.148936	0.117188	0.290698	0.2
531	4	82	rs29004487	CAGGCCCCAGAAGCCCATCCCGGGAAGGAAAATGCGCTGTGGACCCCTGT[T/A]TCGATTCCTGTGGCTTTGGCCCTATCTGTCTTACGTGGAGGCTGTGCCCA	ss38342971	0.0402299	0	0.0128205	0	0.0217391	0.123077	0.0595238	0
532	4	82.4	rs29024400	ACCTATTCCACTTACTCATTCAGACAAATATTATTAAGTACTTGATAACT[T/G]CCAGGGAATTTGATACATGGTGAGATGAGAGGAGAAATAAATATGCATGA	ss64023223 ss38334500	0.0111111	0	0.1875	0.235632	0.228261	0	0.0232558	0
533	4	86.4	rs43702454	AAATAAATCTCAGTGTGAATATTTCACGGCCATCTTCCTAGCCTGTTGGC[A/G]TTTTCCACCAGCCCTATAGTAGTGATGGTGGCCAGCAGCAGTGCCCAGGA	ss66537592	0.247191	0.230769	0.325	0.255208	0.287234	0.153846	0.116279	0.337662
534	4	86.6	AB070368	TCCCAATAGTGATAATGTATATTTTGGTGTGAGAGTGTGTGTATTGATTG[G/C]AATGTGTGTGATCAGAAAACACATACCATTTTATAATCCGTTCTTTCCAG		0.471591	0.0375	0.25641	0.401042	0.414894	0.195312	0.488095	0.00632912
535	4	86.8	rs43710066	AAGCTTGCCAAAGGTGAGAGAGAGACAAACCTCCAGACAGACTCACAAGT[A/G]GGAACTCTGGAGGTTTCCCTAGCACAGCCCAGGTTTCTCAGGTTCTGGCT	ss66538218	0.45	0	0.346154	0.484375	0.478723	0.423077	0.430233	0
536	4	93	rs43703952	AGCTCAGAATTCAATACATAACCATTTAGCAACAAATATGAAAAAAAAAA[A/T]AAATGGCTATGTGTCTTGTGGCGATACCTGGGTCTTGCAGGTTTGTGGTA	ss66537714	0.130682	0.0875	0.394737	0.375	0.414894	0.203125	0.154762	0.29375
537	4	98	rs29019721	CCGATGGGATGGTGTGTTGTGGAGCTGCGCTCTGCCACCCGCACAGCATT[A/G]TCAGTCTTCTTGGTTTAATTTGCTGCTGTTTATGCTGGTTTAAAATGACC	ss38327614	0.244444	0.0285714	0.22973	0.276042	0.265957	0.0238095	0.104651	0.012987
538	4	98.2	rs29010048	TAAGGTTGATGCCCTTGAGCTGCATGGTGGCGCCCATGGCAAGTACGCTG[T/G]GTGAATCCTTCTTTTTCCGTCCATAAACACCTCTCAGTCCGCATTGTAAA	ss38324546	0.122222	0	0.475	0.260417	0.212766	0.0846154	0.488372	0
539	4	98.4	rs29019448	CACAAATAAAGCCGACTTTATTTCATGACCCATCTTCACTGCTGTTCTCA[G/A]TTAGATCCTATTGGCTCGCATCACCCTTCCCATCCCTTTTGCCAGGGATG	ss38327339	0.372093	0.325	0.4375	0.385417	0.276596	0.00769231	0.372093	0.474684
540	4	99.2	rs29025696	CTCCAAAGGGTCCAGTCAGGAAAGAACTCACCCACAGATTTGGGACCCTC[C/T]CTTCATTGAGGACAGAAGGCCAAAGTTCCTGGGCTGTTTGTGGGTAGACC	ss38331589	0.488636	0.2	0.368421	0.411458	0.5	0.346154	0.321429	0.224359
541	4	99.4	rs29010270	ATAAAGGATGTTTTGATTTGGTAGAGTGGAAGATAATTTGGGAAATTATA[G/A]TCCTCATCAACTCATTTCTAATAAGTGTATTTATTCATGTGACTCCTTTG	ss38324775	0.355556	0	0.025	0.215789	0.287234	0	0.267442	0
542	4	101	rs29009791	GGGCCTTTCCTGCCTTGGAGAAGACATATGATTCGGGAATGACTACAATT[T/A]AAAAAAATTTAAGTTGATACCACCAGCTTATGAGTAAATGCGTAGCTCCG	ss38324286	0.488636	0	0.269231	0.364583	0.404255	0.223077	0.430233	0.128378
543	4	101.01	rs29009788	GCTGAGTGTATGGCTGCTTAGCTTAGTAGTCATCAAGGGCAAAGCACCAT[T/C]GTCAGTCTGGGAAGGAAATTCCACAAAGAAGGAAGTCCTTGCTCATCTGG	ss38324283	0.338889	0	0.1625	0.192708	0.212766	0.155172	0.425	0.00625
544	4	101.02	rs29009787	CCAGCAGCCAAGCCTGGGGAAAAATTTCCCATTCTGCTTCTCTCACCTCT[T/C]ACATTGGCTATCTTTATTATAAGGTGATGCTGAGTGTATGGCTGCTTAGC	ss38324282	0.327778	0	0.1625	0.203125	0.212766	0.164062	0.44186	0.00641026
545	4	107	rs29014773	TGAATAATTCACCAATTTTGTTTTCTAGTATGTGCCTTAAAGATACCTCACTAGTAAAACTGGTATCTGGCACAACAGAATGACATAGGCAGACTGTAAT[G/A]TTGTAGTGACAGTAATGAGGTTGACTGTTACACTTATTTAAACTCTGAGTATTAAATGCTGCATCCTAATTATTTATATAGAACATTGGCCCAATAACAA	ss38326465	0.193182	0.3875	0.4	0.166667	0.159574	0.253846	0.207317	0.363636
546	4	107.01	rs29014772	GCTGTAAACTGCAAGATTTTTTTTTTTCCGTTCGATAAAGATTTACCATTTCCAAATCACAGTGAAAGGAACTTGAATAATTCACCAATTTTGTTTTCTA[G/C]TATGTGCCTTAAAGATACCTCACTAGTAAAACTGGTATCTGGCACAACAGAATGACATAGGCAGACTGTAATGTTGTAGTGACAGTAATGAGGTTGACTG	ss38326464	0.183333	0.1375	0.3125	0.140625	0.138298	0.230769	0.22093	0.314103
547	4	110	rs29010024	TGCCTATCCCTCCAGCAGCGCGGTGGACAATGCAGAAATGACCAAACTGC[G/A]TTCTCTGTCCGTCCTTTCCTCTCTCACCGAGGTTTGGCTCTATCACGTGG	ss38324522	0.105556	0.3125	0.2875	0.15625	0.212766	0.269231	0.146341	0.3875
548	4	110.01	rs29010023	CAGGGAGTGCCAACTCATTTGAATATCTGCCTAATTAGGAAGGTAAATTA[G/T]CTGCTCCTGCTGCCAGCAATCACACCACGCACTGCAAAGCCAAGTATACG	ss38324521	0.111111	0	0.2875	0.15625	0.212766	0.269231	0.139535	0
549	4	110.8	rs29022854	AATAGACATTGCCGTCAGGCGAGACGCCTCCGACAACCAGGTCGCTTCCC[G/A]CTCTGCTGTAGCGATCTGTGACACCCAAACCCACCCAGCCAGCTGTCCGG	ss38336139	0.153409	0.0394737	0.0125	0.171875	0.191489	0	0.0348837	0
550	4	120	rs43710043	TCAGCTAACAATCATTTTCAGATTCATCATGTCAAGTCTTTTAATCCACA[A/G]TAAAGCAGAAAGGCTCCCATAAATAGGATCAGTGAACACAGGGTGTCATG	ss66538187	0.477528	0	0.375	0.255208	0.319149	0.0615385	0.186047	0
551	4	120.2	rs29011127	TCAAGGTGTCCCCAGTCTGTTGCTGTGGGTTCTGCCCTGGCCTTCAGGAG[C/T]ACCTGCTCTAGGATCACCCAGAGGTTTTGTGAGCGACCGCATGCTCTTGG	ss38325414	0.466667	0	0.269231	0.359375	0.361702	0.307692	0.430233	0.14375
552	4	120.4	BV103782	ATACAGTCTATAGCTGCCCACCTCTGAGCCTTCTCCACTCTTATGGGTGA[G/T]CTGTATTTCCCCAAAATATATGTTGAAGTGCTAAGCTCAAGAGCCTCAGA		0.0722222	0.0375	0.1375	0.390625	0.468085	0.0307692	0.453488	0.0375
553	4	120.6	rs29009830	GCAGGGTCAGGAGTCCAGAGTCAGAAAGAAATCCATCTAAAGTTTAGTCA[A/C]GTTGAGTAGAACATGAAGGCTATTTTGGTCAACATCTACTTAGTGGCTAC	ss64342179 ss38324325	0.219101	0.051282	0.394737	0.303191	0.223404	0	0.22093	0.0443038
554	4	120.8	rs43706887	TTTCCTTACCTGGGAATTTTACAAAGTGAACAGAAAAACATCACACTTTA[C/T]ATTTGAGAAGTTTGACGGATCCTTGAAAACATAATTTGTCCTCTTTTAAC	ss66538005	0.122222	0.0875	0.1625	0.166667	0.234043	0.0153846	0.190476	0.28125
555	4	121	rs29025507	ATGCAGCAATAGTAGGTTCAGATGGTGCAATTAGAGCAATTTTGGTTTTA[A/G]AAGTTTGAAAACTAATTAAAAGCCATATTGTGAAGAAACTTGAATGTAAG	ss38331397	0.101124	0.025	0.075	0.09375	0.191489	0.1	0.0116279	0.19375
556	4	124	rs42708555	ATTTAATTTTAGTGGAATTTGCATTTGGCAGTCCCAATTCATCTGTTTCA[A/G]CATCTGAGTGAAATAGCCCTCTTTGAATTCTAATGGAATGAATACAGTGA	ss66538194 ss64589268	0.207865	0.325	0.4875	0.432292	0.468085	0.123077	0.465116	0.4875
557	4	126.4	rs29012198	AGCTAAGGGGAAACGTGATCTCGAATAACACAAAAAATATGCAACCTTCC[G/A]TTTACAATCAAATGCTAGGTGTCATCCTCATGACTGATGGAGTGAGGAGG	ss38323285	0.277778	0.1875	0.425	0.385417	0.43617	0.276923	0.465116	0.316456
558	4	126.6	rs29013578	ACTGAAAAAAGGAGCTGGAGAAAAATGGATTAAACGGGTTTCAATTCTTC[T/A]TGACTTCTCAGGGCCTTTGATAAAGATTGTTAGGCTTCTTAGGTCTATAG	ss38322473	0.0777778	0.4125	0.4125	0.473958	0.446809	0	0.232558	0.4625
559	4	126.8	rs43705586	TGCATTATAAAATGTGCTTTGTGACAATACAAGGGGTGGCCGCGGGCAGG[A/G]AGCCGTGTGCAGGCGTGTGAGAGCACAACAGCCTCTACGGTGAGTGCTCC	ss66537880	0.181818	0.410256	0.275	0.354839	0.425532	0.4	0.139535	0.0576923
560	4	127	rs43708507	TCTCCTAAGGATCCTCTTTCCCAGAGCACTGTGTCCCTCTTAAATTGTTG[C/G]CCACAACAGCCCCGAGGAAGGGGCAGGCTTACTGAACCCCAATTTATAGA	ss66538149	0.471591	0.35	0.333333	0.151042	0.148936	0	0.416667	0.475
561	4	127.01	rs43706845	GACTTACTTGCCCAAGGTCGCCCAGCAAGGTGAACCGGGACTAGACTGTA[A/T]ATTTCCTCACTGTCAAAAGTTCTTCTCAATGTACTAGCTGCTCACCAGCT	ss66537954	0.471591	0.125	0.410256	0.432292	0.478723	0.146154	0.488095	0.314103
562	4	127.2	rs29013491	ATTGTGAGAAAACATTCATAGTATATGTGAAATAACACTGCAAGCCCCAA[C/T]GGCTATTTGCTATAACACAATTCTTATAGTTAGTTCCTTGTGAATGATTC	ss38322385	0.5	0.487179	0.5	0.5	0.5	0.5	0.5	0.5
563	4	127.21	rs29013490	AAAGACACATGGAAGGGAAGCCCATTGTGAGAAAACATTCATAGTATATG[T/C]GAAATAACACTGCAAGCCCCAACGGCTATTTGCTATAACACAATTCTTAT	ss38322384	0.342697	0.05	0.2875	0.317708	0.369565	0.367188	0.383721	0.184211
564	4	131	rs29011099	GGGTCCTTGGAGGTTGAGGCAGAGTCCGTGTCACTGCCTGTATTGACCAG[G/A]TGGGCACGCTGCGCTTTGCTCTCGTTAACGCTCGGGGAGGTCCTGTTCTA	ss38325386	0.449438	0.227273	0.435897	0.431579	0.402174	0.210938	0.488372	0.166667
565	4	131.01	rs29011101	TCTGTGCTTCGTGCTTTTCTGCTCGGTCTGGTAATCGTCATAGTAAAGTG[T/C]GCTCATGTGGCTCAGCATGAGTCATGAAGAGGAAAAGTGCTTACGAGCCC	ss38325388	0.352273	0.075	0.2	0.385417	0.277778	0.460938	0.383721	0.1125
566	4	131.2	rs29017574	AGCTGAACGTGAGGTGCTGTCACCTACTAAAACGCTGTATTAGCCAGCCT[C/T]CTTAGCTGGGAGGCACAGCCATGTGACTAATGCATAATTAACGAGACGTT	ss38333876	0.443182	0.0641026	0.448718	0.452128	0.445652	0.469231	0.488372	0.1125
567	4	131.4	rs29023425	TGATGTGAAATAGAGATTTGAAATTAAAAATTTGTGACAACAAGTTAGTC[G/A]TATTCTGGTATCTGGGTTTTACAGTCACTTCTACACAAAATACAGACTAT	ss38336716	0.277778	0	0.1375	0.03125	0.0531915	0	0.0465116	0.00625
568	5	0	rs43708481	CAGGAAAAATTCATAACTTGCTGGAGGTGTAACAGCTGTTGATTTAAGGT[G/T]TGCATCTTTGATAACACAATGCTGCTGGGAAGATAACATCTTTTTGACAA	ss66538116	0.431818	0.025	0.269231	0.447917	0.478723	0.123077	0.302326	0
569	5	3.2	rs29025771	TTTGATCTCAGCTAGTGTATAATCAATCTTTTCTCTGTTCGTATACTGTC[T/C]TGGTAGGGAGTTAGAATAAATTACAGGTGCATTGAAAGGTCATGATCAGT	ss38331665	0.25	0.1875	0.4875	0.442708	0.37234	0.230769	0.465116	0.373418
570	5	5.7	rs29002382	GAGAAGAGAATAGCAAGTGAAAGCAAGTGTTTTGGTCAGTTATTCATAGC[T/C]GAAAAAAATATTCTGTCCAATTTTTAGTGATATTGTCCATATATTCTGGA	ss38339853 ss65339308	0.0777778	0.2625	0.3875	0.0989583	0.0744681	0.0538462	0.313953	0.409091
571	5	5.71	rs29002177	TACAGTTTTCTTTTATAAATAGAAAGGTTGGTAAATCCTGTCTTTTAGAT[G/A]ATTCAACAATAAAGGTTAAGTGCTTTATTACTGTCAAAATGCATCAGGGA	ss38339614 ss64785975	0.0842697	0.075	0.35	0.130208	0.0957447	0.0692308	0.22093	0.00632911
572	5	5.72	E64H04-38783-1	TTACCATTCCCCAGCTAAAATATACTG[T/C]TTTTTCATAGCACTTGAAACACTTCTGTTCAATAACSTTCTACCTACATTGCCCCCAACAATTCTGTCCATTTACATTCATTAGTATGCTTAAAGTGGTTTGTGTCCCTTCTCTAACCTTTTTATGCTCATTGTCCTTAACTTTTGCAAGTACATAAAGCAATTAATAAGCAAATTAATTAAGTAAAATAGCATAYACTAAGAAAGTCTTTTTCTATTAAA		0.1	0.15	0.0375	0.223958	0.191489	0.123077	0.325581	0.00625002
573	5	8.71	E454D12-38943-3	TGATTATGGCCAACCATATAGCATTTTAATATTTGAGGAAAAGAACAGTC[G/A]ATACTGCTTCCTTCTCTGCCCGCTACCAGCTCCTTTCCATCTTGATCCGA		0.465909	0.3	0.3125	0.494737	0.351064	0.376923	0.22093	0.15
574	5	8.72	E454D12-38943-1	TACTTGTTATTTTTCCAAAGCCCTTTCACATATGTTATCTCTATATAATC[G/C]TGTGAGTGGGAAGACTATCTAAGCTACAATTCCTCCAGTTTTCAGATTAG		0.465909	0.125	0.3125	0.494792	0.351064	0.376923	0.22093	0.056962
575	5	8.73	rs29003107	GTTAGGTGCTTTCTAGTAAAGCCCAATACTGCTGCCGTCATCTCTTCTAC[T/C]TTATACTCAGGGAGAGCCCACCTGAGGAGGAACCTAAGCAGAGAACAGCA	ss38340312	0.388889	0.351351	0.371795	0.322917	0.351064	0.453846	0.404762	0.292857
576	5	12.2	rs43710106	CATAGTAATGCTTCCATTTCTCTGTGGAAACATAAGCGGGAAGCATGAAG[A/T]AGACAGGGGAGAGAGTCTCAGGAAAAGCAACTGGCTTGCTTTCATTCCTG	ss66538266	0.230337	0.025	0.1875	0.421875	0.445652	0.415385	0.244186	0.0320513
577	5	12.41	rs29024494	TATTAGTTTACCCAACTGTAGCTTTTCACAATTGCATCTTCTTTCCAACA[C/A]TGATTCCAAATGGCTTTTCTCACCAGAAAGCATTAAAAATCTCTCTCCCA	ss38334594	0.170455	0.2125	0.2	0.302083	0.446809	0.407692	0.360465	0.0769231
578	5	12.41	rs29024495	ATGGCTTTTCTCACCAGAAAGCATTAAAAATCTCTCTCCCATGGCTACAA[G/A]TCCCAGAAAGTATCTGATTTCTCAGAGCACAGTCCCTGGAGTCACTTTCT	ss38334595	0.385057	0.2	0.2125	0.385417	0.297872	0.246154	0.25	0.00625
579	5	14.4	rs43424975	AAAAAGTTTAAAAGCTAATATCATTTTCAGCTCCTTCATTTTACCCATTT[G/A]TCAATTAACTGGCAGAGCCAAAAGTAAAATGGAGGATCACTATTTTTCTG	ss65343234	0.458333	0.0125	0.175	0.445652	0.351064	0.453846	0.261905	0
580	5	15	rs29002469	GGGTTTGGAACATCTGAATGGACCAAACTAGGATGTTATCAAACTTAACC[G/A]AAGAGGTTGTATGAGTCTATTAATGCCTTTTTGCTAATAAATGTTTGCTA	ss38339950	0.421348	0.30303	0.45	0.484375	0.361702	0.346154	0.5	0.18
581	5	15.01	rs29003294	TACTTCAAAATCCACATCCTCTTACATTTGTCACTTAAGAAATCTGGTAA[G/A]ATTATCCCTGATATTTAAAATTATAAACTTTGATAAAGGTGTATGTTCAT	ss38340528	0.238636	0.3625	0.0625	0.0104167	0	0.0538462	0.186047	0.415584
582	5	15.02	rs29002466	GGTGTGTTTGCAATTAAAATGTTTTTATTTGATATTAATGATGGTAATCT[T/C]GACTAAGGCCAAAGCCAAAACAAACAGGGCTGTGGAAACAGAAAATCAAG	ss38339947	0.164773	0	0.2	0.427083	0.351064	0.215385	0.430233	0.0189874
583	5	15.2	MYF	TGTTGCAAATTTCTACCAGGCTTTCTGTGACCACCTGACCTTTGGGTTTC[A/G]AAGGTGGTGACCTGCAGTTTAAGCGGCCGAATAAGCAAGGATTTTTTTTT		0.159091	0	0.2	0.416667	0.351064	0.223077	0.430233	0.025
584	5	15.3	rs29001905	CCTCTTACTGAGAAAAGACAATGCCTCATTGTTTTTATCCTACTTGTCAC[T/C]CACACATTGCTTATACATAATGTCCACTCAATACAGACTCAATGTTTTGT	ss65346029 ss38339297	0.355556	0.4625	0.4125	0.364583	0.468085	0.184615	0.313953	0.409091
585	5	15.31	rs29002468	CCATGAATTTTATTATGCATTAATAGGCAATTTCAGCTCAACTTTTAGTT[T/C]GTTAGAAGCAAGGATAGAGAACGCTAGTACTATTTGTTTTTTTTTTTTAA	ss38339949	0.325843	0.4375	0.410256	0.1875	0.2	0.184615	0.383721	0.391026
586	5	15.32	rs29002465	TGAAGAAAATTCACAGGCAAGTAGCTGTTGGGTAGGTGAATGGAGGCAGT[G/A]AGTAAGGTGAAAGAGCCATGTCAGAGCAAACAATCCTAGAGTCCAGACAT	ss38339945	0.111111	0.375	0.3125	0.182292	0.191489	0.130769	0.383721	0.168831
587	5	15.33	rs29001772	TTTACCTACATTGCTAGAGTAGTTGAAATATCAATTTTAAATATAAGGGG[G/A]AAAAAACCTGTGCCAGATAAGAGGACCTCTCATAATAATATGGAATACTG	ss38339142 ss38340180	0.146067	0.276316	0.0875	0.117021	0.0568182	0.03125	0.0595238	0.3
588	5	15.5	rs29009924	TTAAAAATCTGAAATTTTGCAAAAATGCAGAGATTTTTCCAACCTAAACT[C/G]TAGATATATTTTGGTATTTAAGTGAATGTTTGCTGTTGCCCTATCCTCAG	ss38324419	0.314607	0.276316	0.294872	0.380208	0.478723	0.223077	0.395349	0.131579
589	5	15.51	rs29009927	AGGTCTAGGCTTTTTAATAAGAACTTGGAATTCCTATACAGTGTTAGTGT[G/A]TAACTAAGAATGCAAAATGGTGCACCTGCTATGAAAGACAATATGGAGCT	ss38324422	0.380952	0.2875	0.3	0.380208	0.478723	0.223077	0.430233	0.0844156
590	5	16.5	rs29021807	AGTTCAACTGTTTGTGTGGAAAAGACATGCTTTCTATTCAGAAGGCATAG[C/A]GCAGAATATAGTTATAAAAATATTAGTCCCATACCTCTCGAATAGCAGTA	ss38330297 ss38330296	0.429412	0.225	0.368421	0.416667	0.478261	0.176923	0.465116	0.0886076
591	5	16.51	rs29021806	TAGCCTACACATTCAGGCTTTCATCCTTCCTGCGCATCAGACCCAACCCA[G/A]TCTTGACCAAAGCTGATAGTGATCTGGAGGCTTATTCTCATGAGAAGTTA	ss38330295	0.366279	0.15	0.4875	0.489583	0.351064	0.446154	0.255814	0.1375
592	5	21	rs43710116	AAGCAATTGCATGCAATTTCGTTGAGTATGAGGTTGTGGGTGTGGATTTT[A/G]TGCTTGACATAATGTCTCTGCTAAATTACTGACAGTGGTTTGTGGCTGTT	ss66538279	0.465909	0	0.473684	0.286458	0.382979	0.253846	0.383721	0.0328947
593	5	26	rs29003169	AGGACAAAAAATCTGCATATATAAGTGCAGTGGCAGATTGTATTCCCTGT[A/T]TCTACATTCAGAATAATTATGGACTTATTAAACAGGAATATTTAAACGTA	ss38340382	0.477528	0.3875	0.381579	0.114583	0.0957447	0.269231	0.488372	0.10625
594	5	26.01	rs29003239	TGGAACCAGTCGTTTCAAGAACCCCAACCTGTGTATGAAGCCATTGGTAC[G/A]TATATTCTTTACTCCTTTCTAATTTTTCATTTGCAGTGGTATCCTTATAC	ss38340464	0.175	0	0.355263	0.244444	0.234043	0.385965	0.407895	0.0531915
595	5	26.01	rs29001995	TATTTTTGTAAACCTAAATTGATATCTCCTTGTGTATTTATGGTAACCTA[T/C]GATTTTTATGTAAAAATGACTCTTAACCCTCGTGTTGAAATTTAGATTTA	ss38339399	0.466667	0.0875	0.302632	0.307292	0.212766	0.323077	0.476744	0.09375
596	5	30	rs29010308	CTTTTCAGTTTACAACAGGATCACTCCAGAATTCCACTATAAATCTGGAC[A/G]CATGTATTTTGCATAACTTGTATTTTTTATATAGCTTCTATTTTTAAGCA	ss64244810 ss38324813	0.5	0.1375	0.2	0.4375	0.336957	0	0.244186	0.139241
597	5	32	rs29012239	TCCACCACCAATCACCTATCTGATCTCAAGCAATTTATTAAACAGTCAAC[C/T]TCATTTTCTTCATCAGAAAAACAAAGTTAATGTAAACATACCTTGAAGTT	ss38323326	0.421687	0	0.2625	0.380208	0.223404	0.0615385	0.453488	0
598	5	32.01	rs29012240	TTCTTCATCAGAAAAACAAAGTTAATGTAAACATACCTTGAAGTTTTTTA[T/G]GGAGAGCTAAAAAAGATATGTAACATTTTCAACAAAATGGCTTTTCATAT	ss38323327	0.425287	0	0.269231	0.362637	0.223404	0.0615385	0.453488	0
599	5	32.3	rs29010787	CTCATTCTCTGACCCACAGATGGGAGGCCAGGTTGACCTAAACCCAAAGA[A/G]AGAAAAAGCTTTCGTGGGTGTCTGGAGGCTTAGAAGAGCTCGGCCTCATA	ss38325072	0.409091	0.375	0.3875	0.319149	0.43617	0.184615	0.232558	0.3
600	5	32.5	rs43706904	CGGAAGCACTGTAAGTGTTTGCCTCATGCTTCTGTATCAGTTTCAGGACC[A/C]TCGTAAATCAACAGTTGGCGGATGGAGGTGCTCAGACCAGAAATCATGGC	ss66538025	0.164773	0.2375	0.35	0.40625	0.402174	0.330769	0.392857	0.335443
601	5	36.5	rs29013951	GAAATTAGGGGAAATAAAAACTTTACAGGAAAAATAAAGAGCTCAATGAT[A/G]GAATGATATGACTGATTTTCTAACATTCAAATACAGGGGTGAGTGCCAAA	ss38322852	0.0666667	0	0.276316	0.145833	0.106383	0.453846	0.209302	0
602	5	36.51	rs29013950	CTTAATGTAAGATATTTCCATAATGTTGGGATTTTATATAGTGCCCATGG[T/C]TGACTTTAGAAATTAGGGGAAATAAAAACTTTACAGGAAAAATAAAGAGC	ss38322851	0.375	0.0125	0.35	0.161458	0.106383	0.169231	0.255814	0.00625002
603	5	38	rs43708435	ACACACAGACTGTGGGCAGGAGCTGTGGGGTGTGATACCAACAGGCGATT[G/T]TCCTCTTGGTTCTGCCATCCTACCTGGGGGTCCCTTTCCACTTTCCCCAG	ss66538060	0.292135	0.375	0.3375	0.119792	0.0851064	0.00769234	0.255814	0.075
604	5	39.2	rs43710050	GTGGCTGAGATCCAGGCTCAGTATGACGACACTGCCGGTCGCAGCCGGGC[C/G]GAGGCTGAGTCCTGGTACCGCAGCAAGGTGAGTGGTCCAGCACTCCCTTC	ss66538200	0.465909	0	0.3375	0.453125	0.434783	0.430769	0.404762	0
605	5	39.21	rs43708500	GTGAGTGGTCCAGCACTCCCTTCCCAGAACAGGGATGCTAAAATCTGAAA[A/G]CATTAGCAGAGTGGGGAGGGATGCTGAAAAAGCATTGACCTTTGTCTGGG	ss66538142	0.454545	0.289474	0.3875	0.473958	0.467391	0.34375	0.406977	0.448052
606	5	40.5	rs17871182	GGCGGGAAGCCAAGTGCAGGGAGGTGAGACGCTAAGAGGCCCTTGTCCTC[G/A]AAGCCCCACTGCTTGGTTCCAGTCCCTGCAGGTTTGCTTGCTTTCAAGTA	ss28451523	0.308989	0.25641	0.282051	0.489474	0.414894	0.338462	0.406977	0.163934
607	5	42	rs29010361	ATTTATCCCCCACTTCTCCCCATACACTCTTACACCCCAGGTCCCCTCTA[G/A]TTTTTCCCCTGACTCTAAACTCGCTTCTCATCACTGAGCTGACCACAGTT	ss38324867	0.45	0.435897	0.3	0.166667	0.180851	0.292308	0.267442	0.275
608	5	42.2	rs29004002	AGTCACGGAGGGGAACTTATGGTGTGGGGGATGTTAAGGGCCAGGTGACA[G/A]CTTAAGGAGTCCCCTCACATCAGACACTGTGGGCGCCCTGCTTCCTCAGC	ss38339193	0.0730337	0.0625	0.0625	0.0572917	0.0212766	0.376923	0.372093	0.00625
609	5	42.21	rs29001818	TGAGAAGGGCAGGTCTGGGGGCCAGTCCTAAAGCCTGGCCACTCAGCGGA[G/A]CCTAAGTCCGAGTGACCAACCTGGGCCCGACCCCTCCACCCAGGGCTCCA	ss38339202	0.105556	0	0.2	0.307292	0.329787	0.0538462	0.0232558	0
610	5	42.22	rs29003692	AACTCCTGACCTGCTGGCCCCCTTCCCTGCTGGCCCTGCTCTGACATCAT[T/C]CTGCCCTGGCGTGGGGTTACTTAGTTCTTCCTCTTGCCTTCCAGCAACTC	ss38340979	0.398876	0.0625	0.346154	0.494792	0.489362	0.223077	0.267442	0.0324675
611	5	42.23	rs29001830	TTCTTCTGTTCCAACCACTTCTTATGAAGGAAGAAACTGTGGGAGGTCAG[T/C]GTGGGAAAGCTGAAGGGGACCGCCCTAAACCACCATGCATATGGCAGTAA	ss38339214	0	0	0	0	0	0	0	0
612	5	42.24	rs29003499	AAGTCAGCACAGAGGGGCGCTGGGCTCCAGAAGCCCTCGAGTCTGGGAAC[T/C]GGGGACAGGAAAATCCAAGACCAAAGGAATCTCCCAGTCTTCCTCCAGGG	ss38340768	0.398876	0	0.421053	0.494792	0.5	0.223077	0.261905	0.00625002
613	5	42.25	rs29001868	GATAGTCTGATCAAAGAACACCTATGTCTTCTCACATACTGTTAAATCTG[A/T]TTTATTCTAAGCATCTCCCTTAACCTGTTCTAAAACATAACAGCCAAGTC	ss38339255	0.416667	0.0625	0.434211	0.478947	0.393617	0.123077	0.372093	0.00625002
614	5	43	rs29018890	CAGAAGAGCTGTTCACTCAAGGGCCTGCTTCAGCCTTTCACCTCTCCAAG[A/C]CTCCATTTCCCCTTTGGCTGGCATAATGGAGCTAAAGCTTTTGGTCTGGG	ss38335987	0.305556	0	0.0641026	0.473958	0.402174	0.0153846	0.116279	0.025
615	5	43.2	rs43708509	TTTCGAATAAACAATGAACATGTCATTGATGCTACGTTGACCGGAGGCCC[C/T]GCCAGGTGAGAAGAGGGATGAGCAAGAAGGGATTTAGGAGTCCCTCAGGG	ss66538151	0.426966	0.1375	0.1375	0.265625	0.37234	0.4	0.44186	0.0375
616	5	44.5	rs29002134	TAGTACGGTGATAGTCAAGGTTAACTTGATGTTCCTATTATAACACTTGA[T/C]TTTTTGAAAAAGAGGTAGAGTATCTTGGACTTAAAAAAAATTGTTGTACA	ss38339563	0.5	0.4875	0.2875	0.421875	0.340426	0.415385	0.380952	0.0974026
617	5	44.51	E228D18-38734	AGTATTGTATGTTGTAACAGACATGGTGAACAGAACTAAGCATATTAAAT[G/A]TTATGTATATATAACAAGTGGTAGGTGCTAATATTATGTTAACATTCTCA		0.130682	0	0.0526316	0	0.0106383	0	0.104651	0
618	5	48	rs43704003	GAGTTTCCATCAGAAGACTGTAGGGTTCTCAATTGAGTTAACTGTGGGGG[A/G]AAAAAGTCATTTTGGGCTATGAACTGACCCTGTGGCACTGAAAGGGATCT	ss66537775	0.288889	0.269231	0.15	0.142105	0.180851	0	0.369048	0.0460526
619	5	50.5	rs29016423	AAGTTAAATGTTGAAGTGTTATCTTCACTCTCTTATTACTGTATGTTCTC[A/G]CTGTTAATATAATAAGACCTCCTGCCCTGCTCACATTTTGTGCTCATCCT	ss38332924	0.348315	0.025	0.375	0.203125	0.170213	0.0230769	0.325581	0.0320513
620	5	50.51	rs29016422	GGAAGTCAGGGCGTGCAATAGTGCAGGGTGTGGACCTCCCAGTGATATGA[T/C]TGAGACCTTCACCAAGAAAGCACGTGAGTCTCAATATGTGTGTTATATAC	ss38332923	0.205556	0	0.1	0.177083	0.141304	0	0	0
621	5	50.52	rs29012217	TTGGAATCCAAAATTGTGGAAGAGAAGGAAGGAATCAAGGCTGGATAGAG[A/G]GAGAAATCAAGACATTATGTGTCTTCAGTGAAAGCCTTGGTCAACCTTTC	ss65349747 ss38323304	0.311111	0.0625	0.25	0.307292	0.234043	0.253846	0.348837	0.13125
622	5	50.53	rs29012216	TCCACATATGAGAGAAATGTAAATTGTTAACAAAGATTTAGTGTTTCTTT[A/G]AAACAAAATGACAGATCATTAACACAAAGTCTCCTGTGTTTTTAACACAA	ss38323303	0.314607	0.4125	0.269231	0.310526	0.23913	0.253846	0.348837	0.480769
623	5	52	rs29003943	AGCCTATAAGCATGAAACAGAATGTAAGTGCCATGAGTTTATAATTAATC[T/C]TGAGTGATAATACTTTGGAAGGAATGATGCTAAAGCTGAAACTCCAGTAC	ss38340734	0.0388889	0.1125	0.236842	0.105263	0.0319149	0.338462	0.232558	0.08125
624	5	52.2	rs29001869	TTGCCTTAAAACTGGGCATTAATACCTTCTTTGGGTAAGCCCCATTTTAA[T/C]TTTTCAATCCCAATTAGATTTTAGAGTACAAGAGTCAAACATTAGCCAAA	ss38339256	0.0617977	0	0.3625	0.114583	0.0531915	0.285714	0.383721	0
625	5	52.21	rs29003400	AAATTCAAACTCAGAAAATTGGGGAATAAAATACTTCTTTTTTCCAAAAT[T/C]CATCCCCTGAAAATGAAGAGTCATCTTATACCTAAAAGTGCTTAAAAGTC	ss38340654	0.0786517	0	0.3375	0.296875	0.393617	0.0153846	0.127907	0
626	5	52.22	rs29003935	ACTTAAAGCTGGTGTTTCTAAATCCAGGTCTCCTGCAGCAGCAATTTCTT[T/C]CAGCCCCTATTTTTATAATTTTTAAAAACACTAATAAAGTATAAAAGAGA	ss38340657	0.132184	0.4875	0.1375	0.354167	0.414894	0.0923077	0.0348837	0.348684
627	5	52.23	rs29003440	GATATATGATAAAATATTTAAAATGCCCAAGCTATTTTAATTAACCATAA[G/A]TAAATTTTTAAGAAATTCCTAAAACAAGACAAAAAATTTTTTAAAATATA	ss38340697	0.221591	0.0125	0.358974	0.458333	0.425532	0.246154	0.451219	0.233766
628	5	52.24	rs29003957	TGGGCTGTTGGTAGCAGATTTTCAGTTTTAAAATACCAGGACATCTTTTT[T/C]CTTGTGGTCCATGAAAGTACACAGTAATCCAAATTCCAGCCTACAGTGCA	ss38340836	0.180233	0.394737	0.346154	0.368421	0.456522	0.2	0.410256	0.0625
629	5	52.25	rs29003937	TGTCTTTAACAATACCAATAATCTCATCATGTGGTTTTTGGAAGAATTAA[G/A]TAAGATACTATGTCAAAGTGCCTAATACGTAGTAGTTCTGTAAAATTGTT	ss38340693	0.5	0.0125	0.075	0.46875	0.265957	0.192308	0.406977	0.25
630	5	52.5	rs29010249	CTAATAGGGTAGCCACAAGCCATTGTGGCTTTGGCACTTGAAATGTGTCT[C/T]GTCTTAACTGAGATGTGCTATAAATGTAAAATGCAAACCAAATTTCAAAG	ss64801926 ss38324754	0.227778	0.05	0.486111	0.46875	0.433333	0.138462	0.487805	0.220779
631	5	52.51	rs29010250	CAGTCCAAAGACAAAAAAGAATATTTTTTTTTCTTCTAGAAAATGCTATA[C/A]ATTGCAATATTTCCTTGTGAATATGATAGGCTTTCTAAAGGAGAAGGAAG	ss38324755	0.14881	0.2875	0.444444	0.291667	0.117021	0.0692308	0.395349	0.303797
632	5	58.5	rs29022394	AATAGGATCTACTCTTAATTGCTTATGGTAAAACTATGCCATGATGCCTA[T/C]TGAGCATAAATCAGGGTTTATAATTGTATATTTTCATGATAATTAAAGTA	ss38330890	0.188889	0.025	0.5	0.453125	0.468085	0.238462	0.261905	0.0253165
633	5	61	rs29003235	GAAGCTAAAGGAGATTTAGTCCTAGACCTGTGTTTTCTCTCCTGGGGCCC[T/C]TTTTAAGATTCATGTCCCTCATCTTCTGCAAACTGTCAGCTGGAACAGGG	ss38340460	0.227778	0	0.5	0.287234	0.336957	0.115385	0.321429	0.00641026
634	5	61.01	rs29003264	CCAATAGAGATATAATATAATTTATGTGCCTGTCTGTTTCCTCTACAAAC[G/A]TTTGTGGTGCCTGTTTTTGCACTCATCACACACTGAGTGATTCCAATGTG	ss38340495	0.410112	0.4875	0.3125	0.410526	0.287234	0.223077	0.476744	0.294872
635	5	61.02	rs29003266	GAATAGCAAGCTTGATTAAAGACAGCTAACATCATTTCAGGATGGGAAGT[T/C]GTGGAGAACTAATTTGTTGAAATTCTTTGAGGAAATCACTGCCCCTGTGA	ss38340498	0.488889	0.025641	0.0641026	0.378947	0.23913	0.107692	0.22093	0.234177
636	5	61.03	rs29002568	CATATACCCTTGGGAACGTGTGCTGTACTTGTTAAGGAAGTCTAGGGCTC[T/C]GAAATCCTGGTTCACAAAGCACTAACATTTTTTCTTTTTGCAACAAGAAA	ss38340073	0.241573	0	0.1875	0.182292	0.180851	0.353846	0.130952	0
637	5	61.04	rs29003583	GGGTTTAATATCCAGACCAACTCTCAGGATTATAGATAGGAAGTTAGAAA[G/A]CACACAGGTCAATGCTCCAAAATTTTAGCCACATTTTCCCTAAGTGCTTC	ss38340863	0.255556	0	0.5	0.473958	0.351064	0.123077	0.325581	0
638	5	61.3	rs29016523	ACTATCAGCCATTTTCAAAACAGAATTTGCTAGTAGCTGCTAGCTGCAAC[C/T]TTGTAGTTCCAAAGCCCTCCTCCACCCACAATCTTCCCAACTATGTAAAC	ss38333027	0.261364	0.4625	0.4125	0.463542	0.411111	0.0769231	0.142857	0.101266
639	5	62.4	rs29018584	TGAGTATGTAAATAAGTATTCAAAGAAATAACGAGGGCTAGATTATTTAC[A/C]TTTTAGTAAGCTAAAAAAACATGGATGTAGCAAAACTGTGCTGAAATAAA	ss38335678	0.455056	0.45	0.346154	0.416667	0.467391	0.215385	0.488372	0.0921053
640	5	62.6	AF440372	TGACACGTGTGACAACATGGATGAATCTTGAGGACATTATATTAAGTGAA[G/A]TAAGCCAATCGTAAAAGAAAAATGCTATATGGTTTCACTTATATGAGGTA		0.255556	0.28125	0.346154	0.442708	0.457447	0.492308	0.463415	0.0949367
641	5	62.8	rs43705605	TGATGTATAAAAATGTAATTCCCAATTTTTCTTTCCATTTTGGAGGCATG[A/G]TTGTGAACTTAAAGTTTATAATTCTGTAAATACATACTTATTTTCAATAT	ss66537906	0.1	0	0.45	0.286458	0.159574	0.1	0.244186	0
642	5	64	rs29018610	TCCTGGAGAGACCTCTAGAAGCATTAACTCTGTCTCCCGATATTGTCCCC[G/A]TTTTTAAAAGGTTGTGGTCCTGACCTGAGATCAGCTTTAATGGACCACTA	ss38335704	0.394444	0.0125	0.125	0.380208	0.244681	0.0846154	0.267442	0
643	5	65.5	rs43710052	AAACAATACTGGAGCATGATCTCCCACTCAAGCCAGAGTCCACATTTGTC[A/G]TTTTTGTTGTTTTTCTAAAAACAGATGCAAGTCCAGCATGAGGATCAGTA	ss66538202	0.316667	0.025	0.075	0.307292	0.393617	0.238462	0.197674	0.0202703
644	5	65.51	rs43710038	TTTGAAGATTTATTTAAGGTGGTGAAAAAATGATCTTCAACCATCTTTAA[A/C]TTAGTAAGCGAAAAAATGATAATTTAATTAAGAATTGCATTGTTGTATTT	ss66538182	0.382023	0.025	0.0625	0.34375	0.457447	0.246154	0.372093	0
645	5	65.7	rs43705533	GGTTGAGAAGATGTCCCTATGGTCGGCCTATCTTCAAAGATGTGTCCTTT[C/T]GAAAGGGGACTAGGGCATGCTCCATGCTTCGCACTAGGGGAAAAAATGCT	ss66537818	0.255556	0	0.0125	0.25	0.212766	0.0625	0.127907	0.00625
646	5	65.9	rs43710041	GTTAGAAATGGACCACAACTTGGTTACCCTCCTCTTCCCCGCCCCCACTC[C/T]AACTGGGCACTTCTCTACCCCCATCCTGCCTCTCTAGGTCCTGGAATAAA	ss66538185	0.297753	0.0526316	0.0625	0.078125	0.0869565	0.046875	0.202381	0.221519
647	5	68	rs29024740	GTTTCTCTAAGTGTTCAAGGTTAAAGAGTACAACTTTCTGTATGTGGTCA[T/C]TTTTTTCCACACGTGGTGGCAGTGCTTCTGTTTCAGCAGGTTTTCATACA	ss38334842	0.494382	0.0375	0.05	0.415789	0.361702	0.153846	0.186047	0
648	5	68.2	rs29013281	GGAACTTGCACATGATGCTTTGAATATAATCTCAAATGGAGGCTGGAATA[A/G]AGAGTTGCTAAAGCGAGTTAATGGGGAAACTGACTGGAAAGCAGCCATTG	ss38322168	0.0444444	0.0625	0.025	0.194737	0.265957	0.315385	0.255814	0.0126582
649	5	68.4	rs29002595	ACTATTTTCATAATAATTTTGTATTAACTTTGGATTTAAGGCCCTTATTC[T/C]TCAAGTTTAGTAGGCAATATTTCTGTGAGTAAATAGCATTTRTAAGTACA	ss38340107	0.244444	0	0.4625	0.457895	0.340426	0.0923077	0.337209	0
650	5	68.41	rs29004128	AGAAAGTGGGAAAATGCTATATTATTCCTTTATGATGAAGGAATCTTCTA[T/C]AGTTATGTTAGAGAAACTAACTGCATTCATGAAAAAGTGCTTAGACTTCA	ss38340106	0.238889	0	0.447368	0.458333	0.340426	0.0923077	0.337209	0
651	5	68.42	rs29002171	GAAGTAACAAAGGAAACTGACAAAATAAAGATTGAAAAGTTCTGGAACAA[G/A]GAAATTTGTTTTCCAAACTAATTGRATTCTCTTTTTCCCATCTAAGTCCT	ss38339602	0.107955	0.0875	0.461538	0.315789	0.425532	0	0.27907	0
652	5	68.7	rs29012597	AGAATATACTTTGGATACCCAAAGCTTGAAAAACATTCTGCTTGGTGGAC[A/G]CATTGATATACTAAGCAGATCTCAGGCCCTGAGTCCATAGGAAAGGTCAC	ss38323692	0.426136	0	0.4125	0.432292	0.478723	0.130769	0.418605	0
653	5	70	rs29003193	GTGGAGTGGAATTTGTTTCTCTTCAACAAACTTGTATTAAGATATTCTGA[T/C]TGGTTGCACCATTCGCACTAGTTAGACATTATCTTTTCCACAGYTATTAC	ss38340410	0.444444	0.05	0	0.182292	0.255319	0.169231	0.0581395	0.2
654	5	70.01	rs29003192	ATGCAATAYTGGTAGAGGAATGTCCTAAGAGAATATTACTATGTATACAT[G/A]TAGGAACCAAGGATGAGAATATTATGAAATCCATGACATTATCCAGATTT	ss38340409	0.0333334	0.1	0.3625	0.0260417	0.0638298	0.0923077	0.116279	0.38961
655	5	70.02	rs29003246	CAACCAAGAAATGAGTAGCATTTGTTGCATTTCTTTGAATATAAGTAAAA[T/C]AATTAGATAACTGGTCTTTTGTGCTTCTCTGAGCTACCACAAAATTGTCA	ss38340471	0.207865	0.05	0.407895	0.310526	0.308511	0.192308	0.119048	0.201299
656	5	70.03	rs29003581	TTGTAAAAGTCCATATTAACCTGGCAGTTACATGTACCTAGCAGGTGTTG[T/C]CTAGGAAGCTGTGTTTCCTTAGAATTAACGACATGCGATTATTGTAGCCA	ss38340861	0.0388889	0.0897436	0.4625	0.0260417	0.0638298	0.1	0.116279	0.398734
657	5	70.04	rs29003622	GGGACGATGGAGAGGCCCAAAGGCAACAGAGATGGAATTCAGCTTCATTT[A/C]GAAAAGGAAATCGGTTTCAGTTGCAGAGCCCTCATCTCTTCATCAGAGGA	ss38340902	0.166667	0.0375	0.269231	0.161458	0.159574	0.359375	0.333333	0.14557
658	5	70.05	rs29003242	CCCACTTTATACATTCCTCTTTAAAAAGTAAAAATAAAGCCAAAACAAAA[G/A]AGCAACCCATGGAGATCAACTAAATGTGAGAAATGCACTTTTCCTAAAAC	ss38340467	0.460227	0.275	0.0125	0.307292	0.425532	0.223077	0.162791	0.28481
659	5	70.06	rs29003241	GTGTCTGCACAAATACAGTGCCTGCACATACAATGCTGTGTGTAAATAAT[T/C]GATATACTTTTGGACAACTTCCCACTTTATACATTCCTCTTTAAAAAGTA	ss38340466	0.288235	0	0.2375	0.473684	0.414894	0.130769	0.383721	0
660	5	70.07	rs29003901	CCACGTATCTAACACATAGGCACATTTTCCTCCAGGCAGGTTGAAACAGY[G/A]TGAGCATAGACATAAAATAATCATCTGACTCACTGCCAACCTTTGCCCTC	ss38340415	0.162921	0.0375	0.2625	0.166667	0.159574	0.353846	0.428571	0.0125
661	5	71	rs29009717	TATTAAATGTATTTTATGCAGCTATGATTATACATGGCCCCTTGGCTTTT[A/G]CATACATTATGTTTAATCCTCACAAACACCCCTGTTGAAACAGTATCATT	ss38324210	0.0666667	0.05	0.4125	0.442708	0.489362	0.015625	0.309524	0
662	5	71.2	rs29003802	GACTACAAAGTAGGGAAAGGAGTAAGATTTGAGGGCACGGGTATTACTGA[G/A]AAGGAGACTAAGCACCACACGGAGAGACTGTTTGAAAGTATCCATGGTCT	ss38341115	0.405556	0.0625	0.3875	0.101064	0.0744681	0.261538	0.395349	0
663	5	71.21	rs29002609	ACCAGCCTTGCTGAAAAGACAATAAACCAAAGGGAACATTCCCCAGCTCC[T/C]AAGGTGGCCTCTTTAACCATGGTTGAACACAGACTTCTCTCTCTCCTCCC	ss38340124	0.183333	0.0375	0.325	0.369792	0.297872	0.469231	0.44186	0
664	5	71.22	rs29002141	GAGGAGTGTGTCAACACAGACAAGAGCTTCTCCAGTCAGGGGGTGCTGGA[G/A]CAGAGCCCCAGGGGGTGGGGAGGCAGGTCAGAGGAACAGATGGCAGCCAT	ss38339570	0.136364	0.102564	0.1	0.310526	0.382979	0.359375	0.337209	0
665	5	71.23	rs29002142	GAACAGGCTGCTTTTAAAGAGCAAAAGAAACAAGAAAGGCTATCAATCTT[T/C]TAAGAAAAAGGAAGGATAAGCTAGGAAATAATTAGGGGAAAATAATATCT	ss38339571	0.144444	0.325	0.102564	0.3	0.382979	0.446154	0.345238	0.371795
666	5	71.24	rs29002145	GGGACTGCCCCATTAAGAAAATGCTTTGGGTAGGGTGTTAAGGAAACTTC[T/C]AGGAAAGTGGCAAACCCATAGCTAAAATTCCAGGCCAAGATTGCTGGGGG	ss38339576	0.144444	0	0.1125	0.302083	0.382979	0.438462	0.337209	0
667	5	71.25	rs29002144	TAGTTTATACAACCCAGCTCTCCACGGGTAAAGTCAATGCTGATTAACGA[T/C]GAGCTTCTGCATATGAGCGAAAACACATTTTTATACCTAAAGGCTGATTG	ss38339573	0.235955	0.05	0.384615	0.25	0.170213	0.307692	0.337209	0
668	5	71.26	rs29004052	AATGATCATAAAGCAAGAAGACCCCTGGGACTCTATTCTGTTTAGGCAAA[G/A]GCAGGTGTGCTGGGGAGCTTTATATTTGCACAYAAACACAGAAAGCAGGG	ss38339574	0.144444	0	0.1125	0.302083	0.382979	0.438462	0.337209	0.00632911
669	5	71.5	rs29012226	ACTCAGGCATGAGCTACTATTATCTGGGTACTTCTGAGAGCATGTGGGAG[C/T]GGGGTCTGTCCTGAAAAGGCCTCACTCGGTTACATCAGCAGTGAGTCCTG	ss38323313	0.134831	0	0.346154	0.307292	0.184211	0.0615385	0.313953	0
670	5	72.5	rs29013289	CTTCTTCAGAACTTTCTCTTTTTTATCTTGCTGCATATTTGTACTTCTTA[T/A]CAAATGGAGATATTATTCAGGGATTTAAATACATGATTTTTTTTTGTGTT	ss38322176	0.238889	0.0512821	0.1625	0.302083	0.425532	0.430769	0.186047	0.056962
671	5	72.9	rs29019962	GAAGCTATATGGACTGCTCTCTCTGACGGGAGTGATGACACCTATTCACA[G/A]ATCAGTTACAGAGTCACTCTGCTGTACAGCAGAAATTAACAATTATTTAT	ss38327858	0.272222	0.175	0.25	0.421875	0.393617	0.261538	0.5	0.410256
672	5	73	rs29013289	AACTGTCCTCGTAGTCAGACATTCAGTACCCACCAGTGTGGTCATCTTAG[G/A]GGCATTTGCACTGTTTAAGGCAGAGCCTTCTGCAGGCTGGGGGAGGGGAC	ss38322176	0.290123	0.1875	0.4625	0.229167	0.276596	0.107692	0.44186	0.144737
673	5	73.1	rs29012619	ttttttaaattttgtgttggctctggaatataaaattgctcgccatcctc[C/T]acgaatattcctttcatacgggtaaggtgtatnancagatgtgtgtgtct	ss38323714	0.146067	0.25	0.45	0.223958	0.212766	0.138462	0.348837	0.0886076
674	5	73.11	rs29003204	AAAATCTTAATATTTGTTGAAAATATCATGCCATAGAATATAAAAAGTTA[T/C]GGTATCGGCAGGGAAGGGTGGGAGCGGTCAGTACTTAAGTTCCCTTTCTC	ss38340426	0.155556	0.25	0.5	0.223958	0.212766	0.138462	0.348837	0.0897436
675	5	73.2	rs29003203	GCAGCTGTGAACACAATGCCAAAGGAACTCTAGTCCTTAACCACACTGCA[G/A]TTCCGCAATTGTGCCAATCTGGAGTAACAACACATCCAGACAAGGGATAA	ss38340425	0.127778	0	0.325	0.354167	0.404255	0.192308	0.406977	0.00649351
676	5	73.21	rs29012226	TTTTTTAAATTTTGTGTTGGCTCTGGAATATAAAATTGCTCGCCATCCTC[C/T]ACGAATATTCCTTTCATACGGGTAAGGTGTATNANCAGATGTGTGTGTCT	ss38323313	0.222222	0.141026	0.346154	0.296875	0.276596	0.361538	0.465116	0.175325
677	5	74	rs29003540	TCCTTCTCTGGCCAGCTATAGGGTCTCTGGGGAGCAAAGTGACTAAGATG[G/C]GGAGAATTTCTGGAGTCCTCCCTGTCCCTGGCCTTAGGCCTCACCACTGG	ss38340814	0.303371	0.1125	0.3875	0.286458	0.319149	0.476923	0.383721	0.205128
678	5	74.01	rs29001961	TCTACAAGCCTCAGTTTCTACAAAATGGGGCTAATGATAGCACTTACTTT[A/T]CCGAGTCTTAATGAAACTCAAATGGAATAATCCAAATATTGAGCATAAAT	ss38339359	0.272222	0.0375	0.375	0.223958	0.265957	0.376923	0.416667	0
679	5	74.02	rs29003538	ACTGAGAGAAGGAAAGCTCTCTCTGGATGGGGCTACAGTCAAAGTTAGGA[T/C]GGGAAGGGTCTTAAAAGTTGGGAAGGAAACAAGACAGAAAACTGTGGATA	ss38340812	0.216667	0.0125	0.5	0.161458	0.255319	0.5	0.428571	0.05
680	5	74.2	rs29009891	GGAAAATGCAGCCAATGATGATTGTGGAGTCATATTTGATTAACAGATAT[A/G]ATTCAATTTAAAGTCTCCAGATAAACAGCTTAAGCCTAATTAATAGGTGA	ss38324386	0.370786	0.05	0.461538	0.387097	0.361702	0.215385	0.488372	0
681	5	74.2	rs29023012	TTAACCGCTCTTTGCCTTCTCCCAAAGTCACCCACTTTTGATATTTTTTT[C/G]CATAACTTGATTCAATTTTTTCTGCTCTTGCCACATTTTCTCCAGCTCCT	ss38336299	0.342697	0.394737	0.4	0.3125	0.351064	0.461538	0.313953	0.0119048
682	5	74.21	rs43706847	TGCCTGGATCGGGGCCAGCCAGGGAAATTAGCTCAGACCCACAGGCCCCT[G/T]GGAGAGGTGTCAGGCAAAAATAGACCAGAGAAAGCCAGCGAATCCTTGAG	ss66537956	0.359551	0.1875	0.4125	0.4375	0.489362	0.461538	0.313953	0.292208
683	5	74.22	rs43706834	CCTTTGTTCATTTTTGCCTCACTAATAACACCTAGACTCATACTTTGGCC[C/T]CAGCAGTACAGAGGATACAGGTATTGTTTTCTTTAAAAAAAAAAACAAAA	ss66537942	0.494382	0.423077	0.3375	0.03125	0	0.261538	0.360465	0.289474
684	5	74.23	rs29023011	AGAGCTAAAATATCTCAGTAAGATCAAAATGATTTATTGGATTTATTAGC[A/G]CAGTGATCATTTAAATACATTTTCCTACATTTTGCAGTGCTAAATTCATC	ss38336298	0.455056	0.0375	0.475	0.352632	0.234043	0.2	0.313953	0
685	5	74.4	rs29009891	GGAAAATGCAGCCAATGATGATTGTGGAGTCATATTTGATTAACAGATAT[A/G]ATTCAATTTAAAGTCTCCAGATAAACAGCTTAAGCCTAATTAATAGGTGA	ss38324386	0.370786	0.05	0.45	0.395833	0.361702	0.215385	0.5	0.0519481
686	5	74.5	rs29011637	TACAGATTCTCAACCTGAGTTAGAGGTGGATGAAAAGGAAGCAGTTTTCT[A/G]GGGCGTGTTTTCATGTCAATAGATTCATTTACTCAAATGTGTGATAAACA	ss38325933	0.111111	0.45	0.125	0.0260417	0.0425532	0.461538	0.337209	0.442308
687	5	74.51	rs29021647	GGAGGTCAGAGAAGCGGAGAGCTGTCTCTTTAACTAGAACCAAGTCCTTA[G/A]GGGCCGCTCCAGTAAAGTCATCGCTATCACTGTCTGTAGTGGGTTGTAGC	ss38330132	0.170455	0	0.175	0.109375	0.0744681	0	0.0465116	0
688	5	74.52	rs29012227	ACCACCAACCTATCAGGAAGTTCTGTTCAAGATACCTCCCCAGCCAGTCC[C/A]TCAGTATGAATTCATTTATAAGCATATTTTTCAACTGCCAATTAGGATGA	ss38323314	0.111111	0	0.0625	0.0260417	0.0425532	0.461538	0.325581	0
689	5	74.6	rs29017601	GTCTCCTCTGTAAGTGAGGACGACCACACTGCAGTGCTCTGAAGGTAAAA[T/C]GTTTCACTATATGCCAGGCACTGTGCGAAGGACGTGAGATCTCTGGTTTC	ss38333907	0.483146	0.0375	0.0875	0.427083	0.489362	0.176923	0.465116	0
690	5	74.7	rs29027364	GCAGCCTCTGCATAGAATGTCTTCTAAGTTGGCCAGCATATATCAGTGAC[C/T]TAGGACATGAAGTAGAAAAGGGGAAATATCTGTGTTATTTTAGATGCACC	ss38329751	0.0280899	0.45	0.4875	0.208333	0.0531915	0.023077	0.44186	0.154545
691	5	75	rs29012619	TAAATTTGGAATATTTAATGTCTAAGAATAGCTAAGAACCCATAAAAAAA[G/T]AAACATATTTGTTATTGTACCAAATCCATAGTTATTATAAGGCTATAATA	ss38323714	0.382022	0.2875	0	0.0260417	0.0106383	0	0.107143	0.111842
692	5	75.01	rs29012620	GGAAAGTAAAAAGAGAATCACAGATACATGGAAACTTCAGTGAGGAAAGG[G/C]TGGATTTTTCCTAAGCCACATGATGATCAGTGATTTTTGACATAGTGGAA	ss38323715	0.375	0.35	0	0.0260417	0.0106383	0	0.107143	0.213333
693	5	76	rs29027363	TAGGATCTGCTTTATAGGTTATGAGTCTTCAGCTTTCTGTGTCCACAGCA[T/C]CTGACATATAGGTCCTAAGCTAAAATGCAGCCTCTGCATAGAATGTCTTC	ss38329750	0.325843	0.1375	0.3	0.390625	0.434783	0.123077	0.348837	0.316456
694	5	76.2	AAFC02066826	TTCCTAACTGCCTGACCTTGACAGATGGCTTGCCCCCGATTTCTTATCTA[T/C]CGCATCAGGAAAGGGCAGAATGCTAACAAATCTGAGTGCCTAGAACCATC	ss66537942	0.264045	0	0.325	0.405263	0.446809	0.230769	0.0465116	0.03125
695	5	76.4	rs43705558	TATGAATATCATTCCACATAAAAAAACTACCAAACTAGAAGCAAGAACAA[A/G]GTATAAAATATAGAGGACAAATGGCTCTTCATGACTGAGGAAGACATTCA	ss66537846	0.494048	0.0135135	0.125	0.397849	0.445652	0.103175	0.4625	0.00793651
696	5	76.41	rs29027240	AAAATGGACAACGAAAAGCCAGCTTGAGAGGAGGGCGGGGGGTAAGGGAC[G/A]GACTGAGGGCGGCGACGGCACTAAATGAAAACCAACCATTCAATACCCTG	ss38329627	0.483333	0.0125	0.125	0.4	0.446809	0.115385	0.453488	0
697	5	76.6	rs29009890	GATTAAATTAGATATTGCTAATAAATAGAAATCTTCTCTTCAGATCAACA[T/C]TGTTCATCCCTTTCCTGCAGTTTGAACACCTTTCCTTGTTGACTTGATTC	ss38324385	0.191011	0.5	0.1375	0.5	0.468085	0.115385	0.25	0.375
698	5	76.8	rs29016859	TCGGGCTTGCTGATATAGCACGAGTGGAGTTTTCCATAGGAAATTAACCA[G/A]GTAACACTCACATTCTTTCCCTTCTCTCCTTTCCACTCTTCTCTTCCCTC	ss38333147	0.196629	0.283784	0.0875	0.194737	0.271739	0.0153846	0.127907	0.480263
699	5	76.81	rs29027242	GCAGGGAAGTGAGGTCAAAGTCAACGGTGGGGTTCGCGTCTGGACGACTG[C/G]TATTATAGTCCTAATGAGGCTTAAACACCACACGTTGCTCCTGCGATGAA	ss38329629	0.235955	0.375	0.1125	0.208333	0.265957	0.176923	0.166667	0.386667
700	5	81	rs29011984	GAACATCTTAGAGCTCTGTCTACCACAGCCCCCCACCTTTTAACTTGATA[A/C]ATGTATCCCCAAATACAGACTACATCTCCCAGGCTCCCTTACAGCTATGA	ss38323069	0.142045	0.0394737	0.25	0.213542	0.0638298	0.292308	0.166667	0.160256
701	5	81.2	rs29013654	ACTTATTTACATGAATCTCAATCTTGTTGTTTTCCTTTTTCTGTTAAACA[G/A]TTTCTATGCAGTTTCTTTGTTTCTTCTTTCTCCAGTCATTGCAGTATGAT	ss38322550 ss63359633	0.294444	0.025	0.473684	0.401042	0.393617	0.192308	0.325581	0.00632911
702	5	81.21	rs29013655	TTTTTCTGTTAAACAGTTTCTATGCAGTTTCTTTGTTTCTTCTTTCTCCA[G/T]TCATTGCAGTATGATTTTTGAAGTGATCCTGTTTTTCCTTAAATCCAGTA	ss63359635 ss38322551	0.294444	0.025	0.472973	0.4	0.393617	0.192308	0.325581	0
703	5	82.5	rs29010421	ACAGAGGACTGTATGTGAGGACTCAAAGACCTTTCTTTGAGTCTATCCTG[A/G]CACCCTCAGATTGAGTTAGTACTTGGATCACAGCTCTGTGTGTTAGAGTG	ss38324928	0.35	0.0128205	0.0641026	0.114583	0.0851064	0.0230769	0.174419	0
704	5	82.7	rs29018394	ACAATTGTCTGATCTTTTATGCCCCAACCATAGGTAATTCAAGGCCTTGC[T/C]TGGCAGGCCTCATGAGGAGAAACTGTCCCGGCCTCACCAGGTTTCTACAG	ss38335487	0.443182	0.0375	0.15	0.18617	0.265957	0.115385	0.418605	0.0506329
705	5	85	rs29027236	TCTTTAAAGAGGCCTCATCAAACTCTGGAGGCCAACCAACAGGGTTTCTC[T/C]TGAACAACAGGAGGCAGAGAATTATAAATTTATAAAAACATCTTGTTTCT	ss38329623	0.305556	0.2875	0.475	0.373626	0.377778	0	0.460526	0.335526
706	5	85.01	rs29027237	TATTCTGAAGCAGGAAGTACAGACTTCTTGTTAATAATTCCCAATCTTGT[C/G]CAAATTAATGCACGTTAAAATAAATCATAAAGTTGAGTTAGAGATCTCAT	ss38329624	0.308989	0.282051	0.475	0.34375	0.382979	0	0.430233	0.344156
707	5	85.02	rs29027238	CAAACTCCACTTTTTACTTTTTTGCAGAAAAACAGTTCTAGATTAGAATT[T/C]GCTTCTTTGAGGTAGTAGTGTAGAGATGTGTGCTTCTTCCAGAACTCTGG	ss38329625	0.331395	0.42	0.487179	0.348958	0.395349	0	0.452381	0.148148
708	5	87	AAFC02077568	ATGTTAAGATTCACTAGCCCGGATGTCTTGGAATCTCAAACTCTCCGTCTCTATTTTAAATTTTTATTGTACATTTCAAATTATCTTCTAGCACCACAGT[C/G]GCAAATAGATGGCCACATATCTTGAAAAAATTACAAATAATATAAGGGGAGGGCCACTAGGTCAAAAGATATTTTTCTGGAGATTCTTGCATTATACCAA	ss66538099	0.433333	0.025	0.1125	0.401042	0.478723	0.361538	0.209302	0
709	5	90	rs29009713	TCCTAGCAGTAAAGTCAGAATTCAAACTTATGCTTTTTAAGCCTAATCTC[C/T]CCCTATCTTTTCTTCAGAGCCCATTAATTCAAATGATTCACTTCAATGAA	ss38324206	0.207865	0.025	0.2375	0.333333	0.340426	0.307692	0.44186	0
710	5	90.2	rs17871339	GTAAATTTCAGATATCCTGAAGGTGAGATCCAACCCTTTTGTACA[T/C]TGGTTACCAGTTAACATCTACAGAAGGAAAAACAAGATTTAAAACATACAAAGAGTCTGTTTAAGACATTTATAATTGCAGTGTATAAGCTTGTAAAAAATTTTTTCAGATCAAACAGTGTTTTCTAGGACTGATAATGAAAAATGCCTTCCAATAATGAGATTCTATGTTTAGGTTTTTTTGTGTTCCTTACCAGGAACAAT	ss49846107	0.44382	0.5	0.425	0.442708	0.369565	0.476923	0.360465	0.473684
711	5	93	rs29014017	TTTGAGGTAGGAGAAGGCAGAGAGAGAGGTCAGTTCCTCCAAGGGACTCT[T/C]GGACCTTTTATTTCAGGCTTGTTGTTTAAGAAGGCTTTTCATGCCTCTGT	ss38322918	0.164773	0.0625	0.162162	0.135417	0.159574	0.4	0.348837	0.0126582
712	5	93.01	rs29014016	GTCTGGGACTGCTGCAGGGCAGTCCTCGAATATAATGTGACTCAGCTGAA[C/T]ACATTGATTTCTCACAGCCAGGGATTAACTCCCTCTATCGAAGGGCCATG	ss38322917	0.268116	0.3625	0.421875	0.196203	0.159091	0.396226	0.3875	0.4
713	5	93.02	rs29014015	CCCACGTCCTCTGTTTTTGATTAAAAACCCCTCTGCCCCTTAGTGATGAT[T/G]CTATAGTCGATCTCATCCCGAAAGGTCCATATTCCACATCCAGCTGGGTC	ss38322916	0.193182	0.0540541	0.157895	0.135417	0.159574	0.4	0.345238	0.0128205
714	5	96	rs29024670	GGATTGTGGTGGTGGGTACACCATCCATCGGGTTGTCAAAATTCCTAGAA[T/C]GCTAAACCCTCCGAAGGGTGATTGTACTGCATATAAATTCGACCTCATCT	ss38334770	0.0224719	0	0.397436	0.208333	0.297872	0.346154	0.178571	0
715	5	104	rs29020609	CATTATTTGCATAATTTTAACAAGAAGGACACAGGTGGTAAGCGGCATTC[C/G]GATGCTCTGGAGGTGAGCAGAGTGAGGCCTGGAGAAAGGGAGACTGCTGA	ss38328297	0.314607	0.15	0.1625	0.1875	0.180851	0.346154	0.27907	0.0533333
716	5	104.4	rs29027083	TGGGAGGTCCCGGGAGAAGTCAGGTACTGTGCAACCCTGCCCAGGGTGCC[G/A]CTGGGTTGGAGCCTGGGTCCTGGAGTCACTGGCTTGAGTTTGGACCCTGG	ss38329470	0.369318	0.141026	0.2875	0.421875	0.380435	0.390625	0.404762	0.0328947
717	5	104.6	rs43703979	AGAGAGACAAATCAAGCTAACAGAAATTTGGATGTGTGGATTTTTCAGTT[C/T]TGGAAGTTACATGAAACTAACTGGCTGTGGTCACACATAACGGATTCTTA	ss66537748	0.117978	0.05	0.225	0.166667	0.180851	0.0230769	0.162791	0
718	5	104.8	AC137534	GCTCGGGGGCTGGGAACCTCACCCCCACTGAAACCACAGCCCAGGAGCGG[T/C]GACCATGGGATTCCTAAGACTCACCCAAGAAGATGCACGCAGCCTGCCTG		0.207865	0.0375	0.2375	0.463542	0.425532	0.146154	0.372093	0
719	5	104.81	AC137534	GTACGCATTCAGTAGACATTCATGGAGCGCCTACTGAGTACCAGGCAGTG[A/T]GGAGAGTGTTGGGTGCATGGGGTGAACAAAAATGTGACCCCAGCCTTGAA		0.422222	0.0875	0.460526	0.473684	0.425532	0.289062	0.44186	0.0949367
720	5	107	rs29011980	CTCAAGTTATTTGTTTGACAAGCTGGCAGGGGGAGCTGCCTCCAAGCCAG[C/G]TGCTGGATGAGGGGCTAGGGACCTAACTAGGGCTCTGAGCCATGACCTGA	ss38323065	0.454023	0.0769231	0.2625	0.5	0.402174	0.153226	0.261905	0
721	5	107.2	rs29010136	AGTTTCAGAAGCTCAGCTGCCATTTTGGATCTAAGTTCCTGCAGAGCCCA[G/T]CCTTATGGCACACCAAACTCTGGTAATTCAGGAGCAAATAAAAATGAGTT	ss38324636	0.4	0.175	0.3	0.322917	0.404255	0.384615	0.44186	0.0189874
722	5	107.4	rs29003186	TYTGCTCAGCAGACTGAGCAAGGTTTGAGGGGTCTCGCCTCTTGGGAATG[T/C]GGGAAGTTAGAAGACCTGGTTCCTTCCCCAGAAATGAGCCAGCTGGCTGG	ss38340401	0.494382	0	0.0875	0.244792	0.202128	0.353846	0.25	0
723	5	107.41	rs29003188	AGGACTGCAGAAAGCATCACAAAGAAGCTGGTTGTGACAGCGACCTCAGC[G/A]GTCAGCTGCATTCGGTTAGGCAGGTGGGGGTGTGGTGGGCAAGAAGTGTA	ss38340403	0.151685	0.0875	0.5	0.463542	0.425532	0.484375	0.372093	0.0125
724	5	107.42	rs29003183	AAGACGGGTGAGGCTGCCAGCTCTCAGAACGGAAACTGACGCCAGCCTCA[G/C]GAGACCCTGTTCCTAGACCCTGTTTCCCTGTGGGGCCCACCCCTCCCTTC	ss38340398	0.264045	0.15	0.391892	0.463542	0.414894	0.392308	0.395349	0
725	5	110	rs43705566	ATTACACTTTAAGAATTACTACTTAAGTTCAATACAGTTAAGATCCTTTT[A/T]AAAATGTCTCTTTATTAATCAATTTGGCTTTTCAATTAATCATTTGAGAT	ss66537855	0.369318	0.15	0.3125	0.453125	0.446809	0.0538462	0.127907	0
726	5	110.2	rs29026124	CCCAAGTCCTGGCATCCATCTAAGGCCTTCAAGTCGGCTCTGCTTGGCCC[T/C]CAGCATCACCCAGCACCCTCCGCCCCCGCCGAGCCCCGTGGTCTCACCGT	ss38332020	0.320225	0.179487	0.375	0.194737	0.212766	0.430769	0.162791	0
727	5	110.4	rs29012925	CCATCCTGCCAGGAAACAGGCTGCCTGCTGAGGAGTGGGCTCCCCGTGAC[G/A]GGTTACAGCTGTACAACGAACGGATGCTCCCTCCTCCCGACCAAGCCTTC	ss38324024	0.488889	0.1625	0.225	0.405263	0.340426	0.0859375	0.22093	0
728	5	110.6	rs17871378	TCAGGGGTTACCTGGAGAATTCAGGGGCCCTTCTAGCTAGAACAAAGGCT[A/C]ACGGAAGGAGGTACAGGTGGGGCCAGGTGTAGGAGGGCAACCCTCCCCTC	ss38340988 ss28451719	0.261364	0.025	0.434211	0.458333	0.425532	0.5	0.47561	0
729	5	111	rs29003175	CCTAGGAAAAGCAGACAGACCTAWAAATAATATAGATGCAGAGAAGGCCA[A/C]ATTTGGTCACTGCAGCCGGACTTACAGAGATATCCCTATATGTGTAAAAT	ss38340389	0.0944445	0	0.0125	0.197917	0.138298	0	0.174419	0
730	5	111.01	rs29003182	GTCTCAAGCAGGATATGGAGGGGGGTTCCCAGGGTTGGTTTATTCCTCAC[G/C]TTTGCAGAATCAGAAACTTAATTTTGTCAGCGTCCCTAGAATTATAGGCC	ss38340396	0.488889	0.3625	0.342105	0.338542	0.361702	0.0461538	0.44186	0.151899
731	5	111.02	rs29003969	CTTCCTCAACAGGTCTTCGAGCTTGCTAGACTCCTCAAAGTGAATCCCTA[T/C]GTCCTCATTCTCTGCTATGATAACATCTCTGTAGAACAAGGATRTGTCGA	ss38340990	0.483333	0.3625	0.342105	0.338542	0.361702	0.0461538	0.44186	0.158228
732	5	111.03	rs29002571	AAAATAATTATTAAATAGGGAGAATAATCCTGTCATTTAACAATGAACAT[G/A]TTCCTAGATGCCAAAAACTGTCTCTGAGTGGTTTCCAAACTTCAAGGCCY	ss38340076	0.15	0.175	0.487179	0.380208	0.319149	0.461538	0.325581	0
733	5	111.04	rs29002570	CAAATGCAACCCAGTATAGTGTCACAGAAAGCAAGCCAGATTCAGAACAC[G/A]TCACTGATGACTAGTTCCCTGCCTGGTCAAACTATTTTAAAATAATTATT	ss38340075	0.133333	0	0.225	0.130208	0.106383	0.0923077	0.130952	0
734	5	120	rs29011061	GCTCACACTTAGGCTGCTTCCAAGTTTTAGCTCCTGTGAATAATGCCACC[G/A]TGAACCTTAGCATACTAACCGAATGCGTGTTTTTACCCAGTGGAGGTAAC	ss38325348	0.3	0.15	0.448718	0.265625	0.297872	0.253846	0.428571	0.294872
735	5	122	rs29023691	GTGCTGAGTGTGGAGCTGAGTGACTGAGCAGAAATCGGCATCCGGCCTCC[G/A]GTGACCTCGGATCCTGGTGTAGCCCCGCCCTAGGCAGGCTGCCTGGTATT	ss38336986	0.202247	0.45	0.141026	0.473958	0.489362	0.290323	0.174419	0.326389
736	5	122.01	rs29023692	GAGCAGAAATCGGCATCCGGCCTCCGGTGACCTCGGATCCTGGTGTAGCC[C/T]CGCCCTAGGCAGGCTGCCTGGTATTCTTCGAGGTCTCCCTCGGGCCCCCT	ss38336987	0.327778	0.1875	0.3625	0.321053	0.319149	0.211864	0.453488	0.291139
737	5	123	rs29013386	GAGTTCATTAAACTTTTTCAATGTTTCTCTTTTCTTTAGCATAATCGCTA[G/C]TGCTATATTTTCAGGTTCAATTTTATTTGCTTCTATTGTGTTTAATTTGC	ss38322277 ss65363190	0.101124	0.4875	0.225	0.302083	0.329787	0.2	0.151163	0.436709
738	5	123.01	rs29013383	ATGTGGTGGGCTGCCACCTGTGACTGCTGAACAGACCAGTTACATCACTC[G/A]GAGTTGACAAATGGAGGCTTTCTTGTTCTAACTTTACTTCTGAGCTAATG	ss38322274 ss65363187	0.1	0.0875	0.225	0.302083	0.329787	0.2	0.151163	0.0822785
739	6	0	rs29013456	ATTAACAAACTATGATAAAAATTTCTGTCTGCTTGTGCTTTTAAAGGAAA[C/T]GACTTTAGCACATGTATTTAAATGATATTTTAGGTAAAAGTGATAAGCAT	ss38322348 ss64836016	0.140449	0.2375	0.075	0.0572917	0.0425532	0.230769	0.232558	0.44
740	6	0.2	rs29013369	AGGGACTGAACCCCATGTCTCCTGTGTTACAAATGGATACATTACCACCC[G/A]GCCACCTAGGAAGCAAGCCCAAAGTTGTGAATACTTATGTTAAAACTTGT	ss38322260	0.0168539	0	0.282051	0.152632	0.180851	0.0538462	0.0813954	0
741	6	0.21	rs29013370	CTAATCATTTTTATAAATGCCCACCACAGACATGACTAATGTCAGTATGA[C/T]TTGAGCCACACAGCATATACTTTCTACTATATGTGGGTGCTTAAGCCACT	ss38322261	0.435294	0.0125	0.3375	0.276042	0.361702	0.0538462	0.174419	0
742	6	12.2	rs29018469	AATATTCTTCATAAGCTGCAATCCATTAATTATGGTTTATTTAGTTCACA[G/A]TGACTTAGTAACAGCAGCAGCACGTGGTCTCCTGACCACATGGCTTGATG	ss38335562	0.117977	0.225	0.4625	0.28125	0.223404	0.246154	0.476744	0.3875
743	6	12.21	rs29018471	CATGGCTTGATGGCCATTATGGCCTCCCAACAGGGCTCCCAGCAGGGCTT[C/G]TGCAGTGCTCCCAGCCTGTGTAGAATGCAGCAGCACAGCCCCTTAGTGGT	ss38335564	0.117978	0.1	0.4875	0.28125	0.223404	0.246154	0.488372	0.410256
744	6	12.22	rs29018472	ATTTGATTGTCTCTCCTCTGTAGTTTGGTTTGGGCTACTTTTGTGGTGGA[T/C]TGACTCTCAGTTGGCTTTGCAGATTTTTAATGAGGAGCAAACATTGTTTT	ss38335565	0.116667	0.2125	0.474359	0.291667	0.223404	0.246154	0.476744	0.4625
745	6	12.4	rs29013634	ACCAGTATGTCAGCACCACCTAGGAACTGAGATGCACAGTACTGGGCCCC[A/G]CCCTAGGTCTTCTGAATTAGAATTTGGGAAATGGGCCCAATAATATGTTT	ss38322530	0.449438	0.4375	0.3125	0.421875	0.425532	0.323077	0.488372	0.275
746	6	12.41	rs29013632	GTTAGGAACATATGAAGGACCCAAGTACGAAAGGGTTAGTGATGTTCCAA[C/T]GACATGGAGCCCATAGACTGGTGTCCCTGGACCAATTGCAGAATCACTGA	ss38322528	0.449438	0.3375	0.3125	0.421875	0.425532	0.323077	0.47619	0.341772
747	6	14.8	rs29024574	GGAAAACATGATACAAAAATAAAGCAGATATCAGATCGAGTGCTGAAAGC[A/G]CTCAGAGACAATAGTTTACCTCCCACGAGGATTCCTTTCAGCTGGTTAAG	ss38334674	0.219101	0.0875	0.276316	0.09375	0.0957447	0.353846	0.255814	0.121795
748	6	15.1	rs29023109	GCCCCTGGAGAGGGGTCAGAAAGTGTCCCTGGGGCAGGGACTGCAGCACC[T/C]TCCTGTTGGGTTTTTGGGATATCCCATATCCATGGGATTTTCCAGGCAAG	ss38336396	0.238636	0.181818	0.391892	0.302083	0.287234	0.315385	0.360465	0.11875
749	6	18.5	rs29024443	GAGTCTAAAACGTATGCTCCCTTCAGCACCCATAAAGCATGCCTTCCTGT[C/A]TGCCTGGCAGCTGGGTGCAACCTGAGAAGTCCATGCCAGTTCCCTGGAGG	ss38334543 ss64129463	0.178161	0.025	0.346154	0.121053	0.0957447	0.0307692	0.22619	0.00649351
750	6	20.3	rs29013836	TCACATGTTCCCTGTTTAAACAGGTAATGTTAAGTAAATTGGTAGCATTT[C/T]CATAATTCCTACTGGAAAGAAGCTCACATTGTAAGTGACCAAACATCAGA	ss38322735	0.00555556	0.25	0.307692	0.364583	0.351064	0.238462	0.348837	0.21875
751	6	22.4	rs29015744	TTTTATTACGATGTACAATACATGCTTGTTGATGGTTTAGCAAAAAGAAA[A/G]GGAGGATTTTTCTTAGACACATACAGTACTATAAAACAACTTTAATCCTT	ss64489240 ss38332234	0.0730337	0	0.125	0.119792	0.12766	0	0.139535	0
752	6	23.9	rs29025923	TCAGGGAGACAGTTTGACAATAGTATTTTAAAATCTATCAACAGAGACAT[T/C]TGCTACAGCAGTTTCACTTGTAGGAATTTATCCTACCAGTATATCCACAT	ss38331819	0.452381	0.05	0.3875	0.458333	0.468085	0.338462	0.488372	0.0886076
753	6	23.91	rs29025925	ATCAGAAACAATCCAAGTGTCTGTCAGTAAGGCACTGGATAAGTGGGGTT[T/C]GTCTGTATAGTGGAAAACTAAGCAGAAGAATAGGACACTCTTTACATGAT	ss38331821	0.420455	0.1375	0.475	0.458333	0.468085	0.34375	0.5	0.233766
754	6	24.1	rs29015320	AAGTCAGTCCTTTATTATCAGGATTTAACTACCCAGGGCGGTGCCCTCCT[T/G]GGATTTACTGAAACTAAATGCTTTGATTACTCAATTTCAGTTTTAATGAG	ss38327022	0.362069	0.448718	0.225	0.130208	0.138298	0.5	0.395349	0.240506
755	6	26	rs29012386	TATCCCTCCCTGCTTTTCCTCAGTTGACATTAGAGGTCATCTTCTTTCTC[A/C]AAGTTTTAACGTGATTTTATCTTCAGGCTGCACTTTTCTTTGTTTTACTC	ss38323473 ss64252042	0.211111	0.0125	0.1125	0.0885417	0.0638298	0	0.104651	0.29375
756	6	26.2	rs29012835	TTTGCTCCCTCCAAAAGAGTGCAGCAGTTATTCCCACTGTGCATACTTTT[T/C]TGGAGCTGATCCAGGGACATGGTGACACTTGCTCTGTATTAGCCTTCAGG	ss38323933	0.0166667	0	0.05	0	0	0.00769231	0.0697674	0
757	6	26.4	rs29009612	TATACTCTGCAAGTGTTGTCCGTAGCCAGGGTTGAGAGTCACTGCAATTG[T/A]CCATTTAGAGAAGGAGAATTATATGATTATTGGCTTTGTGTAGAAATGTG	ss38324097	0.455556	0.05	0.141026	0.390625	0.489362	0	0.178571	0
758	6	26.6	rs29013798	GTTCATAGTAGGCAATTCATAAATCCTTGTTATCTTATATGCTGGGCTTC[C/G]ATAGAATTTTCCCTTACCCAGGTAGATATGTTATCAACAAATCCTTTATT	ss38322696	0.354651	0.1875	0.289474	0.416667	0.457447	0.307692	0.488372	0.179487
759	6	32.3	rs29011393	GGGTATATTGCTAATAAAGCACTTTATCTGCCCTCTAAGCTTCAGGAGTT[C/T]GAAATTCATTTGGAGAGACAAAGAAAATATTTATGAAAACACGTCAAAGG	ss38325684	0.134831	0.0625	0.192308	0.410526	0.382979	0.461538	0.452381	0.333333
760	6	32.5	rs29023060	GCCTTCTGTGTTCTGGATCCCGGGGATTCCATGTTCAACAAGAAAGGGCC[G/C]TAGAGCGTCTCCTGTTGTAGTCTGGTTGTCACAATCAGAATTCATACTAG	ss38336347	0.0333333	0.0125	0.421053	0.182292	0.12766	0.215385	0.47619	0.06875
761	6	35	rs29012331	TACAAGTATGAAAGACCCAAAAGCAAGTCAATGAGGTAGAAAGGAGGATA[C/T]AGTATATGCGGTTAATATAAGTATCGGATGAGTCAATTTAATAACCTCTT	ss38323418	0.264045	0.2375	0.4375	0.328125	0.489362	0.415385	0.488372	0.00632911
762	6	35.2	rs29025673	TAGCAGTAATTCCTTAGTCATCATACAGCAAATACTATAACCAAGTAAAG[G/A]TGCTTTCCATTCCAAGTGGAAAATGTGTACTTTTTTTTTGGGGGGGGGGG	ss38331565	0.488764	0.0125	0.0875	0.375	0.393617	0.130769	0.0232558	0.0855263
763	6	35.4	rs29009843	AATATTGATATACTCTCTTACTGTCTCCTCCTTTTTCCTCATCCTTCAAA[C/T]AACAAAAAAATTGTCAGACATCCAGTAACTACTACTAATGAATGACACAT	ss38324338	0.308989	0.0125	0.1125	0.234375	0.287234	0.5	0.244186	0.0789474
764	6	35.6	rs29024726	CTGCAAAATGATGCTACTAACAAGTCTAGAAGGGCTTCTACAATTATCCA[T/C]GACCTGGGCTGCAACCCAACTTTCCCAAGGCCCTCCTCCATCCCCTCACT	ss38334828	0.230337	0	0.45	0.369792	0.319149	0.429688	0.0465116	0.0394737
765	6	35.61	rs29024725	TACTGTTGTCTCCTTTGTTAGCTTAGATTCCTGTACAGAAAGAGATGGCA[G/A]TTCACAGTTTATTCTCTAAAGCTTCAGTTTTATTTTTATATTCATATGCT	ss38334827	0.230337	0.1375	0.435897	0.375	0.319149	0.430769	0.0348837	0.202532
766	6	38	rs29014464	AATTAGTAAACTTGTTCAATCAGCATGTCATATGTCAATGTAAGATACAC[G/A]CTTACACGTAGTTGGCTTTTTGTACCAGTTTCCTCACTGTGAATATTGAG	ss38326151	0.4375	0	0.375	0.119792	0.170213	0.384615	0.174419	0.0333334
767	6	38.01	rs29014461	TGACTTATGGCTTCTTCTTGACGAAGTTTTCAGCTGCCCTAAGAAAGGCA[C/T]GCTCAGGTAATGACATCGTGGACATCCTGTGCACCATGGCACTTGTGCAT	ss38326148	0.162921	0.075	0.35	0.15625	0.202128	0.430769	0.453488	0.202532
768	6	39.1	rs29014966	GTAATGTAGGTTTGAGGGAGTATTATTGTTGCCAATAATATTTTTGAATA[T/C]ACGGAAGTTGCTTTTTGATGAGTTTCACTGTTTTATCTGTTAGAGATGAC	ss38326659 ss64333849	0.404494	0.15	0.3	0.151042	0.130435	0.407692	0.325581	0.369863
769	6	39.3	rs29025436	ACAGCTGTCAGAAAATTCAACTTTCAAGATGACATCATAATTCTCTAATA[G/T]AAAACCTATTAATTAAGAGCAAATGGCAGAATCTTCAATTAACCTTTATT	ss38331322	0.0611111	0	0.05	0	0	0.376923	0.0116279	0
770	6	39.5	rs43705542	GATCTTCTAACCTTCCTAGATGTCTAGGAACAAGCTTTTTGTAGAAGGAT[A/G]GTGATTATAGAACCTTTCTCAATTTTGCTAGTCAGACACCTTGAAGAAAT	ss66537828	0.342697	0	0.125	0.114583	0.191489	0.492308	0.0581396	0.0189874
771	6	39.7	rs43703940	GTCATTCTGGGGTCTCTGACTGCAAACTAGGCTTGAATGCAGTTGCTGTG[A/G]AATGCACTAATTAATTACATTTATTTTACATAATTGGCATTAGGGCTTTC	ss66537699	0.174157	0.2125	0.192308	0.252688	0.414894	0.438462	0.232558	0.1375
772	6	40.6	rs29025709	ACTCTATCATTGTAAGAGAATAAAAGTTTGCTTTTTAACAACTTCATTCA[A/G]TAGGAAAGTCTTTTTCTTGAAAAACGTGGATGTCCTCCATAAACCATAAT	ss38331602	0.106742	0.307692	0.325	0.4375	0.404255	0.161538	0.488372	0.0126582
773	6	42.5	rs43710090	TTCTTTTTCTTGTTTCAGTGGACATTATAAGCTTATCTATCAGACTAGAC[A/C]CCTCTGCCATGTATAGTTGGCTTTAAAAAGTAAGATTTTCAAGTTTTTTA	ss66538247	0.382022	0.3375	0.1625	0.348958	0.478723	0.0846154	0.476744	0.411392
774	6	44.2	rs43702490	GATTTCCAAATGCATTGAAGTTTTTGGGTCCACAAATTCTGCCTAAGCTA[G/T]GAACAGCTCATCATTTCCTCAAAGCATATTACAGAGTAGGTCCTCCTAAG	ss66537636	0.177778	0.2625	0.05	0.368421	0.414894	0.184615	0.0930232	0
775	6	44.4	rs29017713	GGATTTGCCTTTTCAAAGCAACACATCTGGTCATCACTCACCAACCTGCT[T/C]GGCTCTTCCTGGAATATTTTCACTGCCTTTCCACTTCACTCAGATTTGAG	ss38334020	0.301136	0.121212	0.423077	0.452632	0.468085	0.446154	0.44186	0.443662
776	6	45.6	rs43706861	TTTTCTGAGTGGGTGACATTTGCGAAGACACTCAGTGTTGGGGAGAAGAC[A/C]AAAAAAAGGGATTTTTTGCATTTTTATAATCTTACAACTATCCATTTCTA	ss66537977	0.252809	0.0625	0.447368	0.21875	0.329787	0.1	0.325581	0.206349
777	6	45.8	rs29012125	AACCCCCACCCAAACTCTCTGAAAGAGACACAATAAACTAACTGCCTTCC[A/G]TTGCTTTAAGAAGTAAAAACTGATTGCCTTGTTTGATCTGGTTATAGCAA	ss65378501 ss38323210	0.316667	0	0.3	0.34375	0.478723	0.2	0.348837	0.00625002
778	6	49.3	rs43705599	CACAGCAGAAAAACAAGCCCACTCTGGGCTCCCTGAGGATCCTGGACAAA[C/T]GCACACAGCGCTTTGGCAAGTTACTGTGAATGCAAAGCACCACCATTAAA	ss66537894	0.289773	0	0.4625	0.385417	0.361702	0.238462	0.488372	0.00632911
779	6	49.31	rs43705592	CGCCCAGCAGCTGCATCCTGATGAGCTCGTTCAGGATTTCCCCAGACTCC[A/G]CACTCCTGGAGCAGAAGAGAGAGAAGAGAAGGGAAAGTGAGAGGAAGGTC	ss66537886	0.289773		0.486842	0.390625	0.37234	0.276596	0.488095	0
780	6	49.5	rs29010402	CCACAGGTAAGAAAGTTTTCAACCACACTTTTAATCATCTAATTGCAACT[T/G]ATCAGGACCCTACAGGACCTTCCCAGAACAGGGCTCTCCCCATGTCTTCT	ss65379003 ss38324909	0.272222	0.0394737	0.325	0.210526	0.393617	0.407692	0.488372	0.0126582
781	6	51.8	rs42726210	GTGCCTGTAAAGGCAGGATAATAACTAATCCTCTTTGCTATTTAGCATCA[C/G]TTAATCCTTTTTGGTACTTATCCTATTAACATTTTTTTCTCTTGTATTTA	ss66538282 ss64616980	0.348315	0.05	0.275	0.104167	0.12766	0.392308	0.476744	0.155405
782	6	51.81	rs42726210	GTGCCTGTAAAGGCAGGATAATAACTAATCCTCTTTGCTATTTAGCATCA[C/G]TTAATCCTTTTTGGTACTTATCCTATTAACATTTTTTTCTCTTGTATTTA	ss66538282 ss64616980	0.325843	0.5	0.434211	0.192708	0.191489	0.492188	0.380952	0.5
783	6	54.1	rs29011427	ATATACAGTTCATTCCTGTTCTTCCAAAAACTGCACAACAAAAACTTAGC[C/T]ACTCGAGGCTCCTGCTGGCTGTATCAAAGATTGAACGTCTGCTTCAAATG	ss38325718	0.408046	0.275	0.358974	0.453125	0.351064	0.461538	0.439024	0.21875
784	6	57.3	rs29020376	GAATTCATTAAATGACATTATTCCATCAAAATTGTACATAGAATAAAAAA[T/C]ACTTTTTGTAATTGAACAGACTTGATGATAATCTGTTTTGAAAATTTTAC	ss38328061	0.455556	0.375	0.269231	0.333333	0.37234	0.0078125	0.142857	0.394737
785	6	59.9	rs29021880	CAATGTGAGATTAAGATCTTCATCATCAGAGCGTTGACTAATAGGGTTAA[T/C]TGATAGAAGTCCAGTAGTCTGGTTTCTTAGATAATATTCTTGCTCACACT	ss38330371	0.240964	0.175	0.2	0.369792	0.457447	0.269231	0.44186	0.329114
786	6	59.91	rs29021881	TCTAGTACGGTTGTTTGTAATGTGATTCATTGCCTAATTGCAGATGAGGA[G/A]AAAATTGAAAAGACATCTCACTTGGAAGAGATACTTAATATTTTCCTTTC	ss38330372	0.219101	0.1625	0.45	0.125	0.117021	0.453846	0.360465	0.314103
787	6	60.1	rs29017196	GGGAAGTTCCAGCTGCAATTTTCAGATGCACAACGTTTCTAGAGACGCCA[T/G]TGTGAAGGCAGGTGCTTTGCAACCTTCGCCTTTTTATGTTAGTGGAGGTT	ss38333488	0.0393258	0.2375	0.0875	0.109375	0.138298	0.0384615	0.0116279	0.056962
788	6	60.11	rs29017197	CAAAGAGAAAGATGAGCCAATAATAAGTAGGGTCCAAGAAGCAGAGAGTA[A/G]AAGTGCAAAACCTCAAAAATGATGAAATATTTTACTTCTATTTTCCAGTG	ss38333489	0.105556	0.125	0.294872	0.229167	0.308511	0.192308	0.22093	0.132911
789	6	62.3	rs29013754	CCCATTTTACAGTTTAAGAAAACTGAGACCCAGAGAGCTCACAAGACTCC[G/C]GAAGTCCAACACACTGGACTCTACCTCAGCCTCGTGTGGCTCCAAATCAT	ss38322652	0	0	0	0.03125	0.0638298	0	0.0116279	0
790	6	64.3	rs29026374	GCTATAGAATCATGTCAGCTACCACATGGCCATTGTACCCCATGGTACCA[T/C]CACCGCCATGGCTAAACCCTAGAGTCGATCCCTAAGAAGCAGCAAACACA	ss38337060	0.477528	0	0.225	0.1875	0.148936	0.00769234	0.139535	0.0886076
791	6	64.31	rs29026377	TTGCCCTGGATGATGCCAACAAAGCCAACAATATGCTCACACCAGCCCCA[G/C]AAAAGTTGCTTCTAAATAGCTCTTGAAATTCCACATGAGATATATATGTG	ss38337063	0.442529	0.266667	0.485714	0.376471	0.3	0.03	0.197674	0.221154
792	6	64.5	rs29022329	CGTATACCTACTCTAAATGCTGACACCAGTGACAGAGAACAAAGAGGCAC[C/T]ATTTATTCATTAACAACAAATCCTTTGAGTGAACAAGGACTCACATAGTA	ss38330824 ss63422452	0.151685	0	0.2	0.203125	0.265957	0.0390625	0.127907	0
793	6	65.3	rs29010122	ACCAGGAGCCAGGTGACAAACATTGCTTTGTTCCATTGCTTCTTTTACTA[C/T]GGCTTTCCTTCCTCTTTGGTCTAAATTGAGATTGTTACCTACACTTGGAA	ss38324622 ss38324621	0.471264	0	0.2	0.447917	0.336957	0.161538	0.139535	0
794	6	75.3	rs29025531	ATGGCCAAAAAAAGAAATCATAGATTCTGCTGACATCCTATTTATTCTTA[C/T]GATTTTATGACTTCAAATAAAAATCTGCCGCTGTCAGTGTTTCATCCTTT	ss38331421	0.197674	0.1875	0.1875	0.161458	0.138298	0.315385	0.162791	0.183544
795	6	77.9	rs29013992	CAGATCAATCAGCACAGATTTAAATATTCAATATTGAAATTCCAAACAGT[T/C]CTGGTTAAACTCTCAAATTCATACTTCAAAAGACTATTTAAAATAACACA	ss38322893	0.0168539	0	0.1375	0.0416667	0.0425532	0	0.139535	0
796	6	77.91	rs29013991	AGACATAGAAATGTAATGACCAACTGTCAGATCAATCAGCACAGATTTAA[A/G]TATTCAATATTGAAATTCCAAACAGTTCTGGTTAAACTCTCAAATTCATA	ss38322892	0.0222222	0	0.125	0.0364583	0.0425532	0	0.139535	0.00641026
797	6	77.92	rs29013989	TATGGTAGACATTAAAATACTGAGATCACATTTTATCAGCAATACCAGAT[C/A]CCTAAAAAATAGTTTCAAACAGTTAATGTACATGGTAATATTGGTAAATT	ss38322890	0.0888889	0	0.125	0.0416667	0.0425532	0	0.139535	0
798	6	77.93	rs29012305	TTCAGCGTCAAGTGAGACCTGGGGACAGTATTTTTAAAAAGTGATTCTGG[A/G]TTTGAAAAAATATATCACTGCTTTAGATTCCCTAAGGTATAAATAAAATT	ss38323392	0.44382	0	0.410256	0.436842	0.37234	0.00769231	0.341463	0
799	6	80.5	rs29019925	CTGTATTGTCAGGCTGTGTGTACATTGATGCAGGCTTGCATAATACAGCT[C/G]CTAAGCTAAAATAACAAAGCAAAAACAAAACCCCAATTATTTTTTTCCAT	ss38327821	0.188889	0	0.0384615	0.0104167	0	0.00769231	0	0
800	6	83.8	AF061522	CCATTATTTCCCCATTAAATTTGATCTGCTCTAGTGTCCTAAGGCTATTT[C/T]CAGCTCCCTCTGTCCTGGTCCTCCTCTCCATCYCCATTCAAATGAGCCTG		0.134831	0	0.0625	0.00520831	0	0	0.151163	0
801	6	83.81	AF061522	AATGCTTCCAAACCATTAAAGAACAGATGTTGTTTACCTCYWTTCCTCAA[A/T]GGTTTCTACCTGAAAAATGGAGACCCAGGTCTCCATGGGCAACAGGGACC		0.0842696	0	0.410256	0.00520831	0.0319149	0.2	0.0930232	0.00632911
802	6	83.82	rs41255762	CTGGAAATCCTGCTTTTTTGTTTTCGGYTTTTGTTAATCTTGCAACCCTC[A/G]CCTGCTGGCCAGGATTCCCGAGTGCCTGTTGAACTGCGCCTTGGTTTCTT	ss49846088	0.15	0.3125	0.473684	0.46875	0.404255	0.469231	0.202381	0.0961538
803	6	83.83	rs41255758rs43703022	TCAAAACAAATCTACTTCAGTGCCTCATGTACTGTGTGGGTCTGGTGTAG[G/A]GTTGTCAGATAAAATACAGGATGTCCAGTTATATTTGAATATTAAGTAAA	ss49846084 ss65624981	0.151685	0.3625	0.4875	0.468421	0.404255	0.469231	0.197674	0.115385
804	6	83.84	rs41255762	CTGGAAATCCTGCTTTTTTGTTTTCGGYTTTTGTTAATCTTGCAACCCTC[A/G]CCTGCTGGCCAGGATTCCCGAGTGCCTGTTGAACTGCGCCTTGGTTTCTT	ss49846088	0.15	0.3625	0.4875	0.479167	0.404255	0.461538	0.197674	0.115385
805	6	87	rs29012368	AGAAAGGATGGCCATAAATATTGTATCAGAAGAATGCTTAAAAAACAAGA[T/C]GCGATACTTGTATATTTTTGCAGTTTCAAAAAGGCTCCTTTGACCAAAAT	ss38323455	0.111111	0	0.05	0.182292	0.191489	0.430769	0.0813953	0.051282
806	6	87.1	rs29012675	TCATTTCTATTATATATTTTTAAAACCTCTCATCTCTATTTCCATGCCAG[C/T]CTAGATAAGGGTGCTGCAACCTTACTGGAAGATGTCAACAACCAACAATA	ss38323773	0.144444	0	0.2625	0.104167	0.148936	0.115385	0.047619	0
807	6	87.3	rs29010269	AATATTCTCAGTATATTTCACCCATTGATTCAAATTTTTTTCAAAAATAA[T/C]TTGGACATAATTTTCTATTAAGGATTATGAAAAAAATAAGGAAAAAAAAA	ss38324774	0.0681818	0.025	0.475	0.1875	0.234043	0.292308	0.380952	0.0443038
808	6	87.5	rs43710085	GAGTGTGTCAAAGCCTTTCCTGTTTTTCTGAAGGTGTTAAGTTTTGACCT[A/G]TCCTGCAAAGGACCATACCTATGCCACAGCGACAGTGTGAGCACACTTAA	ss66538240	0.483146	0.05	0.425	0.390625	0.308511	0.0769231	0.27907	0.0128205
809	6	87.7	rs43710077	TAAAAGCTTTCAATTTTAAAATCATTTTAGAGTTACAGAAGTTTAGTGCT[A/G]AGTTCCCATATACTCAGCTCCCTGTAATGTTGACATTTTACATAATCCCA	ss66538232	0.477528	0.05	0.475	0.390625	0.308511	0.0692308	0.290698	0.0506329
810	6	87.9	rs29010419	ATTAACTGCAATATTTCCTGTGATTACATCATATATCAAATTACCAGACC[G/A]CAGACTACATGTCCTCTGGGAAAGCAAAGTGTTAAAGTGCTACAATCATA	ss38324926	0.280899	0.3625	0.307692	0.210526	0.152174	0.261538	0.290698	0.337662
811	6	88.1	rs29015946	GGAAGATGTGGGAAATACAAAGGTGAGTAAGTTCAAACTCCTGACCTCTG[A/G]TTGCCTTTCATTACTCTAGGCAAGAGGATAAAATAGATGTCTAAATTATG	ss38332443	0.0168539	0	0.2625	0.0572917	0.0957447	0.107692	0.0813953	0
812	6	88.9	rs29020623	AGTGGCCCCAGCTCGCCACCACGAGAGAAAGCCAGTGCACGGCAGCGAAG[G/A]TCCAGCACAGCGTAGATAAAAACAAATAAATAAAAACGTAAATACCTCTT	ss38328311	0.11236	0.4625	0.425	0.395833	0.351064	0.00769231	0.453488	0.25
813	6	88.91	rs29020622	TGAGGCACCCAGACTCCATGGGGAGAGGTGAGGAAGCTTTGAATCCAGGC[C/T]CCTCCCAGACTTTGCTCTATGTGTAGGTCTTACAGTAAAACTGCAGTCCG	ss38328310 ss65394251	0.0333334	0	0.4	0.458333	0.445652	0.0153846	0.313953	0
814	6	90.1	rs29019792	GAAACTTCTAGAACCATCTGGCTACTAAAGAGCTGCCCATTCTCCAATCC[A/G]ATCTAGGGACAGGCAAGTAGAAAGTTTCTTTGGTCAGTATACACTAAATC	ss38327686 ss64766375	0.393258	0	0.3625	0.192708	0.223404	0.0307692	0.474359	0.0125
815	6	90.3	rs43702511	CCTTTACACCTAGATTTCTAATGGTAAGGGAAAGGGCCTTTAAATTACCT[G/T]TGATGTGCACAGATTTTTCAAAACTTGTTTTGAAGAATAGTGATAAAGGA	ss66537663	0.117977	0.0625	0.4375	0.215789	0.102273	0.238462	0.25	0.0759494
816	6	92.2	rs29009899	AGAATTGACTGTGTACCACAACTTGAAGGAGACACATCCAACCTCGTTAT[C/A]CTTAGGCACCTCTAAGTCACTCCCTGGTACACTGTGAGGTCTCCTGGTTT	ss38324394 ss65394995	0.365169	0.05	0.4375	0.171875	0.138298	0.338462	0.148649	0.108974
817	6	93	rs29016392	TTTTCAAGGACTTAGCAAGAACATTCTACATTTTCTCACCCAACGGTTGC[C/A]AATGTTTAAGAACGGTAATATTTTAAAAATTATCCAATTGAACATTTTTT	ss38332893 ss65391438	0.38764	0.4875	0.4	0.359375	0.414894	0.230769	0.302326	0.301282
818	6	93.2	rs29022917	TATGCTGGCCAGGTAGGTGGGCATGGGGGCCTCTGACTCCCGAACTGCCG[A/G]TGGGCTGCAGCCAGGCTGGGAGGTGGCTCTCGTCAACTGTGGTAGTTCCC	ss38336204	0.233333	0	0	0.1875	0.234043	0	0.0465116	0
819	6	96.4	rs29013307	GCAGAGTGTATCGACTGTAAGATAGAGAGAATGAGCAACTTTGAGTTCAT[T/A]GACAAGAGTATAGAACTGGGCTTCAGCATGGCTGAATAATAATCTTGAAT	ss64102169 ss38322196	0.0722222	0.0125	0	0	0	0	0.0348837	0.107595
820	6	96.6	rs29022309	ATTATGCCAGGTCTGCAGGAGGAGACCACTGGCCTCCTGACATGCAGTTT[C/G]TCTTCTCTGGGAAGAATGATTAATAGTCATTAGCTTGCTCTGAAAGAAGG	ss38330804 ss63505226	0.255556	0	0.05	0.00520833	0.0106383	0.376923	0.406977	0.0443038
821	6	105.2	rs43708510	TCAGCAACGTTTTTAGGAGGGTAGACGGGGGGAGTAGAAACAGAATGATA[C/T]GCGTGCCTGTGAAGAAGAAAGAAGGGTAATTGGGTATTTAATTTCAATCA	ss66538152	0.483146	0.2125	0.425	0.390625	0.304348	0.023077	0.337209	0.189189
822	6	105.4	rs29018038	CTTCCAATTTGCACTGTCTGTAGGATAAAAACAGGTCATTCCTTTATTGA[T/C]ATATATAAAATACATCTCACTTTCTGTTCTGCTGATGCTACCAGCTCAAT	ss38335125 ss65401273	0.0666667	0.371429	0.230769	0.135417	0.138298	0.0153846	0.116279	0.220779
823	6	108.7	rs43705535	GTGGTGAGCGAGGTGGGCACAGTGCCTGCCCTTGAGGAGCGTCCTGGCAC[A/G]TCAGCAACATGCCTTCATCAGAGATGCTCGGAGAGCAGGGGCTGAGATGG	ss66537820	0.105882	0.0375	0.05	0.291667	0.329787	0.28125	0.285714	0.351351
824	6	110.5	rs29013959	ATGGTCACTGGGGGACTCTGGTTGGAGCTTGACATTTACCCACCTCCTCC[A/G]TAAGCTCTCTTTCTGCTCCATTAGGCATGTAGCTTCCTGTGGCTGTTGCA	ss38322860	0.4375	0.3125	0.275	0.369792	0.351064	0.1	0.285714	0.131579
825	6	110.7	rs29024350	ACTGGAAACTTGCCATATCCTGGTAGCCTTCTGCTTCGACTCAGCACCAT[C/T]GACAAGATAACCACTATTTGAACTCTTTTCACTAAATAGAGTTTTGCCTC	ss38334449	0.292135	0	0.45	0.09375	0.12766	0.0307692	0.255814	0
826	6	112.7	rs29014982	TCCGGAATCTCAGCGATCAGTTTTCTCGTTCCAAGCGGCCTGGGGTCTGC[G/A]GTGCATTTCCTGGTAGGCAGGGTGTGTAACTTCTCCCACCTGGTGGGGCA	ss38326675	0.5	0.0192308	0.486842	0.5	0.5	0.490196	0.5	0.0714286
827	6	114.4	rs29025539	ACAAACAAACAAACAAACTCTGTTCTCACTGATTTCTTTCTATGTGCCTA[C/T]GACACTGATGACACAGAGTAGGTGCTCGATAAAAATTGGTTAGCTCTGTG	ss63456784 ss38331430	0.320225	0.2125	0.3375	0.421875	0.304348	0.446154	0.404762	0.21519
828	6	114.6	rs29011461	CGGAAATGAATTACAAAGGAAAAATTGTTAGACTAGTGTAGAGCCTCGGA[T/A]GCGTCCGGTTTCACACCATTATTTTAGAACTGGATTCTTAATGGTGAGAG	ss38325752	0.382023	0	0.3625	0.145833	0.106383	0.446154	0.238095	0
829	6	116.4	rs29009880	AACATAGGAAACTGTAGGGAGTAGCCTTGCGTTTCTCCCAGACAGAGGAA[T/C]GTGAGCGGATGAACATTTTCTGTTGTAACGCTCTATTATAACTGACCAGA	ss38324375	0.393258	0.4875	0.1	0.09375	0.12766	0.0846154	0.0581396	0.147436
830	6	116.41	rs29009879	GAAACACCCCTCTCACTGACACTTGGAATTCGCTGTCTTGGGTGAGAGAG[T/A]ATGGGATTAGTTACAAGGAGAACATAGGAAACTGTAGGGAGTAGCCTTGC	ss38324374	0.438202	0.2125	0.459459	0.09375	0.12766	0.238462	0.214286	0.139241
831	6	118.5	rs29014035	GGATTGAATGTGATTTTGTGTCAGAGACCAGGGCTCAAACCACAGCCCCT[A/C]CAGCTCCCAGGTACAAGACACGGGTTAAATTATTTAGCCTGTCTGAGACT	ss38322936	0.444444	0.1875	0.2375	0.239583	0.244681	0.215385	0.395349	0.0263158
832	6	118.7	rs29016515	TGCGCTGATCTGCCAGACCCTCCATCAGGACCCACTGCAAGGTGGGAGGA[T/C]GGCGGAGGGTCTTCACTTCCTCTGGTTAAGCCTCCCCCTTATGCAACCAT	ss38333019	0.411111	0	0.4375	0.307292	0.329787	0.176923	0.430233	0.0519481
833	6	123.8	rs29012796	TCCAGAGGGACCTTGGGCTTCTCGTTACCACGGAGACAGCCAGGCTGCAG[G/A]AGGCAGGTAGGACCAAGGTTAAGGAGGGTGGGGCTGAGCAAGAAGTCCAC	ss38323894	0.106742	0.1875	0.460526	0.40625	0.393617	0.323077	0.452381	0.462025
834	7	0	rs29023484	AACCAGGGGCTGGGACTCTCCCCCGGCTCTGCAGAAGACAGGAAAGGCGC[A/G]GTGAGCTCAGGGCGTGCGGAGGGCCAGCCTGGTGTCTGCGCGCTCCCCAG	ss65414687 ss38336775	0.350575	0.0125	0.276316	0.0989583	0.0744681	0.1	0.178571	0
835	7	0.1	rs29012142	AGGGTCACACAGCATGCGGTTCAGAGGGAGAGGGGTCATTTTGAGCCAGA[G/T]TGAGCCAGAATGGGCTAACTCCTCCCAGTTCACAGAAGGAAAAACTGAGA	ss38323227 ss62589993	0.261111	0.475	0.210526	0.015625	0	0.492308	0.309524	0.424051
836	7	1	rs29027201	GTTGGCTGCGGCTTCACAAAACCAGAAGCACAGAATAACATTTCCAACCA[C/T]AGAACTGCTGGCTAACAAAAAAAGAGGAGGACCACGAGACAACAGGCAGG	ss38329588 ss62590098	0.261111	0.1	0.210526	0.015625	0	0.5	0.329268	0.05
837	7	1.1	rs29026971	TGACAGCAGATTTACACGCTTGCCCTCCCAGAGCTGGCAACCCGATGGGG[A/G]AAAAGATTCCAGCACGCTGAGAGTTTAGTTTCATGGGGAGACAGAGCCTT	ss38329357	0.0764706	0.0125	0.35	0.15625	0.0744681	0	0.209302	0
838	7	2	rs29013885	GTGAAATGGTTGAGGAAAGATTCCAGGATATTCCCCAAGGGCTGGGTATC[A/G]GTTATCGATTGCTGAATAATGATAATTATTTCTTTAAAAAACAACATTCT	ss38322785	0	0.2625	0.0625	0.0364583	0.0531915	0	0	0.15
839	7	4.6	rs29012637	TTGAGGCTCTAAACACAGGTTCTTTTTTATTCCTGTTTTAAGGTCTATCC[A/G]ACTATTTCTGTGCAAAAACAGATTTAAAATCTCGATGGCTCAGAAGCCGC	ss65417174 ss38323732	0.394444	0.0125	0.381579	0.380208	0.457447	0.246154	0.395349	0
840	7	3	rs29012636	GCTGAGCCAGGAATAGTTCTGCCTTTTATTTGGAAAGAGAATTACAGGGC[G/T]TGCAGCCCAGCCCCAAGCTTGCTGCGTCGAAGCCGTATTTTTGAACACGA	ss38323731 ss65417175	0.283333	0.320513	0.210526	0.394737	0.304348	0.176923	0.357143	0.06875
841	7	4.79	rs29018312	GGGAGAGGAGCCCCCTCCTGCCTGACGCTTGGGTTGGGGGCTGCTGGTGG[G/C]GGGGGGTGGCTGCTCTTCAGTAGGAAAGGAAGCGCAGGTGTGGTCTGTTG	ss38335402	0.138889	0.0128205	0.388889	0.494792	0.386364	0.0769231	0.453488	0
842	7	4	rs29024004	AAGTCCCACCTCCTCACCCCCATCCCTGCGGACCCAACCCTGGCCCAGAA[G/C]AAGGAAGGACTCACTCTGTGATACTCTCACCAGCTCCGTCACATTCCAGA	ss38334092	0.318182	0.0125	0.448718	0.0885417	0.170213	0	0.416667	0
843	7	4.2	rs29015652	CTGTCCGAGGTTCCAGGATTTGGTCTGAAAATTACTCCACTGTTAGAAAA[C/A]ACTTTATCCAAAACTCTGCCCCAGCTCTCTGCATCTCGATCACGGCCACA	ss38332138	0.261111	0.0625	0.425	0.135417	0.191489	0.238462	0.186047	0
844	7	5	rs29015653	GGAAAAGTACTACTCACTTTTTGTGCAACTGTTTTTTCAACCTCCCAGAA[C/T]GGAAACCCAATGGGAGATGTGAGCTCGAGTAAAGGTGGTCAAAGCTACAC	ss38332139	0.255682	0.15	0.2875	0.286458	0.393617	0.0078125	0.360465	0.1
845	7	7.99	rs29013978	TGCTTTTGCACGTGGCCTCTGGTCATCCCAGCATGGTTGTTGGAAAGACT[A/G]TTCTTTCCCCTTGGATAACATCCTTTTTTTTCAGTAGTTCATAGTCGGTA	ss38322879	0.272727	0.0128205	0.051282	0.0833333	0.148936	0.115385	0.0348837	0
846	7	6	rs29013718	CAATACCTCCATGGCTAAGCCCCATGGAAGGCTGGTGCATCAGGCAGCCA[T/C]TCCTTCTAGACTTCTCCCTACCTGGACTTCCCTCGTAGGGCAGTAGATAA	ss38322615	0.138889	0	0.0375	0.0520833	0.12766	0.0241935	0.0348837	0
847	7	6.1	rs43702456	AGCAGTCCGGGTCCGAGTCAATTCACCAGCAGCGAATGCTCCTCCGAAGC[G/T]TCCCTGAAGGAAGGGCAGTGTTAGCGGAGGTGGAAAGCATCGGTTCCTTC	ss66537596	0.347059	0	0.102564	0.163158	0.287234	0	0.0357143	0.0126582
848	7	7	rs29014713	GACCACAGCAGAGGTGGTGGGAAGGCTGGGGGAGCTGAGGACCAAGGTCA[T/G]AGCAGGGCACTAGACATGGTGACTGAGAGAATCTCAGGGGGATGGGCCAG	ss38326405	0.138889	0.475	0.269231	0.177083	0.212766	0.169231	0.337209	0.1625
849	7	7.1	rs29024430	CTCTAGTGGTTTCTTGAGTTGGGAATGCAGTTTTTCTCCTCTAATGTTAT[G/T]GTTTGAAGTTAGTCTTTTATTCTGTGCTCTTGGCCATGTTTGAAAAAGCA	ss38334530	0.261111	0.1	0.425	0.331579	0.297872	0.328125	0.290698	0.0625
850	7	8	rs29025806	ATCAGGTGCAGGGAGGAGGGGAGACCAGGCCAGCCCCTCAAGGGTCTGGG[G/T]GCAGCAGAGGGGACAGGGATGTCCTCTCTAACTCCTCATTTCCATGGTGA	ss38331700	0.477273	0.217949	0.45	0.394737	0.282609	0.4	0.357143	0.398734
851	7	8.1	rs43706885	ATCTTCACTGAAGAGTTCTTGGACCAAAACAAAGGTGAGCGCTGACCAGC[A/G]GTTCTTGAAGCAAGCGTTGAACCAAGAGGGCATCGAGGCGGGAGGCAGTG	ss66538003	0.482558	0.025	0.289474	0.317708	0.391304	0.0461538	0.313953	0.00632912
852	7	9	rs29013728	AAAATCATCCCAAAATCAAATGTTAGAATTTGTGATGGTATGGGGAAATA[C/T]AGTAAGTCCCCACTTATGAGTGAGTTCCCTTCCAAAAGCACATTCATAAG	ss38322625	0.0611111	0.025	0.3875	0.28125	0.37234	0.323077	0.104651	0
853	7	9.1	AF440369	CTGTCTCCGCCGGGCCGCTCAGTTCCCCTCCTCCTACAGACTCACTGAAC[G/A]TGCTGCCTGACTCCCTGGTGTTTCCCCCCACCCCCCACAGTACTGTGCAG		0	0.025	0.125	0.354167	0.265957	0.0615385	0.0116279	0
854	7	10	rs43508468	CATTTTTATATTTTAAAAGAACACACGATTGTATTCAAATTTTCCATCAC[A/G]ATGGCCCTTAAACAGTATTTCCATGTCTTTTACCCATACACAGTGAGTAC	ss66537569 ss65424305	0	0	0.0263158	0.0885417	0.148936	0.179688	0.0238095	0
855	7	10.1	rs29013763	CAAAGCCTTCACCCTGTCAAGCTGTCCTTTGACTGAGTTCTAGTGGAGAC[A/G]TGTGTGGGAGATGGGTGGGGCCATACCTGCATTTTAGAAGTTAGGATTTG	ss38322661	0.482955	0.025	0.166667	0.151042	0.191489	0.214286	0.107143	0.00694444
856	7	11	rs29012267	TAGGAGACTGGCATCCCGAGTGATTTAACAGATTAATACTGTTTCTGTCT[C/T]CTTCAATTATACACTGTGCACTTAGATCCAAATGGGAAAACGATGGCAAT	ss38323354	0.466292	0	0.4375	0.140625	0.265957	0.476923	0.255814	0
857	7	16.6	rs29016161	AATGTTTTGAAGATAAAAACATCCCCTCATTTACAGACCTTCATGGTTCA[G/A]TGATCTCCATAGTCAGGAACTTCGTTCAGCTTTCATATTCAGAATGTGTA	ss38332661	0	0	0.0125	0.135417	0.138298	0	0.0232558	0
858	7	12	rs29011433	AAGTCCAAAATATAGATTTCAGGACCTCAGCGCAACAGAATAAATGCCCA[A/C]TTCTCTTCAAAATGTAACTGAGGTTACATATGATTTGGGGTAGAAGCAAT	ss38325724	0.233333	0.0125	0.0875	0.2	0.180851	0.230769	0.186047	0.025
859	7	12.2	rs17871676	AGGGCAGTGCCTGGGGCCAGCGGAGGGGAGTGGACAAGGTGTTGGGTGAC[G/A]CCATCTGCACGCTGCTCTTCAGCTGGGACGTGGACAAGTYACCCAGGGAG	ss28452017	0.00574713	0	0.197368	0.5	0.304348	0	0.22093	0
860	7	13	rs29011002	TACTCTGAAAATGGGGGGTGTTCGCCAACAAGGCATTTTCTTTGTGAGGC[A/G]GGAGAACCATGTGTCTATGTACACCTCCAAAACAGGACAAGATGAGTTAG	ss38325288	0.122222	0.05	0.2125	0.119792	0.0434783	0.15625	0.360465	0
861	7	25	rs29015017	AAAGGCATTGAACTGAAAATCATTCTAGTCCTTACTTTGCTCCATTAGAT[A/G]GTTGCCTCTTGGTATATATATTCTGGCTGATTTAGGCAGAAGAGATCAAT	ss38326710 ss64756924	0.355556	0.125	0.4125	0.229167	0.138298	0.415385	0.488372	0.11875
862	7	14	rs29020701	AAGGATGAATATTTTCCCATCTATATCCCACCAGTCTTCGGGTGTGAACA[C/T]TTACTGTAAACAGTAGATAATTTTACTAGTTTTATGGAATTCTTTAAGAG	ss38328391	0.227848	0	0.1875	0.270588	0.304878	0	0.0810811	0
863	7	14.1	rs29014417	AGAGATAAATAAAAGGTTCCACAGATAAACCTATTCACCTCCCATCAGGA[A/C]AATATTCAAATTTGTTCTGCCAATTTAAAATGTATACAGGCATCCAGGTT	ss65427935 ss38326104	0.422222	0.4625	0.282051	0.354167	0.382979	0.2	0.22093	0.36
864	7	15	rs29018585	GGAAGAAGAAAATATTGATGTTCCTGGAAAGTTTTTCATGGCTCAGTTCA[G/A]GATCTTGCAAAACAAAATCTGGGGGCTAGATACACTTTAATGGGAAAGCT	ss38335679	0.264368	0.0125	0.371795	0.457895	0.361702	0.31	0.476744	0.06
865	7	15.3	rs29012712	ACTTAGCAGCAAGGGAGTCCCTGAGAAGAAAAACAGAAGAGCTGATTTGG[A/G]ATAATATCCAGGGATGGAATCATGACTCTTTAATTACTGCCAAAAATATT	ss38323810 ss65428267	0.394444	0.0375	0.2625	0.15625	0.117021	0.392308	0.297619	0
866	7	16	rs29012714	CTTTAATTACTGCCAAAAATATTCTTGCCTGTAGCTATGATAATGATGTA[G/A]TTTTTGAGTATTAATAAGCTGATGAGATGGTATGATGCTTCAAGATGTAG	ss38323812 ss65428265	0.388889	0.0375	0.307692	0.166667	0.138298	0.398438	0.337209	0
867	7	17.69	rs29026847	ACAGGAGAGGCAGACCCAAGAAGTGCTCCTTCTGTGGGCCCCTTCATTTC[C/T]CTCCTCCAGCCCTGGGGATGGGGCCAGAAAGCCATTGTTTGGGAACCTGT	ss65429453 ss38329233	0.144444	0.0384615	0.3125	0.427083	0.308511	0.2	0.197674	0
868	7	17	rs29010211	GCTGTCAATCATGAGAACTTGGACGCTGGTGGGTACAAGCCTGTGAGGCT[C/T]GGCAGGCCCCTCCCTGTGATGCTGACTCTTCAGCAGAACTTTTCATTCTG	ss38324714	0.210227	0.0128205	0.346154	0.338542	0.329787	0.453846	0.404762	0
869	7	17.01	rs29010210	AGAGTTTCATTCATTCCACCTGCATTTACCAAGCATGCCTGGAGCCCTCC[T/C]GGGTTCAGATGGGAAGCCCTGCCCCAGAGTCTACCTCCCCTTCTGAGCCT	ss38324713	0.227778	0.05	0.4125	0.328125	0.308511	0.315385	0.27907	0.01875
870	7	18	rs43513127	GCCAACTTGAGAGAAGCCTAGCTTTTTCTCAGTCGCTACGAAATAAAGCC[C/T]CTTCCATCCCACCCAATCACCAGCTCATTTAAAATTGAGAGTCCCTTCTC	ss65429616 ss66537735	0.134831	0	0.1	0.151042	0.0957447	0.338462	0.255814	0
871	7	18.1	rs29012520	CTGGTGCATAGTAGATACGTATTTGTCGATGAGTGAATAAATAAAGGAAT[G/A]CATGCTCTTTTAAATCACCCAAAAAACAGTAAGCATAAACCCTGCCTTTA	ss65429885 ss38323611	0.0444444	0.35	0.375	0.173684	0.163043	0.5	0.0232558	0.1125
872	7	19	rs29010054	GTCCATGGGGTCCCAGAGTTGGACACGACTAAGCACACAGTACAACTCTT[T/G]AAGAGCTCCCTCCTGCTGCTGGGAGCTCTTATCCTTCACAGCTCTCCCCG	ss38324552	0.202247	0.0875	0.333333	0.421875	0.43617	0.407692	0.418605	0.116883
873	7	20.4	rs29023688	GGTTACAGGAACCTTGGCTCAAGCCCCCATCCCTTGGCAAGCCCTCCGCCTCTCAGTCAGCAGGGTCCATTGGTACCTTACCACCTCCGCATGGCCCTCT[G/T]TTGACTCCTCCCTCCCAGGACGGGCAGGGGTTGTGTCTGAGATGCTTGGTGGGAGCCAGACATAAAACCTGGGCTCTACATGACAGGGCATTGCTTGTAG	ss38336983	0.207865	0	0.2125	0.333333	0.414894	0.146154	0.0348837	0
874	7	20	rs29009585	GGAAGCAGTACCTGAAAGTCAACTGAGGCAGGCCACAGTCATGAACTTGT[T/G]CTAAAAAGCAGGTCCCTGACTCCCAGGATGGGTACCAGATGCCAGGATGT	ss38324070 ss65430621	0.205556	0.175	0.075	0.177083	0.0851064	0.153846	0.0581396	0.0875
875	7	24.5	rs29024077	CCTCTCTATCATGGAGGAAGTTTTGATACCTGATGATGTTTATAGCCTAG[G/A]TGAAATTCACACTGAAGTCTCCAAATACCTGGGAAGAATATGGTTTCCTG	ss38334166	0.011236	0	0.320513	0.0260417	0	0.0538462	0.428571	0
876	7	21	rs43702473	CATTTTAGCCCGTCCACCCTTAAACAAGAGGCAGCAGGCAAGCTTAAGCC[A/C]CCTGAGACTCATGGCATGTGTGTGTCGCCTGCCTGTTCTTGGCCACTTTC	ss66537616	0.123596	0.102564	0.474359	0.393617	0.287234	0.476923	0.369048	0.259494
877	7	21.01	rs43705615	TCAAGCTAATGTCCTGTCTTTAATGTTCCTCACAGAGGGGATGGGCAGTC[A/G]GCAAGGCCTTCCACGCACAGAAGGACAGGAGAGATGAAAGTTAATTGGTT	ss66537918	0.0955056	0.15	0.4375	0.385417	0.276596	0.476923	0.406977	0
878	7	22	rs43702473	CATTTTAGCCCGTCCACCCTTAAACAAGAGGCAGCAGGCAAGCTTAAGCC[A/C]CCTGAGACTCATGGCATGTGTGTGTCGCCTGCCTGTTCTTGGCCACTTTC	ss66537616	0.117977	0.0125	0.2	0.226316	0.191489	0.0769231	0.139535	0.025641
879	7	22.18	rs29015611	TTCCCGAGATGCTACCTGTGTTGAAAACATGAGCAGGGGCTTGAGAGGGA[C/G]CCAAGGCGAACCTCAGAGGCTCAGTTGTTAACTTGGATGAGGTACCTCCT	ss38332097	0.47191	0	0.25	0.0520833	0.0531915	0.0461538	0.360465	0.0126582
880	7	23	rs29015605	CTGAGGCCAGCCGTGTTCATTCATAGTAAGGGATTTAGCAGATATTTATG[T/C]GAGCAGAAAATTGAATCAGCAGCGCCATCAGTGCATTAAATTATGGCATT	ss38332091	0.376405	0	0.3625	0.404255	0.297872	0.430769	0.190476	0
881	7	25.39	rs29025991	AACCAAGGAATCCAATACTCCATTGCAAGTTTAACACAAAAGAAAATTTT[T/A]AAAGCCTGAGTTTTTAAAGTAGGTGACAGCAAGAGACATTAACCACCTGT	ss38331887	0.125	0	0.447368	0.354167	0.271739	0.215385	0.451219	0.0753425
882	7	24	rs29025992	AAGAAAATTTTTAAAGCCTGAGTTTTTAAAGTAGGTGACAGCAAGAGACA[T/A]TAACCACCTGTAAGATGGAATACAGAAGCAAAGTGCATAAATCTATTAGT	ss38331888	0.140449	0	0	0.184211	0.347826	0.330769	0.154762	0
883	7	24.99	rs29012174	TTGGGGTTCAGCGTTGGTGTCCAGGGTCTTGCTTGAATGCCCTCTTCTCCCCGCTTGTAACAGTTCTCATACTGACAACTTGAGCTTCCCCACTCAACTG[G/A]GTGTTTCTGAACCCTGAAATTCTTTGTGTAATTAGCCTCTGATTGCTAAAGATTATCCCATGTAGAGAATGGAACCAAAGCAGTTGTAAAATGAGAGCTG	ss38323259	0.144444	0.1375	0.448718	0.296875	0.404255	0.335938	0.395349	0
884	7	25	rs43702530	AGTCGTGCTTGTCCCAGTGGTACCCAGAGCTACCTCCCAGGCCCCTGCTG[G/T]TTTCATTCAGGCCAGTACCTGCAGGTAGTGTTAAGGGGACAAGGAGAGCA	ss66537688	0.045977	0.25	0.342105	0.271277	0.37234	0.164062	0.232558	0.0844156
885	7	25.1	rs29014150	GCTCAACGCTCTAGAGGAAAGCGATCCCCGCCCCCTTCCCTTACCCCACA[G/A]CCACGTGGGACTGAACACCTCGTCCTAGCCTGGAGAGCAGATGCGGGGAT	ss38323052	0.477778	0.285714	0.025	0.453125	0.37234	0.438462	0.44186	0.2
886	7	26	rs29013232	TATCAGGTGTTGGGTTTACAGTGATGAAAGAGATAGATGCTATTTTTACC[T/C]ACATAGAGCTTACTGTCAGTGGTGATACCATGGTGTCATCCCTTATCTTC	ss38322119	0.222222	0.175	0.3375	0.0364583	0.0531915	0.476923	0.440476	0.0921053
887	7	26.1	rs29022211	ATCTTGAGAATTCCCAAAGCTATTTTAGGCTAATAATAGAAAACCCACAC[C/T]AAGCACAGTGTTTTAGTTTGGACAAAGGTTATTCTACCTTAAGCAGTGGC	ss38330706	0.411111	0.4	0.423077	0.307292	0.223404	0.484615	0.302326	0.233766
888	7	27	rs29022213	TTCTAAAAAAAAATCTTCATTTATAAGTGACAGTTTTCTCCCCTAGTTGT[C/G]AAGAGGCAAGATTTTTTTCTCCTCCTTATTATCCTGTGGTCCAGATGCAC	ss38330708	0.393258	0.2625	0.2375	0.405263	0.255319	0.0546875	0.372093	0.15
889	7	30.59	rs43710113	TCCAAAATCATGCAAACTTTTATTTCTCTTTAAACAATTTACATGGACAC[A/G]GGAAGTGAACGTAACATAATTATTTTTTGGCTTTTTTTTATAACCTCAAG	ss66538273	0.477012	0	0.4625	0.431579	0.5	0.123077	0.5	0
890	7	28	rs29013244	AGACTCCTCTTCTTTTTCACCCTATAACTCAATCAGGTACAAGGCCATGC[A/G]GACTTCATTCTCTAAAGGATCTTTCCCCTTATTTCTATTGTTGTAATTAC	ss38322131	0.372222	0.0375	0.325	0.442708	0.393617	0.0307692	0.267442	0.126582
891	7	28.1	AF331034	ACAGGGGAACAGAGTGGATATCACCTGGGGGAGGAGAAAGACAGTGAACT[G/T]CTGTGTGAAGACCCCCCAGGCACCGAAAACTTTGTGAACCAGCAAGGTAC		0.0777778	0	0.333333	0.161458	0.180851	0.215385	0.360465	0.0128205
892	7	29	AF331034	ACAGGGGAACAGAGTGGATATCACCTGGGGGAGGAGAAAGACAGTGAACT[G/T]CTGTGTGAAGACCCCCCAGGCACCGAAAACTTTGTGAACCAGCAAGGTAC		0.0113636	0.15	0.2375	0.0677083	0.117021	0.0538462	0.22093	0
893	7	29.8	rs29025263	TTTCTGCATTCTCTTACTTTCCTGATTGAATGTGCTATTTGGAACTCAGG[A/G]AAGGCCTAGGAGGCTGAAGCCCTTTTTCTGCAAATGAGAAATATGGGACA	ss38331148	0.348315	0.35	0.325	0.208333	0.297872	0.423077	0.465116	0.409091
894	7	30	rs43706871	CAGGCAACATCAATAAGTACACAGCAGCTGGTAGGTGACCTACCTTCTGA[A/C]TCCTAGAGCAGGTTTCCATCCAACTAGGAAGGCAGGGAGAAGGCACAGAA	ss66537987	0.359551	0.3875	0.1	0.197917	0.202128	0.484615	0.395349	0.25
895	7	30.2	rs29014078	TTTTAAGAGTTGCCGTCTGTCCGGAAAGCCTGTTCATAGACTGGAGTGAG[A/G]ACTTGTTGATCTGTAGAGATTTTGCCCACCAGACAGTTGCACTCATTGGG	ss38322980	0.461111	0.375	0.175	0.223958	0.297872	0.330769	0.372093	0.310127
896	7	31	rs43710048	AACTCATTTTACAGATAGGCCCCAGAAGGGACAAGCTTAGGGTCTCACAA[A/T]CTGCTAGAACCAAAGCTGGTGCTGGGATTCAGTTTTCTAACTCCCAACCT	ss66538196	0.352941	0.307692	0.307692	0.130208	0.119565	0.376923	0.313953	0.32
897	7	31.1	rs29017312	AAGCGCATTCCTTTTGACGCCATGCCACCGTGAGCTTCCAAAACAAGATC[G/A]GCTCTCAGGCAAGCCTCTGAATGGGTCACAAAATTCAAAGCAGAACCGAA	ss38333604	0.244444	0	0	0.046875	0.0531915	0	0.0119048	0
898	7	32	rs42333162	TATGCTGCCCATTTTCCAAGTGCTATTTTTCATGAAGACAAATTGAATTT[C/G]TTCAGTGCAATGTCTAAAACATGATTTATTTACCCTAAAGTAAGATAAAG	ss66537817 ss63738245	0.210227	0.075	0.1	0.171875	0.212766	0.392308	0.0714286	0.151899
899	7	32.1	rs29015938	CATATACAAGAGATGTTTAATAGACTTCATTTAAACTCTAGGAGACCAAA[A/G]TGGAAGTTTTCTAGCAAAGATCGGGTAAAAAGTTGACTGGAGGAAGACCA	ss64854736 ss38332432	0.244318	0	0	0	0.0106383	0.0461538	0.151163	0
900	7	33	rs43705598	TTATTCTCTGCAAAACCTAAAGATAGGAGGAAAAGGGATAGTTCCATTTT[C/G]CCAAGTAGAAAGGGAAGACTCTGTTAACACTGGGCAGAGCAGAAAACTGT	ss66537893	0.311111	0.0125	0.275	0.291667	0.308511	0.0461538	0.209302	0
901	7	34.4	rs29012912	TTTTTCAACTGCTTGGGTTATTCTTGGAAATGTTGAAAATTTTCCTGTAC[T/C]TGAAAATACTTGGTTCCAAAAGAAAAGTGAGGAAACATATAATATAGACA	ss63846668 ss38324011	0.0786517	0	0	0	0	0	0	0
902	7	34	rs29015841	GGAATGTAACAGAAATAAAGAAAGACGATGGTGAAGTGCAGCTCTTTGAC[G/A]TGATTTGAGGCTGTGCATGTCACTGAATATTTTGGCCAAGTAATCTATGT	ss38332335	0.136364	0	0.075	0.270833	0.180851	0	0.0595238	0
903	7	38.6	rs29021029	TTCATTATAAATCCATTCATCCATTTGATGAATGAGAAGACTCAACCATA[G/A]CAAATTTCATCCAGTAACTCATTTAACTAGCATTTATTGAACACTTACTA	ss38328723	0.0722222	0	0.0625	0.203125	0.276596	0.130769	0.0465116	0
904	7	35	rs29009978	TAGTTTGACAGAACATAGTTTTCTTCCACAGTCAACCCAACTGTGAGGAA[A/C]ATATCAGAAATTAAACTAGACTAAGTTAAACTAAATTAATGGAATGCCTC	ss38324474	0.215116	0.214286	0.423077	0.473404	0.456522	0.484375	0.488372	0.138158
905	7	35.01	rs29009979	TTTGACAGAACATAGTTTTCTTCCACAGTCAACCCAACTGTGAGGAAAAT[A/T]TCAGAAATTAAACTAGACTAAGTTAAACTAAATTAATGGAATGCCTCTAC	ss38324475	0.202247	0.2125	0.4125	0.479167	0.457447	0.492308	0.488372	0.138158
906	7	36	rs43527554	TTAGAGATGGACAGGAGACCGTTTCCCTCAGCCTGCTGCTCACGGCATGC[A/G]TTCGCTATATTCTGCGTTATTTATTTCCACTCACTAGGAGAAAGACCTAT	ss66537862 ss65446474	0.414773	0.45	0.3625	0.375	0.297872	0.230769	0.383721	0.423077
907	7	36.2	rs29017192	TTTCAAACCCCAGTGATATTGTCTGAGAAATACACATCTCACTCACAGCT[A/C]TGGTCTGAGCTCTTTAAGTGTGTTTTCCCCAATTCATGATTTAGAATAAG	ss38333484 ss64039882	0.0674157	0	0.3625	0.373684	0.336957	0	0.139535	0
908	7	37	rs43708477	TTGAGGGGCTGCCAGGAAAGGGGACCTGAGTGACAATTGTTTTGCTCCTC[A/G]TACGATCCCCTAAAGCTCTATAAATCTGTGTGGCTTGCTCTTTCAAAGAG	ss66538112	0.432584	0.0375	0.1875	0.119792	0.0531915	0.284615	0.162791	0
909	7	37.2	rs29014947	TTGAACTGAGGCATAGTTTTAGTCATTAGGAAGCTCATAGTCCAATTGAG[T/G]GAGTGAGATTTAAAAAGCTGATGGTCATCTACCATCCACTTTATAATAAT	ss38326640	0.252809	0.2875	0.3375	0.0833333	0.0106383	0.146154	0.313953	0.139241
910	7	38	rs29015959	TGTTTTATGGACTAAAATTCAGAGCTAGTGGTACCCTCACTCCTGGGCTC[A/G]AAGAGTCATAATAATCCCCTTCCTTCTGGGTTCCCTTGCTTGAGCCAGAT	ss38332456	0.385057	0.45	0.371795	0.302083	0.329787	0.153846	0.476744	0.173077
911	7	38.2	rs29027252	TTTGTTCATGTACAGTCTGATTTTGCAGGCTTAGTTAATAAATCCTGCTC[G/A]TGTGTTGAATTTGCTAATTTTTTTCCCAAAAAAGTGAATAAACTAATTTG	ss38329639	0.35	0.2375	0.2	0.385417	0.37234	0.338462	0.337209	0.11039
912	7	39	rs43705565	AGCAAGTTTATTTATAATACATTTAAATGTAAGAGTTCTGAAGACTGAAT[A/T]TGCATACTTATATCCAGCTATTAATTTGAAGAGTAAAGTATAAGAACTAG	ss66537854	0.266667	0.05	0.320513	0.25	0.361702	0.492308	0.0833333	0
913	7	39.01	rs43703970	TAAAGGTTTATTGGAAAGCAACAGTGGACAGTGCTGGCCTGGAAGACTTT[A/G]AGCCGTCTCATGGGATTCTTGAATTTGCAGATAGACAGGTATGTTAGTCA	ss66537738	0.266667	0.05	0.3125	0.252632	0.361702	0.492308	0.0813953	0
914	7	40	rs29013278	GAAAGATGCTACATATTGCCCTAGAAGAGAAAGGTTGGGTGAGTAGGAAT[G/A]TTTATAACTTGGCGACAGGGGAGATACAAGCACAATGTTGTTAAGTGTAG	ss38322165	0.422222	0.025	0.243243	0.411458	0.446809	0.269231	0.476744	0
915	7	40.1	rs29026696	TGCAATGTTCATTTATTCTTGTTATTCTTGCTTAAATCTGTCTTCCTCCT[T/C]CTTTGGCACGGTTCACTCCTGAGCGTGTGGTTTATGTGATTGTGCAGTGG	ss38329081	0.333333	0.0875	0.315789	0.416667	0.445652	0.153846	0.369048	0.025
916	7	41	rs29009626	GGCTTTTCTTGATTTTTCTAGAGTGAGATTCATGCCACTGTTTTCTATTT[C/A]TTCCTGTCTTTCTTGTTGCTTCACCTCTGGGATTGAATCTAGTATAGAAT	ss38324118	0.227778	0.410256	0.1375	0.333333	0.308511	0.123077	0.428571	0.440789
917	7	41.01	rs29009625	AACTGGTTATCAACAGAGTAAAGGTTTGAACCTGTAGAGTTCTCAGCAAC[T/A]ATATCTGAGTGACTCTGAATACTCTTAAAGGCTTTTCTTGATTTTTCTAG	ss38324117	0.227778	0.275	0.125	0.338542	0.308511	0.123077	0.418605	0.481013
918	7	42	rs29009749	ATTGAGAAAAAATAATGTGTATACACAAATACGAGTGTGTTCACAGAAGT[A/G]CACAGAGTAAAAGAGTAAAGGCTAAAACAAGCATAACGGTTATTCTAAAG	ss38324243	0.325843	0.375	0.2875	0.182292	0.191489	0.176923	0.186047	0.5
919	7	42.2	rs43710060	AAGTGGGGTGAAGGATGAAGCTCCCTCTGTGAGCCCAGTCACTCAAAAAG[A/G]AAAAAAAAATATTCTAATGGGCACATAGCATTTGAAAGTTGAGTAGCCAA	ss66538211	0.280899	0.1125	0.4125	0.368421	0.340426	0.390625	0.369048	0
920	7	43	rs43702503	CTTCTGTGTTCAACTATTTGTTACATTTGTCACTTAAGTAAACTACAGAT[A/G]ATAGTTTTTTTGTTTCTTTGTTTCAGCTTTTAACTGCTTTTGAGAATGCG	ss66537652	0.0280899	0	0.025641	0.447917	0.5	0	0.0116279	0
921	7	43.1	rs43702521	CACCTTTTCCAGTTTCTTGTTGTCTAAGTTTAACTGCCCCCACCCCCCTG[C/T]TCTTGATTCTGCTCAACAGCCATCTTGGCAACTATGCCATGGAATCATTT	ss66537674	0.161111	0.0625	0.0875	0.489583	0.404255	0.323077	0.348837	0
922	7	44	BTCN16547	CATTGATTCTTCTGCTTCTAATATCCTTTGGGGTACTTTTTCTTTTTCTC[C/T]CTAAACTGGATATTCGAAAGCTAGGAGCTCAAGCACTAAATCCAACTTCC		0.318182	0.115385	0.2625	0.352632	0.195652	0.184615	0.487179	0
923	7	44.2	rs29018251	TCCCACAATCTTTACTCTTCCTCTCCTCACCCATCTATACTCTTGACTAA[C/A]TGGTTTTGCTGCTGAGCTTGGTCAGAGGACCACAATAATAGTGTCCCCTC	ss38335341	0.267442	0.45	0.25	0.0572917	0.0531915	0.246154	0.166667	0.447368
924	7	45	rs43705606	AAAAAAAAAAAAATAGATATGGCACCTGTCCTCAAAATTTCCAAATACAC[A/G]TGGAGGAACAATTCAAAACCACAAATTAAGCAATTAGAGAATGACAAATA	ss66537907	0.329545	0.371795	0.175	0.479167	0.43617	0	0.244186	0.432432
925	7	45.5	rs29012746	ATATAAGAACTTTCCTTTCCAAGGGCATTTCCTAAAAGCCTCTCATTTGG[A/G]GAATTTCTTCTTTATCAAAGTCCAGGCTACTGACATATATGTACACCCTG	ss38323844	0.4	0.05	0.2875	0.395833	0.308511	0.4	0.0348837	0.0367647
926	7	46	rs29027659	CTTCAAATATTATTGGATCCACATTTAGAAGGGCCTGCTTTACAAAGTAC[G/C]GGCTGATAATGTTTTCCAATCAACAAAGCCCTTGAAACTGTTCAGCTTGT	ss38330051	0.438202	0.15	0.394737	0.453125	0.404255	0.246154	0.238095	0.0949367
927	7	48.9	rs29027658	ACTGCTTCTTTTTATAATAAGATTTATTTTTATTATGTAGTCCTTTGTTA[A/G]TCTTAACTGGGAGATGGTTTTCTTCAAATATTATTGGATCCACATTTAGA	ss38330050	0.125	0	0.075	0.231579	0.180851	0.207692	0.116279	0.0125
928	7	47	rs29027660	TTTCCAATCAACAAAGCCCTTGAAACTGTTCAGCTTGTTAGACATCTGCT[G/A]TTGAAGAGTGTATCCAGCTCTGAAAACAAGATGCAAGGAAATGCAGTCCT	ss38330052	0.35	0.1375	0.1875	0.338542	0.297872	0.023077	0.0930232	0.0961539
929	7	53.29	rs29018055	CTAAGTTGCTTCAGTTACACTTACCCCCTCCCACCCTTTTTTAAAATTAT[C/T]GCCTGGTTTAGATTTAAAAATAACTTTTCAATTGCAGAGTTCCAAGTTTA	ss38335142	0.365169	0	0.1	0.0104167	0.0106383	0.0307692	0.214286	0
930	7	48	rs29018056	ATGACTTGTTATTTCAGCAGTCACACACACACACAAAAGTGACTGCTGAA[A/G]TAGGCAAGAATTAGAGCAAGGTGATAGAATCTAGAGCGTCTTATAAAAGC	ss38335143	0.369318	0	0.1	0.0104167	0.0106383	0.0307692	0.22093	0
931	7	48.09	rs43702432	TGTTGCCTCCCCTGGACGCTGAAAGCTCTCTGAACTTACCAGTACTCAGA[C/T]GCTCCAGGACTGGCTCTTTTGATTTCTTTTTTCCAAGAATGGCCAAGTAA	ss66537567	0.0505618	0.175	0.179487	0.244792	0.25	0.453846	0.333333	0
932	7	49	rs29025551	ATTCCTCCCTATAGAGTCTGCTTATATGCAGCAGAATCGATATTGCCACA[G/A]AGGAAATTGGGAAATGTGGCTTTCCATCCAACTGGGTTTTCCTGAAGAGG	ss38331442	0.284091	0	0.175	0.078125	0.0744681	0.192308	0.0833333	0
933	7	49.1	rs29019418	AAAACCTCAGCTCAAGGCACGACAAACTTTAAAGCGCTTCCCAGTTTTTA[C/T]AGGGTGTCACTCTCTATCCAACTCTAAAAGATCTAACGACACAGAAATGC	ss38327309	0.0674157	0.3625	0.2625	0.3125	0.287234	0.484615	0.325581	0.126582
934	7	50	rs29010120	TTGAGACCACACTTTCTAAAGTCAGGCAGAACATCTGGACCCAGGGACCA[T/C]AATTCACTTGCTCTATGATCTCAGGCAGTCACATTTAATTTCCCTGAGCC	ss38324619	0.0393258	0.0125	0.05	0.40625	0.37234	0	0.104651	0.00632912
935	7	54.1	rs29013620	TCTTGAGCACTTTTTATATTATTCATGTTAAAAATTCCTTCATTTGCTAT[A/G]TTACCATTATATAGGTCATATTTGGCTAAATGTGGATTTGAACTTGATGT	ss38322516	0	0.05	0.0125	0.119792	0.255319	0.00769234	0.0232558	0.00641024
936	7	51	rs29018707	TTTCTTTAAAGTAAATATTTTCAGTTCTGTTTTGTGCCAGGCGTTGTGCT[T/C]GGCATCAGAATGCAGTGGGTACAGTGGTGAGTAAACAGCTGTAGTGCCTG	ss65204543 ss38335801	0.321839	0.125	0.397436	0.5	0.489362	0.407692	0.119048	0.025
937	7	51.2	rs29021847	CTCAGGTACTGGGCTTAGCAGGTCTAAATAGCAAGTAACTGTGTGCATAT[G/T]TAACAAAAGGTATACCCTTGCAGAGCACTGTGCCACGTACTATGGGGTAG	ss38330337	0.166667	0.3875	0.3125	0.427083	0.351064	0.215385	0.162791	0.0263158
938	7	52	rs29017214	CTACAGCATGGCTCTGCATTAATGTCTTCCAATTTGATAGTCCTCAGGAA[T/C]GCCTGAAAATCTGACTAGCTTCCTGGATTGTCATATTTTTCAATATGACT	ss38333506	0.280899	0.131579	0.4875	0.416667	0.468085	0.1	0.476744	0.0307692
939	7	52.01	rs29017215	GCTTGAGATTGAAAAAGAATATTTAGAAATCAAGATATGAAATAGCAATA[C/T]AGGAAACACAAAAAAGCTGAGTTTGCTGGATCTTAACTCAGAGTATAGGA	ss65456126 ss38333507	0.329545	0.0277778	0.310811	0.402299	0.151163	0.107692	0.428571	0.0593221
940	8	0	rs29009777	GAATAATCCTGGTGGTCTGTTCAAGGGGAAGTAAGTGGCCCCACCCCCAG[C/G]CTTTTGGCTGCACACAAACCACATCAATAGCCACACGTTTTGTTCACTTA	ss64701414 ss38324272	0.0224719	0.0125	0.0125	0.0421053	0.0531915	0.00769231	0.0232558	0
941	8	0.2	rs29015318	CTGAATAGCAGCTTGGGCTTTCCATTTCCATCTGCTTCAACTTACTAAGT[A/G]CAAGAGGTATTATTATTACGATCATCATTATTATTATCATTGAATTATCT	ss38327020 ss64564060	0.130682	0.0769231	0.269231	0.289474	0.319149	0	0.255814	0.263158
942	8	2.3	rs29020570	CTCATGATAAAATATTCTATTAATTTATGCAGGCTTTCACCTTGAAATGT[A/G]ATCTGTGAAAGATCACCTTACTTGTGTTTTCATGACTTCATCTAATCCAA	ss38328258	0.106742	0.0375	0.3875	0.46875	0.347826	0.117188	0.325581	0.173077
943	8	2.4	rs29016147	AAGAGCGCCAAGTCTAACCACTGACGTGCTTACCTACCATGAGTTCATCT[A/G]TAGTCGCTGCACCTTCCAGCCCCCCGGCTGCCCCGAGGCCATGGGTGAGG	ss38332646	0.38764	0.2125	0.4	0.305263	0.228261	0.315385	0.333333	0.0189873
944	8	2.41	rs29016146	ACAGTCCCAACCACTGGAGCACCAGGGCATTACCTATCACAGAATTTTAA[A/G]GGAAACGGACAGCCCGCGGCTTGAGAATCTATTAAGAGCGCCAAGTCTAA	ss38332645	0.317647	0.397436	0.4125	0.484375	0.478723	0.25	0.333333	0.265823
945	8	6.2	rs43710061	GCCCCATTCCTGTCAGTCTGGTTCCATGATGTACTACAGGTACACCTGTG[A/C]GTTTTGACAGCGAGGTTTTAAATTTAGGAAATCCACAGTCATCACTTTGA	ss66538212	0.348315	0.05	0.305556	0.130208	0.191489	0.276923	0.485714	0.00625
946	8	6.4	rs29027536	CCTCCCCCTGAACCCGCCCTGTGTAAAAAAATGGGAGGCTGTTTGCTTCA[C/T]CTCAGGCACTGCCTCCAGTCCTCAACCTTCTTTTATTTTATTTTTGCAGG	ss38329926	0.111111	0.0128205	0.125	0.166667	0.191489	0.153846	0	0.0855263
947	8	6.6	rs29017517	ACTCAGCCTCTGATGTGCTGAACAAAAACCAGAGACAGGAACCTGTCTCA[G/A]TCAGTGAGTCAGGGCGCCGGTGAGAAAGTGCCGGGGCGGGGATGGCCGGC	ss38333815	0.460227	0.025	0.205128	0.25	0.191489	0.03125	0.360465	0.0253165
948	8	17.8	rs29011986	TTAGTCAATACAGCTCACTTCTTACTCAACGTTATAGTAAATAAATATCC[G/A]AATCTTCACTCCCTTCGTTGTTTAGTCGCTCAGTCGTGTCCAACTCTTTT	ss38323071	0.235955	0.0405405	0.3875	0.0806452	0.0869565	0.0846154	0.0595238	0.0479452
949	8	17.81	rs29011988	TGCATAATTTACCCGCTGAGAGAGCGTTCTGATGCAGGTGGTTCTCAGAC[G/T]CTCTTTGATCAACTCCAGTCCAGGTTGACTTTGAGGCAGGCCCTTTCCTT	ss38323073	0.488764	0.294118	0.45	0.46875	0.445652	0.0615385	0.357143	0.0985916
950	8	19	rs29025457	ATCCTTTTTGGAAAAACCTCGCTATCCTCTGTGCCATCTTATTTCTACCC[G/C]AAGTCTTTATTCTTGCGGGAAATGTAGGCTTTAGGACATCTCCTCACCAA	ss38331345	0.482558	0.0125	0.358974	0.494737	0.404255	0.315385	0.337209	0
951	8	19.1	rs43703949	GGTGTCTTATCAACAAAAATATAAGGTGCTTGTTTTCTCTCACAGAAACC[A/G]GAGGGTTAAAAGCTGATATGAATTCTTGTCACAAATACAAGGAAATGTAG	ss66537711	0.367816	0.4125	0.115385	0.255208	0.191489	0.230769	0.267442	0.202532
952	8	32.5	AAFC02093461	TAAATGCTACCCTAGTGGTGGCTAGAGTAAGGCAGTAAAGGTAGAGCTGGGAAGCCAGACTTGGAGGACATGTAGAAACACGAACCTAAAGAGTTCTCAA[G/T]ATGTAAAGCTTGGTGGAACCAAATCACTGAATCTTATCACTTGTAATGTTAAAATCAATGTTTTCCATACTTATTTTCATCACATGTCTTTTGCTATATG	ss66537805	0.138554	0.05	0.0375	0.236264	0.25	0	0.25	0
953	8	32.51	rs43710075	AAAAATAACAGAAATAACAACAAGCAAACAGCCTTAACGATGAAGTTTAC[G/T]GTTAAAAGTGTTTCTAAAACTAAGAGAATTCACTGTGGAACTGGAAAATA	ss66538230	0.319277	0.05	0.4625	0.354167	0.351064	0.315385	0.418605	0.0126582
954	8	37.3	rs29010044	TTTACCTGAAGTTAATATTCATGTATCTGGTACAGAGAATTTTGTTTTCC[G/A]CATGGAAAAATTCACGCCTCAGTTTGTATATTCTTTAAGTGTTAGCCTTA	ss38324542	0	0.075	0.45	0.104167	0.163043	0.469231	0.302326	0.173077
955	8	37.4	rs29010780	AAGCCGCTGGCCTGGACTACACGTGTGGCCACATGTCTGTAAGTGCACAC[A/G]TGTGTGCCTGCACATATGAACATTTGAGTGGATACATACGCTTGCCACCC	ss38325065 ss65460143	0.0777778	0	0.2125	0.328125	0.344444	0.00769231	0.116279	0
956	8	37.5	rs29016823	GTTTTAAATAATCCATTGTATAAAATATTATCATGGACAGTGGGAAAATA[C/T]TGAAAATAAAAGACGAACACAGAGTTTAAACAAATACATGAAACACGTTT	ss64928065 ss38333110	0.176829	0.445946	0.367647	0.25	0.173913	0.393443	0.406977	0.5
957	8	37.6	rs29022037	GCTCCATATAATTAAGCTGTGTGACAACTATCTATATGTATGTGTTCCAG[C/G]AAGGCAGTCTGCCAGGAAACGCAAGGAAGAAAATTGTCATTTGTTCTATA	ss38330531	0.3	0.0128205	0.5	0.244681	0.152174	0.184615	0.297619	0
958	8	37.7	rs29010355	GTCTAGCCAAGAACAGGGGCTCAATGATTGTGCATTGAATGAATAAGTAA[A/G]TAGGAGTCAAGGCTAATATAGGAGCTGATATAAGAGCTGAATGTACTCCT	ss63512462 ss38324861	0.35	0.0875	0.3875	0.489583	0.393617	0.0769231	0.395349	0.45625
959	8	42.2	rs43708436	TCCTCCTCCTCCCACTTTCATCAAGATATGATGACAAACAAGAAAACAAT[A/T]ATAAAGAAAAACTATAGCCAGGAGGCCTAGGCCCCAGTGCCAGCTCTCTT	ss66538061	0.252809	0.325	0.179487	0.434066	0.325	0.284483	0.345238	0.0696203
960	8	42.6	rs29012710	CAATCTTCTGGTTGTTCAGCTATCAGGATTCTGTTTCCCAGGGATCCCCA[G/A]TGCTCATCACGGACTTGTTCTGGGTACAGATTTCTGGAATGCTTGTCTAC	ss62502391 ss38323808	0.35	0.2	0.45	0.302083	0.340426	0.430769	0.238095	0.365385
961	8	44.6	rs29012392	AAACCAGCAGCATGGGGCCCTTCCTTTAAACAACTCAAGTTACCGCCATC[A/G]CCAGGGCTAATATTTACCTTTTAGGAACTAGCAGATGGGGAGCCCTTTTG	ss38323479 ss65461953	0.272222	0	0.1625	0.270833	0.202128	0.428571	0.267442	0
962	8	44.7	rs43706877	GGATGGGGAAGGAGGCAAAAATAATTTAAAAAATGATCATAAGGGAAAAT[A/G]GAATGAATAGTTGGTTTGGGGGTAAAATGATTCATTCTCCATTGCCTTCA	ss66537994	0.325843	0.0125	0.2625	0.331579	0.37234	0.169231	0.360465	0
963	8	44.8	rs29010933	ATTGTAAAACTAAGGTTACAAAAATACATTACCTATGCCAAAGAAACACT[T/C]TCACATCGAGGACTCAATTTATGGCACTGTTTTTCAGGGTGAGATTTCAT	ss38325219	0.227273	0.025	0.0625	0.244792	0.244681	0.0461538	0.22093	0.0921053
964	8	44.9	rs29009885	TAGTGCTTCAGGAAGCTAGAGATAAGTCAAATCAAATTTTAAATTTTGTT[T/G]CATTCCTTTCATTTGTAACGTGCAGTGCTTGACATTTTGTAGGGAGAGAT	ss63378293 ss38324380	0.302326	0	0.371795	0.0833333	0.0978261	0	0.321429	0.00632911
965	8	47.9	rs29019195	ATTTGGTCAAAGATGGAGTAGTATTTACCTCTATGAATGTGAGGTTTAAT[C/T]CTGGAAGAAAATGTGTGCTTATGTAAAGAATCAAAGAAGATAATAGTTAC	ss38327080	0.264706	0.125	0.4375	0.270833	0.361702	0.184615	0.232558	0
966	8	48.1	rs29024525	GACTTATAACCAGCACCTGGGTCATGGAATGGAAAATTATCAAAGTCTTC[T/C]ACATAGATGACTGCTATCCTGATTTTTAATAGCAGGACATTAATTTATTT	ss38334625	0.455556	0	0.4	0.307292	0.489362	0.392308	0.47619	0
967	8	49.3	rs43539728	GCTATGAAACATATATTTTTTTCCTTGGTAAAAAATACTTTTCTGATTAT[C/T]TAAGGGGCTAGTTCTAGGCTCTGAAGAAAAAAATACAATTACTTGTGAAA	ss65463318 ss66537724	0.0337079	0	0.0375	0.0833333	0.12766	0.023077	0.0465117	0
968	8	49.6	rs29013453	TTCTGTATTTTTCTTTAATTACTGGAGATAATAGGTAAAAGGAATGAGAA[T/C]AGAGTTGAACTCAGCTGCTAGTTTCACTCTGATATTCTGTTTCATGGGAG	ss38322345	0.305556	0	0.205128	0.177083	0.170213	0	0.116279	0
969	8	49.7	rs29012931	GGGTCGCAAAGAGTTGGATGCACCTGAGCGACTAACATTTCTACTTCACG[T/G]AATTATTTGATATTAATATTCTCTAATTTGTGAACTGCATGTCACCAGCT	ss38324030	0.375	0	0.2375	0.296875	0.369565	0.4375	0.476744	0.0666667
970	8	53.8	rs29014632	TGTGAGAATGTGGCTTATAATTCCAAGAGCATATGTAATTGAATGTATTG[T/C]TTGTTCAAGCATTTTGAGATACTGGATATAAACCTTTCCAACAATCTATT	ss38326322	0.431035	0	0.447368	0.473958	0.457447	0.0307692	0.428571	0
971	8	57.4	rs29012641	ATCATTTCTGTCTCTGTTTCCTTTGTTGACATATACCTTCTTTCAGGAAC[C/T]GAATCATGAAGAGTTTAATCAAGTATTAGCATCATATTTCCTTGTATAAT	ss38323736	0.398876	0.0625	0.275	0.315789	0.478723	0.384615	0.348837	0.120253
972	8	58	rs29014467	CCCTCGGCCCTTGGCTAGCCTATGAATGCTATTTTTTTTTTCCACTTGGT[A/G]AAACAAATCTAATTGGAAAACTTGTTGATGGAAAATACTTTATAATTAGA	ss38326154 ss38326155	0.488764	0.15	0.4875	0.161458	0.276596	0.0307692	0.261905	0.0125
973	8	58.01	rs29014468	TCAAGAGAGTCAGCAGTCCACCTCGGTGATTGTGCTGGGTTCCTTCCCAC[C/T]AACTTCAGAAACGGCCCCATTACCTTTTATTGTCTCACAGAATAACCATA	ss38326156	0.403409	0.131579	0.175	0.15625	0.271739	0.00793651	0.232558	0.0379747
974	8	58.2	rs29009895	CAGTCCCCCCCTCAGCCAAGTGTCCACGTGTTTCTTCACTGTGGTATCCT[C/T]GCCTGGAAAGTTCATCTCCCAGGTTGGTCTGTTAGCTCTGATGCTGTTTA	ss38324390	0.488889	0.25	0.435897	0.442708	0.43617	0.00769231	0.47561	0.08125
975	8	58.21	rs29009897	ACCAGAAAAGCCTCATGTAGATAGAAGATGCTGCTAGAGTTGATGCAGAA[T/G]GTAAGTTTCCTTCCTGTTAAGCAACTTTTGATTTGTACACTTCTGGGTAA	ss38324392	0.416667	0.487179	0.410256	0.182292	0.170213	0.078125	0.209302	0.03125
976	8	58.4	rs29024300	AATGATATTATTTACTGATGATTGAGTGAGGAGTAGGATTTCAGTGGACA[C/T]GTTTGTGGACATCAAGATCTCCACTTGGAGTCACTAATTTTGTAATACTA	ss38334398	0.359551	0.3125	0.225	0.197917	0.212766	0.415385	0.197674	0.474026
977	8	58.41	rs29024297	TTAACTTCAAATATTAATCACTGGACTTTTCCTACTGTTGGAAACAGTAA[T/C]TCAGTGATTAGAATAGCTATTACCCCATTTTTAGTAGTGTTCAGTGAGTT	ss38334395	0.365169	0	0.225	0.197917	0.212766	0.415385	0.197674	0
978	8	58.8	rs29018710	ATGAATATTGTGGTCATTTTCCAGATGGTGATTCTCAGCCTGAAGTGATT[G/A]TTTGGAGGTACTTGTGGTTGTCACAGTTGGTTGGAGGTGCTACTAACATC	ss38335804	0.176136	0	0.269231	0.28125	0.191489	0.0538462	0.313953	0.00632911
979	8	58.81	rs29018709	CAATCAAAGGGCCATCCAATCAGATCTAAGCAGATTAGAACTTCATGCAG[C/A]CTCAAACACAAAAATAGACTGAGTGCTCTGTGATTTATTAAGGTCACTCA	ss38335803	0.0689655	0	0.435897	0.453125	0.478261	0.0307692	0.418605	0
980	8	59	rs29009784	CATGTGGCTGACTTTACAGAGCATATCTGGATGCTATAAATCACCATCTG[C/T]ACACATGTTACTTAGAATATCTGTACAGGGGGGAATGCAAGCATTATTAC	ss38324279	0.25	0	0.474359	0.3125	0.202128	0.117188	0.453488	0.00632912
981	8	59.1	rs29025543	TCCTGGTGTCAGAGACAGAATCTTGCACTGCAGTTGCCCCTCTGCCCCCA[C/A]CCCCAGTCATCTTTGTTTTATCTTTACAGTTACTAATTGTTTTCCTCCTA	ss38331434	0.404494	0.075	0.2875	0.442105	0.468085	0.203125	0.47619	0
982	8	59.2	rs29015315	TATTTGCCTTCTATAATTTATAACCTATGTGACACAATTATCCTACTTCT[C/G]TTTATTTATATGCTCAAAAATACAGGGTCAAAATACATTTTGGTAGACAC	ss38327017 ss65503165	0.0555556	0	0.236842	0.182292	0.191489	0	0.151163	0
983	8	59.21	rs29015316	TCTTGGGGTAAACTCTAGGGACAGTGGCTTTTTCAACAGTTACAACAATG[C/T]CCTTGGTCTCTGGATATATTGAGACTTTATCAGGCAAAATTCAAGACACT	ss65503166 ss38327018	0.170455	0.075	0.407895	0.363158	0.308511	0.223077	0.464286	0.415584
984	8	67	rs29016388	AACGCGCTCTTCCAGCTCATCCCAGAGGTGCAGTAGAACAGAAGCGTGCG[T/C]GTCCTCTCTCCCCGGGGCGTCCCTGCCCCAGCCTGTGTTCCAAGGCCCCT	ss38332889	0.448864	0.0875	0.45	0.384211	0.392857	0.375	0.390244	0
985	8	73	rs29023645	AATTACTACGTAAAGGGCAGAGGTTAAATCACCCTGACATGTGGCTGGAG[G/T]TAAGTGTTAGAAAGGAAAACCAGGAAAGAGCTTATGGAAGAGCTGTAGTA	ss38336938	0.311111	0	0.3	0.463158	0.351064	0.0461538	0.337209	0
986	8	73.01	rs29023643	TTTCATGGGTGTTCAAGAATGCTTTCACAGTTAGTTGAAGGAGCACACTT[T/G]GGCCTAACTTACAAAATAGATAATTTACCCTTAACACGTGATACAACCCT	ss38336936	0.311111	0	0.3125	0.463542	0.351064	0.0461538	0.333333	0
987	8	74	rs29022969	ATGAACATACCATGAGTGCTAACTCCAGAAGAGCTGGTTTTTCAAGAATC[T/A]TACAGGAAACTGAATAATGATGTAGTAGTTAGAAACATGAGTGTCCTTTT	ss65515271 ss38336256	0.261111	0.0375	0.2625	0.328125	0.478723	0.415385	0.151163	0.20625
988	8	74.1	rs29014625	TGGGCTTTTCTTAGGACTGTTTTATTTTGTTCTAGTCTGTGCTCACTGAC[A/G]TTTCTGAATTATGGGCTGCTTTAGTATCCAGACCAGGACATGTATGTCCT	ss38326315	0.113636	0.0125	0.1125	0.25	0.382979	0	0.0697674	0.0379747
989	8	75.5	rs29012783	CTTGCTTTAGGAGAGTCTGATGTAGCTGATGGCAGGTGTGCTGTTCTCCC[G/A]TCAGGGCTTTTCAGGATTTATAGATGCCTCAGGGCCCTGAGCTGTGTGCA	ss38323881	0.483333	0	0.128205	0.305263	0.414894	0.0384615	0.197674	0.121795
990	8	76.6	rs29014049	TTCTTGATAAAATTAATGATCATTCTCCTTCTTGATTTGAATAAGGATGG[G/A]AACTTCAGTACCCATACTGTGGTTATGAGGTCAAACTATACTGTAGCAGC	ss38322950	0.122222	0	0.25	0.286458	0.425532	0.284615	0.383721	0
991	8	76.7	rs29015209	TATGAGGAAAGCCCAGGAGGTTTGAGTCACAGGGAAGAAAGATGGGTTTT[T/G]CCATCCAAATTGACCACATATTATAAGTTAATTAAGCTTCTAGAAATTGT	ss38326907 ss63917236	0.266667	0.075	0.4625	0.239583	0.223404	0.207692	0.383721	0.0189873
992	8	76.71	rs29015208	AAACTGTCAACACAAACGAACGGCAACTGGGCATGGGTAGCAAATAGGAC[A/G]TGGGTGTTTTATGAGGAAAGCCCAGGAGGTTTGAGTCACAGGGAAGAAAG	ss63917234 ss38326906	0.266667	0.075	0.45	0.265625	0.255319	0.284615	0.464286	0.126582
993	8	78.7	rs29026472	TTTTAAATGATCAGGAAAAATAGCTGCTAGTGATGTTTTTTTCAAAGTCC[G/A]CTTGGCTGCACACTATGTCATGATCTCCCTAGAAAAGTGTATCAGGAGGA	ss38337159	0.0888889	0	0.0625	0.0526316	0.0957447	0.0538462	0.104651	0
994	8	79	rs29012625	TTTCCTGGCTGCTTTATCAACCCTCACCTCCACCTCAAAATATCTCTTAG[T/C]TCCTCTTTTTTGTTCCTTCAAATCTCAGAGGAAGAATCAAGAGGGGAGGG	ss61923677 ss38323720	0.207865	0.125	0.474359	0.380208	0.489362	0.421875	0.476744	0.20625
995	8	79.1	rs29026554	TGTCTCACCTGTCATAAGAAATGCTCTAGGGTGTTGGTTTTCATCTAGAA[C/T]GCCCTTCCTAATTTGTCATCTTTGGCTATTTATGTCTGAATGTCCTTAGG	ss38337241 ss65473523	0	0	0.0625	0.0263158	0.0108696	0.0846154	0.139535	0
996	8	84	rs29026050	TAAAGCTAATACTGGGCACCAAGACCAAATCAGGGCACCCAGACCTTGCA[C/A]CTTACGGAGAAAAGAGGGGTGGCTTTGGAAATGTAGATTTTCTTCTTTCG	ss38331946	0.344444	0	0.125	0.0104167	0.0638298	0.00769231	0	0.15625
997	8	84.1	rs29020000	TGGTTCTCCTGCAGCACTTTGTTTATTCTGCTAGGATAACACTTACCTAA[T/C]TGAGTCTTATAGCAGGCCCCTGACACACACCTTTATGATTCCTGCTCGTT	ss65474294 ss38327900	0.146067	0	0.1875	0.0572917	0.0531915	0.0307692	0.104651	0.0128205
998	8	84.2	rs29023024	CTGAGATAATTTCACCAGCTCCCATTCTTCCGACAGTCCATCCAACCTGG[C/A]TTCTTCTCTTTCATCATTTACTTTTTCTTCCTGTCTCTTTCCGTCTTTCT	ss38336311	0.164773	0	0.025	0.015625	0.0851064	0	0.0465116	0
999	8	88	rs29010104	CTAAATGCTTTTTGTTTGAATCAGGATAAATAGAACTGAATTTGTTTTAG[A/G]TTGTCTAATTTCTCTACCATTACAGGGGGGCTAAACACATTCAAATCACT	ss38324603	0.4	0.45	0.375	0.453125	0.444444	0.146154	0.337209	0.0696203
1000	8	88.1	rs29021273	CCAATATGAACGGAAGGGGGCACAGACATTTGGTCCATTACAGGTTGGTT[A/G]GCCAGGCACTGCAGCCCCAGGTGGCTTCCCAGATGGCTCAGTGGGTAAAG	ss63708240 ss38328969	0.403409	0.4875	0.2375	0.458333	0.478723	0.223077	0.418605	0.183544
1001	8	88.2	rs29010071	ATTGTGGAAAAATGTCAAGCATGTGCAAATAAAGAACAGAGTAAAATGAC[T/C]AACTTTTCTCCATCACATATCTAGGACCTAGATGAAATAGTTATCAACAT	ss38324569 ss63634443	0.0166667	0	0.166667	0.0885417	0.0638298	0.0846154	0.151163	0
1002	8	88.3	rs29009746	AATCAGCAATTACAAGAAACCCAGTTCACTTAATTTTTTTCAAAGGATTC[C/T]ATTCTGTTTACATGAGAACTCTTTCCTTTGCACTCACTTTCCACCAGTGT	ss38324240	0.316667	0.2375	0.472973	0.234375	0.271739	0.207692	0.488372	0.0822785
1003	8	91	rs42297691	CCCTTGGCAACATATTTCTCTGTTTAAATGGACTTCAGGCAAAAATGTAT[A/G]TGATAGATAAGGAAGATGAAAATGCTTTTGCTCATCAGCATTTTTCTTTA	ss66537564 ss63635064	0.0555556	0	0.1125	0.109375	0.0957447	0	0.151163	0
1004	8	97	rs41955718	GATCAGTCCAGGGATGGATATTACTGAATAGCAAGGTCTTCCAAGGGTAC[G/A]GAAATGAAAGGAATGGGCACACTATCCATCTTATGGAAAATGTAAAAATG	ss62669517	0.442529	0.3875	0.1	0.489474	0.420455	0.0846154	0.3125	0.405405
1005	8	97.2	rs43571330	ACTGAACAAATTAGAGGCCCTAGGAGATCACACCTGATTCCAATCCTAGT[A/G]ATGAGATACATTATCTGCACTCATTTGGTAGCTACAAACTCTACTTTTCA	ss66537992 ss65484212	0.183908	0.3625	0.2875	0.291667	0.382979	0.246154	0.418605	0.40625
1006	8	97.21	rs43571330	ACTGAACAAATTAGAGGCCCTAGGAGATCACACCTGATTCCAATCCTAGT[A/G]ATGAGATACATTATCTGCACTCATTTGGTAGCTACAAACTCTACTTTTCA	ss66537992 ss65484212	0.183908	0.4875	0.2625	0.294737	0.369565	0.169231	0.5	0.0253165
1007	8	98.5	rs29017220	CACTTCAATATCTAATATTCAGTACATAAGGGCCACTACCACACCTTCCATTATAGGTGCTATATTCCATTATAGCAAAACTATATTCCATTATAGTGAC[G/T]TCTTACACAACCAAAACCTGGGAATGCACACTGCAGATGACCAACTTGGGAGCTTGAAAAAGAAAGTGTAACTCCAGTAAAACAGGGTATTTGCCATCTC	ss38333512	0.204545	0.115385	0.2125	0.270833	0.159574	0.023077	0.202381	0.118421
1008	8	98.51	rs29017221	TATAGGTGCTATATTCCATTATAGCAAAACTATATTCCATTATAGTGACGTCTTACACAACCAAAACCTGGGAATGCACACTGCAGATGACCAACTTGGG[A/G]GCTTGAAAAAGAAAGTGTAACTCCAGTAAAACAGGGTATTTGCCATCTCTCTTAATATTCAATCTCCTGTTGGTTAGATTTTGAGAAAAAAATAAACAAA	ss38333513	0.204545	0.1375	0.2125	0.270833	0.159574	0.0230769	0.202381	0.118421
1009	8	98.8	rs29027258	AGAATAATAGTGACTAGGAAATTCTGTTATCACTCAAGGAGGGGGAAAAT[G/A]TCTTAGGCAAGCCCGAGGATTCTAACAGTTAACTTTAGAATTTGTCCATA	ss38329645	0.262821	0.1	0.375	0.34375	0.382979	0.384615	0.406977	0.179487
1010	8	98.9	rs29010976	TCCTCCTGAAGGGAGTGCGTGTGCACTGGCTGATCTCTGAGCATCCTTTC[A/C]AACCATGAGTGTCTGAATCTCTGCGTTACTGAGTTAAAGTGAAACCCGTG	ss38325262 ss65476390	0.227778	0	0.4125	0.0473684	0.0106383	0.492308	0.290698	0
1011	8	100	rs29014660	TAGCTGGGTTGGTAACAAACGGTTGGAGAAGTGGGAGGCGTTGGCAGAGC[A/G]AGACTTGTTGGCTGCTTCCAGCAGCAGGGCCACGTGAAGACTGAAGGGGC	ss65486852 ss38326350	0.289157	0.0125	0.175	0.211957	0.111111	0.09375	0.341463	0
1012	8	105	rs29011670	TCTGGGTCTTTTTAAAATATAAATGTTCACAATTGTTTCCTGTATTTTAA[G/A]TTTATAGAATCTAAAACAGGGGACTGTGTTTATCTGATGATCTCTCTGGT	ss38325966	0.194444	0.025	0.2125	0.380208	0.340909	0.215385	0.292683	0.0696203
1013	8	108	rs29010294	TTCCATGGAATTCTTGTTCTAAGTACCCATCCCTTTCCATCATCGCCCTC[A/G]TTCTTGGATTGGTCCAATGCACAGATTCGGGGAAGAAATCTTGTTGTCAG	ss38324799	0.0944444	0.3375	0.1875	0.354167	0.423913	0.446154	0.267442	0.278481
1014	8	108.1	rs29012804	TTCCTTTAATTCAACTTTCTGCTCAAGTCATACACCAATCTTGGTGAGAA[T/A]GAGCCAGTTTCTCTTATTATTAATAACTCGCACCTTCCCATTTTGCACAA	ss38323902	0.188889	0.205128	0.474359	0.395833	0.404255	0.346154	0.0581395	0.0822785
1015	8	108.2	rs29012379	TCCCACCCGCTTATCCCCACAGTGCAGTTGATCCAGGAGTCTCGTCTTCT[C/T]TGCACTGGTGGATTCATCTGTGCCCTCGATAATCAGCTCATTTCTCTCCC	ss63764915 ss38323466	0.183333	0.3375	0.128205	0.177083	0.170213	0.307692	0.0357143	0.139241
1016	8	108.3	rs29010466	GCACTCTGAGCAGGATGAGAAGTAATATAGCTATTATAAAGAGGGCTCTT[T/C]GCTGAGCCTGGGAACCCCATTCTTAGAGCTCCTGACCCCCTGAGACCACC	ss38324975	0.436047	0.185714	0.0125	0.452632	0.467391	0.145161	0.0731707	0.0964912
1017	8	108.31	rs29010468	GGCTGCCAAAGGCTGCCTCTCTTTCAGGCCAAAATCCTCAAGGCAATTGC[C/A]AAGCCTTGATATCTGCTAGAAATATGGAGCAGATACTTGAGGAAAATAGA	ss38324977	0.261364	0.475	0.217949	0.489474	0.423913	0.4	0.44186	0.378378
1018	8	108.32	rs29010467	TCTGCTTCTCAGCTGGTCTCTCTCTCCCTCACCCATACAGAATGTCTTGC[G/A]TGCATTATCTCCTCTGCAGCTGAGGCTTATGTACAAGATAGGCTGCCAAA	ss38324976	0.422222	0.2625	0.0125	0.463542	0.457447	0.138462	0.0697674	0.15625
1019	8	108.33	rs29010465	GCAGACAGTGTGAACAGCAAGACAATTGGCACTCTGAGCAGGATGAGAAG[T/C]AATATAGCTATTATAAAGAGGGCTCTTTGCTGAGCCTGGGAACCCCATTC	ss38324974	0.382022	0.233333	0.0875	0.458333	0.457447	0.138462	0.232558	0.0466667
1020	8	110	rs29018596	CCCCAGCGGGCACAAGGGGCACTGAGGCTCAACCAGTGTGCACCACAACC[A/G]TGCTGTTAAATGCAGAAATACTGTCGTATGGTAGGCAAACGTCTGCTGTG	ss38335690	0.269663	0.2125	0.1625	0.359375	0.382979	0.423077	0.0813953	0
1021	8	110.01	rs29018594	CCCAGGAGTCTGCAGCCTTCTGAAGTCATTCAAACCCCCAGCGGGCACAA[G/A]GGGCACTGAGGCTCAACCAGTGTGCACCACAACCATGCTGTTAAATGCAG	ss38335688	0.272222	0.2125	0.1625	0.363158	0.382979	0.423077	0.0833333	0
1022	8	112	rs43576642	GCCAGCTGAGTTCAACTATGAATTTATAAGGGCAGAGACCTATTTAATTC[C/T]TCTCAACAGTGCCTAGAGTTAAGTATAAGTAATTGTGCAGTATATTAATT	ss65489361 ss66538066	0.0852273	0.125	0.407895	0.148936	0.0744681	0.476923	0.182927	0.00632912
1023	8	112.1	rs43704006	TATAAGAAAGGTCATTATAAAGATAAGTAGCTTTAAATCCAATGTCATTA[C/T]TTTCATCATTCATAATTGCTGTTTGCACTTGCTTTAGTACACATTTGCTT	ss66537778	0.146067	0.15	0.2625	0.458333	0.287234	0.146154	0.290698	0.01875
1024	8	116	rs29012579	CTCCGTATAGAAAAAGTACAGAGCAGGACTATGGATCGTGTGGCTAATTG[T/A]GTGTGCAACTCCTAGGTTAACTGGCTGTAGGTGGCACCAGCAGCATGACC	ss38323674	0.0777778	0.4375	0.35	0.145833	0.148936	0.107692	0.372093	0.296053
1025	8	116.01	rs29012580	GGGGAAGATGCTGAATTAAAGGGAAGATGCCTTGGTGCAAAATAAAGTGA[G/A]TTAGGCTGCCAGCAGAAGTGCTAACAGGGAGACATTTTATAATTTATCAC	ss63597171 ss38323675	0.483333	0.1125	0.2625	0.421875	0.37234	0.192308	0.321429	0.0526316
1026	8	116.2	rs29015107	TACAGATTCAATTTCATTAAATCAACACAGTAGTCCTGAGAGATTTAAAA[T/A]TTTTCAATCTCCGTTTTGCAAAGGAGGAAACTGAGGCTTGGGAAGGTTCA	ss38326803	0.202247	0.030303	0	0	0	0.0153846	0.0348837	0.136986
1027	8	118	rs43703978	TATTGGGTTCATCACAAAGACATTAAGTTAATCAACTCTTTTTTTCCAAA[C/G]TGGAGCCACTGTGATCAAGATTGAAAATGTGCCCCCATTGTAAGTGGCTA	ss66537747	0.422222	0.0625	0.025641	0.338542	0.308511	0.0846154	0.0581396	0
1028	8	118.5	rs29013940	GGCAACCACAGGTCTATTCTTCAGATTGTGAAACCAATATTCAAATAGCT[G/A]ATGAAGTGGATTCCCCATCGAATGACACAGGTTGCATTGAAGATGCCGAC	ss38322841	0.261364	0.0125	0.423077	0.494792	0.287234	0.292308	0.440476	0
1029	8	120	rs29013941	GTACAAAACCACTGAGAGGATTCTGCTTATGGAGCACAAATTTCAGTGCC[A/G]GGCACACAGTAGGCAATCAATAGCTATTTGTTAAACGAATGAATCAATAG	ss38322842	0.362069	0	0.2875	0.273684	0.43617	0.00769231	0.285714	0.025
1030	8	123.5	rs29026091	CACCCAGAGTATTAATGCAGCCACTCTTTGGAAGGTTTATTACCTGGCTG[T/C]GTGTCACCTTTGATGAAGGGACAATCAAATAGCATGAAATATGGAGCAGT	ss38331987	0.0444444	0.1	0.4875	0.260417	0.287234	0.00769231	0.207317	0.1
1031	8	125	rs29010530	AAATCTGATGTCATACATTTTAACGTTTTTATGAAGATGAACAAAGACCA[T/C]TTGGGAGGGTGATTCTCCAGGGACCACCATTCTCCTCACTTCTACTATCT	ss38325041	0	0	0.0125	0.0677083	0.117021	0.276923	0.116279	0.162338
1032	8	125.01	rs29010533	ACAAAAAATGTCAATCTTCTGTGCAAAAGACAAAGGCATCAAAAAAAATG[G/A]GGTGGGAGAGATATATAGACACAGTATTATAAATCTTTTGGGCTTCCCCA	ss38325044	0	0.0125	0.025	0.0625	0.117021	0.276923	0.119048	0.18125
1033	8	125.3	rs43571791	CCTGATGGCTTACTCACCTCCAGCCGTATTGATCACCAAACCAGAAAACA[A/G]TAGTTCCACGTTCTTAAAGCCAAAGTAGAAGGTCATAGGCTGCCAGGAAA	ss66537719 ss65493021	0.188889	0	0.0375	0.21875	0.180851	0.476923	0.197674	0
1034	8	125.31	rs43571792	GGCTAATCATTTCACTATTTGAAGCTTAATTTTTCTGTAAAATGGAAGGA[C/T]TGTACTCGATTAATAGTTTTGAAGCTAGGGTTATTTTGTGGTATGTATAT	ss65493022 ss66537720	0.191011	0	0.0375	0.21875	0.180851	0.476923	0.197674	0
1035	8	125.5	rs29020774	TAGTTTATGTCCAAAAACTACAAATAATAAGCTTGCACCTATCGAAGTCC[G/A]TATTCTCTGCCTGCCTGACTTGGGATTATCATCCTGAGAACCTTTTTCTT	ss38328464 ss65493013	0.303371	0.1	0.192308	0.411458	0.329787	0.330769	0.297619	0.025641
1036	8	128.5	rs29026954	ACCTGCAAGTATTGTGATGCAGTGAACATCTTTGGTATCCTCACAGTATC[T/G]AACAAGTCCTGATTATCACTGACTTCCTGAACAATGATTATTAAAGAAGG	ss65492956 ss38329340	0.372222	0	0.269231	0.401042	0.478261	0.1	0.174419	0
1037	8	128.51	rs29026953	GATGCTCTTGGCTTAGGTTCCCTTGGAAGATATGTCAGTGTTAGAAGTCA[A/G]TTTAAGTCAAAATCAGGTGCAGAGATTAGAAATACAGACTCAAATGTGGT	ss38329339 ss65492945	0.172222	0.12963	0.4125	0.347368	0.211111	0.0923077	0.4	0.103448
1038	8	130	rs29012074	AAACTATTGATACAGAACTGTAAACACTCTGGTTTTCCTGGTGTGTAAAG[G/A]GTAACAAGAAATAAGACTAGAGAAATGGGTGGAGGATGACGTCACAGATC	ss38323159	0.4	0	0.320513	0.203125	0.234043	0.323077	0.418605	0.0592105
1039	8	130.2	rs43579612	CTGAGCTACGAGCCCAGAGCTTATGCTTTCAGGAGGCGCCGGGCTGCAGA[A/G]GAGGGACTAAGGCCGGTCATCCACTCATCAGCCTCCAGTGCCAAGGGCCC	ss65496370 ss66538030	0.396552	0	0.475	0.0631579	0.0531915	0.192308	0.440476	0.0192308
1040	8	133	rs29011266	TAACTATGTCCTCACGGACAAAAGCTTTAACATGCACGGTGGCACATGCC[T/C]GAAGTTAGACTACTTGTGAACAGCTCAGTAGCTTTAAAGATTCAGAATAA	ss38325554	0.466667	0.0625	0.425	0.494792	0.457447	0.169231	0.290698	0.120253
1041	8	135	rs8193060	GATACATTTCTTTATGAACCACTCCACTCGCTCCGGATCCTAGACTGCAG[T/C]TTCAACCGTATCATGGCCTCTAAGGAGCAAGAACTACAGAATTTGCCAAG	ss38333479 ss65498573	0.471264	0.075	0.25641	0.34375	0.319149	0.307692	0.348837	0.11039
1042	8	135.2	rs8193060	GATACATTTCTTTATGAACCACTCCACTCGCTCCGGATCCTAGACTGCAG[T/C]TTCAACCGTATCATGGCCTCTAAGGAGCAAGAACTACAGAATTTGCCAAG	ss38333479 ss65498573	0.471264	0.075	0.2625	0.347368	0.319149	0.307692	0.333333	0.121622
1043	8	136	rs43706914	CTCTGGGGCTCCCTAAGGCCCTCTATCTAACTCTCTGCAGTGACCATGGC[A/T]GGAGGGACCTGTGCAGCCCCTAAATGAGACCCTCCCAGCCAAGCAGTGCT	ss66538036	0.258427	0.105263	0.225	0.385417	0.297872	0.4	0.27381	0.05625
1044	8	136.1	rs29027069	CCCTTTTCCTAAGTCATCTGGACCACAGCCCATCTTGGGAGTTTGATTAA[T/G]ACAGAAAAATTAAAAGGAATTAGTCGGTACCTTGGTCCTTCTTGGAAGGT	ss38329455	0.454545	0.5	0.320513	0.390625	0.402174	0.476923	0.219512	0.5
1045	8	137.5	rs29018388	GGATTCATAACGGAAACCTTCCCATGGAGAAAACTCCAGCCACCCAAGGG[C/G]CTTCACTAACGAGCTCCACTCAATACTTAAGGGGTGATGCCAGTTTACAC	ss38335481	0.322222	0.15	0.4125	0.255208	0.297872	0.398438	0.166667	0.0875
1046	8	137.7	rs29026383	TCCACAGCCCCAAATGCTAAGGAGACGTCGCTCTAAGATACGAGCGCCAC[A/G]GACTCAAGTCCCTCTTCTCCTCCAGCGACTCCCTCCAGCTCCGTCCATCG	ss38337069	0.37931	0.475	0.486486	0.263158	0.234043	0.0769231	0.44186	0.324675
1047	8	137.9	rs43585395	GGGCTTATTACAGCTCTAGTCATGTACCCAGCCCCTTCCTAAAGCATTTA[C/T]AGGCTAGTAGGGACCGGAGCTGTAGGCCTGTTCAGTGTAGGAGTAAGATG	ss65500271 ss66537903	0.194444	0	0	0.0104167	0.0106383	0.253846	0.0581395	0
1048	8	139	rs43085879	CCTTGAAGCTGTTCACTTTCCCCAGGGCTTCCCTGGCTAGTCTTGGCAGG[C/T]CCCATCTCCCCATCCTTCAGGCCGGTGAGGCCAAAAACATGGCTGCGGCA	ss64993617 ss66538229	0.466667	0.1375	0.275	0.25	0.361702	0.0230769	0.383721	0.0454545
1049	8	139.01	rs43085879	CCTTGAAGCTGTTCACTTTCCCCAGGGCTTCCCTGGCTAGTCTTGGCAGG[C/T]CCCATCTCCCCATCCTTCAGGCCGGTGAGGCCAAAAACATGGCTGCGGCA	ss64993617 ss66538229	0.449438	0.3	0.475	0.348958	0.393617	0.246154	0.22619	0.138889
1050	8	139.2	rs29023047	TTTTGGCAAGAAGAAGGTAGTGTCCATAGGCACTTCCTTTTGCGTCACCA[A/G]GACACACATCATCATGCCTGTTTGTGTCTTTTGTGACTTTGGGTTAATCA	ss38336334 ss64066679	0.348315	0.375	0.275	0.364583	0.308511	0.284615	0.392857	0.282051
1051	8	139.3	rs29024690	GTTATCATTTCTGACATTGCTAAATACCTCATATAGCCCAACTGTTAGTT[G/C]AAAACTAACAGTGTAAGGACTCCCTTAATTGGGTAGAATAAGGTACAGAA	ss38334792 ss65500250	0.340909	0.0625	0.269231	0.278947	0.276596	0.415385	0.151163	0.219178
1052	8	139.4	rs29019859	TAGGTATTATTCTGTACTTTAGAAATGCCAAAACATGACAATTATCCTAC[G/A]TGAAGGGCTAGACTACAAGTGAGTAACCAAAGTGCTGGCTCTTCCAAAGG	ss38327753	0.0222222	0.35	0.0625	0.0104167	0.0319149	0	0.0930233	0.0125
1053	8	139.5	rs29024572	TGCCTCTCTCCTCAATCCCCATGAGGTCCCAGCAGGACTGTCTGTCCCAT[T/C]CACAACCCCCTAAAGAGGCCCTAGCTCCACCACAGTCTGACCCAAATGAC	ss38334672	0.455056	0.464286	0.305556	0.405263	0.308511	0.407692	0.406977	0.28
1054	9	0	rs29024751	TCCACAAAATCCATATGCTCCCATAAGGCTAAAGTCACATAATTGGCTAT[T/C]ACTTTGACTTTCAAGCTGTAGGGAGCTGGAGACAATTCTCAATTTCCTTA	ss38334853 ss64889994	0.266667	0.0875	0.475	0.40625	0.351064	0.361538	0.372093	0.05625
1055	9	9.2	rs29010072	CTCTAGGGGATGTGGCTATAGGGCAACCACTGATTCCAAGACCCCGGGGT[C/T]TGTATTGTTTTTCTGACACTAATCAGAGAACTGCCTTTGGCGTTTACATG	ss38324570	0.410112	0.0625	0.375	0.40625	0.276596	0.469231	0.337209	0.00632911
1056	9	14.2	rs29013550	TGCACTTTTATAATGTGACCTTGTTCAGGATGGGAAGGTGGGATAGGACT[T/C]AGGATGGAAATGCCATCAAAATATGTGATTTCCTCCTGCCTACGTTCATC	ss38322445	0.255682	0.1375	0.175	0.416667	0.265957	0.415385	0.360465	0.196203
1057	9	14.4	rs29019361	AGAGTATTCACCCCTGGTTTTAGTTATTCTTTAATAGAGGAAAGGTTGCA[T/C]ATGCAGAGCATTTACAGATAGCATCATTACAAAATGGAGTTCAGGTTCAA	ss38327250	0.422222	0	0.410256	0.333333	0.351064	0.361538	0.395349	0
1058	9	16.7	rs43710110	CCATCTATTTCACTCCACTCAAGTTACCATGTGGAATGCCATTTGGGATA[C/G]CTTGGAAATGGTTCTATGTTGTATCATAAAAAAGACTCTGACAAGTTTTG	ss66538270	0.465517	0.375	0.2875	0.442708	0.468085	0.0769231	0.453488	0.0316456
1059	9	19	rs29014379	GGCTGTACTACAAAATTTGCCTAAATCCTTAAATATAGGAGCTTAGTGCA[T/A]GGGTTTATTTAAAACTCACAGTATAAATAGTTCTTCCCTTGAACAGCTCA	ss64513896 ss38326064	0.278409	0.15	0.397436	0.390625	0.414894	0.453846	0.337209	0.120253
1060	9	19.1	rs29009707	GTCATGTTACTTGGAGTGATGCAACAATGGATGATCCATTATTGTGAACT[G/A]CCAATTATGGTTGCCTACATCACCTAAGAAACAGAAAGTAGCTGTACAGT	ss65503415 ss38324200	0.277778	0.2	0.3375	0.15625	0.12766	0.0846154	0.0116279	0.00632911
1061	9	19.3	rs29010513	CCCCAGCATGCCATTTCTATATGCTAAGAATGTATACACCAGGCCTGTCT[C/T]GGTCCAGGCTCAATAGGTCCATGGGTTCTGCTCTTATATTGCATACAATT	ss38325024	0.1875	0.425	0.423077	0.378947	0.446809	0.292308	0.360465	0.226667
1062	9	25.1	rs29022148	AACTCAGAAGTAAATTTCTCTCTCTTACAAGTTCTTAGATTTCAAGTCCA[G/T]CAGTGATAGTCCAGCCTTGCTCTATGAAACCCTCAGGATACTCCTAGCTC	ss38330643	0.404494	0.1125	0.475	0.416667	0.446809	0.4	0.244186	0.341772
1063	9	25.3	rs29013704	AATTTTGGCTTGCATTCCTCTAATAATTAGTGACATCAATAATTTTTCTT[C/G]TGCTCTGTATTTTCACTTTGCCCTGGACCCCACAAATTCTGTAGCCTGTC	ss38322601	0.122222	0.0375	0.368421	0.271277	0.234043	0.0153846	0.0930233	0.025
1064	9	25.31	rs29013705	TTTATAGCTATTATGTCAGTCCATCTTCAAAATGTCTCAATAAAATAGTG[T/C]TATTATGACATCAACTTCACAGATGTGGGAATAGTTGAGAATGTGCCCAG	ss38322602	0.27907	0.157143	0.4375	0.357143	0.287234	0.484127	0.207317	0.342857
1065	9	25.32	rs29013703	ATGCTGGCCTCGCCTCCGCTCAGCTTGTGAAAGAGGAATCGTCATTGGGA[G/A]GTGGTGACGCATGTGCCTGGGCAGAAGGGAAATGAACAGCGATGAGTCAT	ss38322600	0.241573	0.205128	0.486842	0.375	0.319149	0.492308	0.186047	0.318182
1066	9	25.5	rs29022809	TGGGGATTGATGTGCTCCAGATCAGACACCACAAAATCAAAACCTGTTTC[A/G]TTCTCTTCAGGGATAGTCATTACCCTGTGTTCGAGAACAATGAGCCTCTG	ss65506845 ss38336094	0.127778	0.05	0.15	0.105263	0.0957447	0.351562	0.116279	0.0375
1067	9	28.9	rs43708523	TATACCATGTAAACATATTAATGGATAAAAATGTTAGGAGAAAGAAACAG[C/T]AAAATTGTTTTTCCCATTGGAAGTATTCCTTTGTGCCTCTGTGTGAAAAT	ss66538165	0.327778	0.1125	0.5	0.317708	0.308511	0.423077	0.267442	0.40625
1068	9	30	rs29013870	TGGAGAGTAAATTTTTCCTTAATTGGTCTTATTTTTAAATCCTGTTTCAT[T/C]CTCTATTCTCTATTCTCCAGATTCAGGATTAGATTAAAAAACAGAAGAAC	ss65508247 ss38322770	0.394444	0.075	0.45	0.0364583	0.0212766	0.230769	0.476744	0.0189874
1069	9	30.2	rs29017502	TAGCCTGAGCCTGGACAATGAGGGCCAGGAGCTATTCGTGACCTTCAGCT[C/T]ACTGCCCATGGTGGTGCTCGACGACCACCTGTTCTCCGACTCAAGCATGA	ss38333797	0.292135	0	0.25	0.357895	0.170213	0.0846154	0.0813954	0
1070	9	36.1	rs43710092	CTTTCAAAGAGTAGAGAGTCCAAGATGAAAGCAAACCTGGCGCTTTTACC[A/G]CAGTCAACTGGGGGAAGATGTCATTTAATCTACTGGATAATAGTGGGAAT	ss66538249	0.397727	0.3125	0.384615	0.447917	0.425532	0.246154	0.348837	0.253165
1071	9	38	rs29013606	ACAATTGATAAAGAAGAAATTTTCAGCAATGGAAAGTTCATAAAAGATTT[C/A]GAAGAGTACCCAAACTTTAATATTTTATCTCTGAGAGCACATCTTTCTGT	ss65511322 ss38322501	0.0561798	0.375	0.216216	0.046875	0.0531915	0	0.154762	0.41875
1072	9	38.01	rs29013605	CCAGAAGCACAGTTAGAACGTAGCATCACTATCATATTTTATTTCCTCAG[A/G]TAAAAATTACAATTGATAAAGAAGAAATTTTCAGCAATGGAAAGTTCATA	ss65511323 ss38322500	0.0632184	0.125	0.15	0.322917	0.191489	0.276923	0	0.49359
1073	9	38.02	rs29013604	GTTGTTTTCAACTCTGTTGTCCTGAGTCTTAAGGCAGTAGTCCATAAATT[G/C]CTAGTCCGTTGTCTTCTGCGTGTACTCTTGGGGATTGATGTCTGTCTCCA	ss65511324 ss38322499	0.0388889	0.1	0.141026	0.276042	0.138298	0.276923	0	0.436709
1074	9	38.5	rs29009650	TTGTGAAACAGTGTCAGCCATCCCTGGATAGTTGAGATGCTATACTGTTA[T/A]TAGATACCTTCAAATTTCTGGAGAATTGAAATTGTCTCACATAAATCCAA	ss65512495 ss38324143	0.222222	0.2875	0.275	0.115789	0.0851064	0.0461538	0.116279	0.405063
1075	9	38.7	rs29013913	TGCTAATTTTGTCAATTTTCCCAGCAGATAGTATCACATTTTCACATGCA[G/A]GCGGGGTGAAGAAGAGCCTGGAAGATCAGAGAATAGTGACTAGCCCAGTA	ss65512649 ss38322814	0.458333	0.233333	0.4625	0.375	0.446809	0.484615	0.44186	0.147887
1076	9	43.4	rs29012874	GTAGAAAGGGAAAGAATGTGCCTTTCAAGGTGTGAGTCAGAGGCAAAGAA[A/G]TAAACGAGGGCATAAATGAGCAAGGCAAGCACAGGCAGAAGTTTGGTCTT	ss38323973	0.386364	0.0375	0.4125	0.307292	0.119565	0.423077	0.337209	0.0443038
1077	9	43.41	rs29012873	GACAGAATGGCTTCAAGGACATGCAGGGAGAAAAAGGTGCCGGTTGTCCA[C/T]GGAGAGGACAGAATGGTTCAGGCAAGCAGTAGAGGTAGAAATGAGCATTG	ss38323972	0.386364	0.0375	0.4125	0.307292	0.117021	0.423077	0.337209	0.0253165
1078	9	47.9	rs43709761	TAAGAAAATACAGCATGTGTAAAAATACTGGCAAAGTAAATCACAATATG[C/T]ACCAATAGAACATTTCTCATAAATCAGACAGGAAACTAAGGAAACCGGAA	ss66537517	0.133333	0.275	0.0375	0.015625	0.0106383	0	0	0.33125
1079	9	49.6	rs29026387	GAGAGGTAGGACTGGGCAGTGAACTTGAACTGTGATGCGGCTGCCAAAGC[G/A]GCCTCAGCCCCTGGGAAGCTTCGGAGTTGGAAAGACCCTACAGAAATGTC	ss38337073	0.183333	0.05	0.275	0.404255	0.382979	0.369231	0.290698	0
1080	9	49.61	rs29026388	CGGCTGTAAGCCATCAGCTTCTGTTTCAACAGCTGGGGCTTTGGGGCAGT[G/A]AGAGCCTCTGTGCTGAAGGGACAGCTGGGCAGGAGACCACAGCACCCCTT	ss38337074	0.185393	0.0512821	0.2875	0.40625	0.382979	0.369231	0.290698	0
1081	9	49.8	rs29020864	GGTACATGAAAATTTAGTTTCAAATGTTAGAGATACTGAGAAATCTGATT[T/G]AGACAGAAGACAACTTATTTTTAGTTGCAAAAAAACTGCAATGCCAAAGT	ss38328555	0.0561798	0	0.4125	0.205263	0.202128	0.161538	0.348837	0.056962
1082	9	50	rs29011985	AGTAGAGACAGAGCCTTATTATTCACTTAAAAACAAAAGAATAGGGAGCG[T/C]GGTGGAAGGGAGCTCTCAGAGGGAGCTCTCTCTATATATGTACACATATA	ss38323070	0.472222	0.0875	0.3625	0.421875	0.402174	0.0703125	0.290698	0.25
1083	9	51.4	rs43704002	TGGGCCTTAGCCACTAAGGTTCCAAATCTCTTCAGTTATCCAAGAATGCA[A/G]TTCAGACTAATGAGTGGCAGTGAGGGGTGTGTGTGTGTGTGTGTGTGTCT	ss66537774	0.127778	0	0.1625	0.125	0.0957447	0.123077	0.255814	0
1084	9	51.41	rs43703995	TTTCAGGAGAGGCCTGCGAAGCCCACCCAGCAACAGTTTAGCAGTTGGCC[C/T]AGTCTTTTCAAACTCACACATGTCCTCACTGCAAATGTAAAATAGATTGG	ss66537766	0.392045	0.025	0.15	0.157895	0.159574	0.207692	0.244186	0.0902778
1085	9	51.5	rs29012916	ATTTTCCTTCATCAGTTACATCAGTGACCTTTTTCATTGTTGGGGAATGG[A/G]AAAATGAAAGCCCAGTATTTGCATTCATTTGTTCAGTTGACGAGGATTCG	ss38324015	0.44382	0	0.2	0.177083	0.223404	0.0153846	0.357143	0
1086	9	51.6	rs43704002	TGGGCCTTAGCCACTAAGGTTCCAAATCTCTTCAGTTATCCAAGAATGCA[A/G]TTCAGACTAATGAGTGGCAGTGAGGGGTGTGTGTGTGTGTGTGTGTGTCT	ss66537774	0.133333	0	0.1625	0.125	0.0957447	0.123077	0.255814	0
1087	9	53	rs43702524	TTTTCATGGTTAAATCCTGACAACTGGACAACATGGAAAAAATATGTATT[A/G]TGCCAAATAGGGCTATAAAATAAAAATATTGAAAGTCTGTGATGATTTGG	ss66537677	0.00561798	0.2625	0.3875	0.192708	0.138298	0.00769234	0.186047	0.386076
1088	9	53.1	rs43702449	AAAACAAATAAAATGGTAAAAGTTTATCTGTAGTAAAATGAAAATTCATA[A/G]TGCTTTTTGTAACATTAAGCAAAATATTTTAATTGCATGTAACAGTTACA	ss66537586	0.125	0.1	0.3625	0.0105263	0.0108696	0.0307692	0.127907	0.132911
1089	9	56.2	AF440366	GGCTTAGAGGGCCCTACCTGGGTCCTTTTCTCATCTCTGCCCTGCAAGCT[A/C]CCCATGTGTTCTTTACCCCAAGGTGTCGGCCATCACCCATCCCATGGCTA		0.297753	0.482143	0.3875	0.348958	0.255319	0	0.186047	0.458333
1090	9	56.4	rs43708446	TTTAGAATTTAGTTAAATTTGCACTTAATTGATTCTACTAACTAAAACTT[C/G]TCCTCACATTTGGGATTAAACTTGAGAGAGGCAGGGCTAGCTCTGTGGCC	ss66538073	0.454545	0.075	0.423077	0.432292	0.308511	0.315385	0.27907	0
1091	9	61.7	rs29026065	AGGGACCATGTACCGTGTGATCATCAAGTGTGCTTGCCCAGGGCAGGAGT[T/C]CCTGCCAGAAAGGTCCAAATGCCTGCTCTTAGAACTAGAGTCTTATTTTT	ss65515703 ss38331961	0.241379	0.325	0.371795	0.359375	0.287234	0.338462	0.406977	0.2125
1092	9	62.6	rs29009686	CAATAGCCTGAAAAACAAAAAAGCCCCTAGTCACTCATCCATTCCTCAGA[G/A]TGGCTCCTTTATAATCCTCAAAACTTTTCTAAAGCCTCTATGATTTAAAC	ss38324179	0.44382	0.3625	0.3125	0.135417	0.138298	0.384615	0.209302	0.352564
1093	9	62.61	rs29009685	CCCACCTTTCTCACTTTCTCACTTCCACTATATGTGCTATTGAATTTGCT[T/C]GAGCTGTAAACCTTCTGATTTCTACTTATTCCTTCCTTTCTTAGACATTA	ss38324178	0.44382	0.25	0.325	0.135417	0.138298	0.384615	0.22093	0.3625
1094	9	63.1	rs29020924	CTGTCAGACTATATATTGTACAATGCCCCAAGATTATCAGCAATCTAGAC[C/G]TAAATTATCACAACCCTAAGTCCATGAAACACAAGACACATATATAATCT	ss38328617	0.227778	0.0625	0.225	0.260417	0.191489	0.00769231	0.151163	0
1095	9	63.3	rs42707071	ACAATGTGACACATAGGCAAGGGCTCTGCCACGGGATTAAGGTTCATGCC[A/G]TAGAATTAAAGGCTTTAAAATAGCACAATTAATATCCAGGGGAATAATAA	ss66538275 ss64572246	0.123595	0.1375	0.423077	0.484375	0.425532	0.161538	0.337209	0.0320513
1096	9	63.31	rs42707070	TTCAATGAATGAAAGAGGATCTGTTTTTCCAACTTATGATGAATTCAGCA[C/T]GTAGTTATTTTCCTAAATAAAAGCCCCTACCCCCCTAGACTTACACTAAG	ss66538274 ss64572244	0.122222	0.1375	0.434211	0.484375	0.425532	0.161538	0.345238	0.0328947
1097	9	63.5	rs29021602	TGTCTTTTTCCTGTGATTTTTTTGAACCAAAGTAAAACAAAAGGCTATCT[C/T]GATCAAATAGAACTGACGAGAATTATCCTAATTTTTCTCCTACAGTGGCA	ss38330087	0.376405	0.1125	0.1625	0.291667	0.276596	0.123077	0.255814	0.05
1098	9	67	rs43709775	CCTTCCTGAAAAGCACTCAATATTGAAAAGGGGAATCCTTATAGGACCCA[A/G]TAGTCCCATAACTATGCAATACATAGCCCATTACTTAGTTAATCAGAGAT	ss66537535	0.00555556	0.0333333	0.1125	0.0989583	0.0851064	0.00833333	0.0465116	0.012987
1099	9	67.3	rs29022850	GAAACCCAGGTCTGTAACACCCTCTGGGTAAAATCAGACAGCCTGCATGC[T/C]GAGAAATGGGCCATAACAAATCAATACTGATTTTTAATATCAGTCTTTAA	ss38336135	0.421348	0.2625	0.05	0.0572917	0.0319149	0.0384615	0.0348837	0.29375
1100	9	68.4	rs43710105	ATTATTTTTATGGCTGAATAAAATATTTTACCACACTCAGGCTTGTGAAC[A/T]AGGCAATTAGCAAACAACTACATAAGACTGTCACACCATGCATCAGAAAT	ss66538265	0.494382	0.0125	0.425	0.278947	0.255319	0.207692	0.395349	0.149351
1101	9	68.41	rs43706866	CATTTGATGGCTAGAATAAAAAATGGAAGCTATGCATATGCCTCATTTCT[G/T]GTATGAAATTACATCTTAGCCTCAGAAATTTTAACAGATACAATTTATTT	ss66537982	0.41954	0.15	0.333333	0.213542	0.159574	0.00769231	0.440476	0.211538
1102	9	71.1	rs29017305	AGCAGTGTTTTTCAGGATTCAGTCATTTCTGTTGCTGGAAAGGAGGGGCA[C/T]GAGGAACTGAAGCAACAGCTCTAGGAAAACAGTGAAGGCGCTGGAAGGAC	ss38333597	0.222222	0.15	0.425	0.239583	0.191489	0.21875	0.243902	0.00641026
1103	9	71.2	rs29026084	GTACCTTCCTTTGGCTGTGTTAAGTGTGTTGAAATGACTTTTGGTCAAAT[A/G]TAATAAAATTCTACCTGATCGCAGCTTACTTATCTTGCCTGTCTAATCCA	ss38331980	0.179775	0.0125	0.179487	0.0208333	0.0212766	0.00769231	0.348837	0.0189873
1104	9	71.3	rs43704012	CTGAGCAGTGACTGTCACCTTCATTTTGCCTGTGGGTTTTGTCATCTCCA[C/T]GCATGCGTACACACAAATATACATCATTGGATGGATCCTCATGTCAGAAA	ss66537784	0.352273	0.05	0.25	0.405263	0.446809	0.192308	0.130952	0.04375
1105	9	71.4	rs29011304	TGTAGTTGTGAGACTTCTTGTAAAGGGACTGAGGAAGGAGCCAGAACCAC[A/G]GGGCATGATCAGGTCCGAGAAGAGCTGTAAGGAAGTAATAATGACTTTCA	ss38325594	0.0393258	0.0625	0.24359	0.34375	0.37234	0.184615	0.302326	0.237179
1106	9	71.41	rs29011305	TTCCACGGTCTCCGTGCTGCCTTGGCCGTCGGCACCCTCTGCTGAAGACA[T/C]ACGTGTCATAGAGGTGAGTGGAGCACACGTTTCTTATGCTTCCCGTGAAC	ss38325595	0.194444	0.3625	0.275	0.317708	0.319149	0.184615	0.25	0.358974
1107	9	71.5	rs43702462	CTCTTCCCTCGGGTGACTGAGGAAGCACGGTGGCCTGGTTAATTTGTTTT[A/G]CCTCCCCGTTTTCCCACAAGTAGACCAGGAATTGTTGCCAATTAGTCAAC	ss66537605	0.0444444	0.0125	0.3875	0.0260417	0.0531915	0.330769	0.430233	0
1108	9	71.8	rs29016447	TAGAATCTTCTAGAGGAATCAAATCCATAATGATAATGATGATATTGACA[G/A]TGATTGCAGGGGCCTCTTGAGGACTCTGATCAAGAGGGAATCATTGCAAG	ss38332948	0.357955	0.0625	0.435897	0.369792	0.297872	0.469231	0.360465	0.320513
1109	9	72	rs43708508	TAAATTGTATGTCCATTAACATGCTAATATCAAAAGTATTTTTCCTGACC[A/G]TTGTACAATGACACGAGTTCCTCAAATATCATCCAATTTACCTCTTGTGA	ss66538150	0.488764	0.0625	0.4375	0.494792	0.5	0.438462	0.5	0.10625
1110	9	72.1	rs29013757	AATTTGGGGCATAAGAGATGAAAGTTCTGTTCAATGCAGCTTTTCTTTCC[T/C]TTCATCCATTATGCTTTGGTCAATCAACACAATTATAAAATAAGTGATAA	ss38322655	0.266667	0.3375	0.275	0.494792	0.478723	0.407692	0.395349	0.417722
1111	9	72.11	rs29013756	TGGGATGGTGATAACAATTTGATGTTTCTGGTCACTAACAGGCTATGACA[A/G]GAGTGAGTGGCTCTCTGGGAATTGTTTAAGGGTGAATGTTTGCACCCCAG	ss38322654	0.269663	0.3375	0.275	0.489474	0.478723	0.407692	0.395349	0.403846
1112	9	72.3	rs29018516	TGTGATGCAAAGGATTGGCTACATTATTTTTTCAGGCCCCTCCCAGACTC[A/G]TGATTCAGGAGGACTGTATATCCCCAAACGTATTGTTGTAGGACTTATTT	ss38335609	0	0.2375	0.2875	0.015625	0.0212766	0.261538	0.0813954	0.141026
1113	9	76.4	rs43710073	AGTATACATTACAGCACTAAAATAAAAATAAACTCATTGAAGAAATAGCT[A/G]GAGACCTCAACCATGCTTTTCTGTTGGTGAAATGGCATGACAGTTTGGGG	ss66538227	0.0388889	0.0384615	0.3	0.177083	0.12766	0	0.0930233	0
1114	9	76.41	rs43702475	GGGTAATTTGTTATTATGCTTATAGTAACCAACTCCATGAGACATTAACT[A/G]GCAATCCACGTTACCAGTGAGTATACATTACAGCACTAAAATAAAAATAA	ss66537618	0.466292	0.45	0.397436	0.338542	0.340426	0.376923	0.197674	0.0192308
1115	9	76.42	rs43710073	AGTATACATTACAGCACTAAAATAAAAATAAACTCATTGAAGAAATAGCT[A/G]GAGACCTCAACCATGCTTTTCTGTTGGTGAAATGGCATGACAGTTTGGGG	ss66538227	0.363636	0.5	0.333333	0.375	0.382979	0.376923	0.186047	0.00632911
1116	9	76.6	rs43708467	ATTAATTAAATAAAGAAACTTTTGGCAAAGAACAGTTTTCTGCTAAGACA[A/G]CTGAGATTGTTGAACTGCATATGCAGAAATGCATACTTCCTTTCTTAGTT	ss66538098	0.213483	0.1125	0.425	0.452632	0.361702	0.0769231	0.22093	0
1117	9	76.8	rs29010366	TTGACTTCCAAATCCAGAACATTTTTAAAAATGCAACAAATTGATAAATT[G/T]CATTTTCCCCAAGAGTTCATATTTCGGACACATCTTCCATAGGTTTTTTT	ss38324872	0.335227	0.05	0.2125	0.354167	0.308511	0.446154	0.453488	0
1118	9	77	rs29017481	GGTAGCAAGTGGAGAAGGAAGTTGGTACAGGAAAGAACACACAGAACCAT[G/C]GAGCTCCTGACTTTGTCTCATTAATGCCTGGACACATTTTGTCTGCTGAG	ss38333776	0.383333	0.3625	0.346154	0.286458	0.265957	0.292308	0.267442	0.107595
1119	9	77.01	rs29017482	ATTAATGCCTGGACACATTTTGTCTGCTGAGTGGAAGAACCAATGCTTTT[T/C]CCAAATATAAACAGTGCATTTGATAGGATACACAGCCAAGAACCGTCTGT	ss38333777	0.38764	0.0625	0.346154	0.286458	0.265957	0.292308	0.25	0.0649351
1120	9	79.4	rs43705532	CCCTTTGCCTGTCACTGGCCCCTCTGTGTCACATATTGGGCATTGACTCA[C/T]CCTAGCCAGCACAAGATTTAGAACCTGGTATTTTTGTCTTATGTGTGTTG	ss66537816	0.227273	0.3875	0.166667	0.380208	0.489362	0.0769231	0.47619	0.296053
1121	9	79.6	rs29010098	GTGAAAAGGCAGAAACACCAGGAAGAATGATGGACTGACGGGGCACTCTG[A/G]GAAGAGACCACTCAACTAAGGGGTTTTTAATTATCTCTTTTTCCCTGTGA	ss38324596	0.117978	0.0625	0.0125	0.109375	0.117021	0	0.0581395	0
1122	9	79.8	rs29026780	CCCCACAGCTCAGAGGAGCTTATTTACTGTTGTCCTGGATGTCTCGGCCC[G/T]GTTTGCATTCAAATTAGAGAAAGTTGTGTGCACGTCAGTTACGGAGGGCA	ss38329165	0.0842697	0.0625	0.223684	0.380208	0.489362	0.0615385	0.0384615	0
1123	9	85.3	rs29012633	CAGAGAAAGAGAAAGTGAGACAGTGAGAGTAAGAAAGAATGTATTAGGGC[A/G]TATGAGAGAAACTGCAGGAACACATGTAGATTATCAGGATATAGGCTGTC	ss64309604 ss38323728	0.466292	0.1	0.371795	0.427083	0.404255	0.430769	0.162791	0.0194805
1124	9	85.7	rs29015116	AGTGACAGGTGGTCGAGGAAGGAATGTTGAGAGCCAGAAGGAATGTTGCC[T/C]TTCTTTCTGCAGCTCACAAGCTGTTCCCAAGCCACAGATTTCCACACCCT	ss38326813	0.0681818	0	0.0375	0.197917	0.170213	0.0846154	0.0232558	0
1125	9	89	rs29019896	AAATAAGAGGTACTAGAGTTTCTGCCAATGAATATGTCCAAGATGTCATT[G/A]TTTTTCTTATTAAAAAATGCCAGCTATCTGTAACATATAATGACCATAAT	ss65525892 ss38327792	0.5	0	0.4	0.25	0.319149	0.453846	0.22619	0.01875
1126	9	89.2	rs29012585	TTTTTCCCTACCTATCCGGCTTCACTTTTCTTGGTAATTTCTTTTTCTTT[G/A]TAATTCTTCTGTCTTTTGCTATTTTATTGTCCCCAATATTCTTCATAATT	ss38323680	0.123595	0	0.192308	0.0625	0.0652174	0.0307692	0.0930232	0
1127	9	90.4	rs29012529	CAATAAAATATTTTATAGTTCCTAACAAACAGTGATTTATTCATCTACAC[C/G]TTCCCCACCATTACAGCAACCAGTACTTCCTGGAAATCTTTGGTTTTGCT	ss38323620 ss62877672	0.222222	0.290323	0.388889	0.296875	0.191489	0.078125	0.232558	0.34375
1128	9	92.7	rs29014459	GAGACTTCCTGAACAAAGCAGCATCTTCTTCCTGCCCAGGTGCTTCCCTC[A/T]CTATTTGGGACGTTTTCTTCCAACCACCCTCCTTCCCAACACCCTCCATC	ss38326146 ss65529017	0.433333	0	0.217949	0.380208	0.489362	0.2	0.232558	0.0389611
1129	9	94.2	rs43606393	TGAGGTGAGGCACCATAGCCCCGCTCCCGGGAGTCCTAGCCCAGCACAGC[A/G]CCTTGCCCCCAAGTAACACTCACCTCACTGAACTGAGTATCTCCTTTTCT	ss65526474 ss66538062	0.0777778	0.0875	0.1125	0.161458	0.159574	0.153846	0.0813953	0.170886
1130	9	94.4	rs29013969	TATAGTGATCAAGCATATTTCTGCTTAGAATTTATGCCATTGCTTAACAT[A/G]AGAATTTTTTTTGGTCAGCTTTAAAATATACATCTAGATATCAGAACCTT	ss64732457 ss38322870	0.455056	0.075	0.4625	0.302083	0.282609	0.276923	0.325581	0.1875
1131	9	98.4	rs29018552	AGTCTGGAGGCGAGAAGCTGAAGACCAAGGTGTGGCAGGGTTGGTTCCTC[A/C]AAGAGGCCTGTCTCCTTGGTGGCTGGCTTCTTGCTGTGTCTGTCATGATC	ss38335645	0.383333	0.4625	0.3375	0.401042	0.37234	0.438462	0.5	0.422078
1132	9	99.5	rs29009963	CTTTTGAAAATGCAAGTCAGATCACATTGTTTTCCTGCCAAGACTGTGTA[T/C]GGCCTTTGCCAGTGTTAATCAGACCAGATTTTCATAGGATTGCAAATGCA	ss38324458	0.438889	0	0.371795	0.442708	0.404255	0.253846	0.369048	0
1133	9	99.51	rs29009960	ATATTATGTGACCCCTGCTGTACCCTCAGGGCCCAGTTGGATGTTTGCAC[G/A]TAATAGGTGCAACAACTATGTACTGAATGAACGAATTTTAAATTCCTCTT	ss38324455	0.44382	0	0.375	0.458333	0.414894	0.0923077	0.430233	0
1134	9	106	rs29027272	AGTGCTTCATCAGTTAATGAATCAAGCACCAGCTCTTAGCTGCAGAACAA[C/T]GAGGTGAAGTGAATACCGAGATGCCGCCTAGACCCAAAGGGAAGATCACA	ss38329659	0.392045	0.362069	0.3375	0.331579	0.319149	0.492188	0.402439	0.277778
1135	9	106.6	rs29018257	ATAGAAAACATGTGCAAAGAACTTTGGGCATTCATATAGAGACATTTCAA[C/T]TTGGAGGATCAAACCCTTATTTCGAGGGTCATCACTTACAGGTATTGACT	ss38335347	0.311765	0	0.0875	0.135417	0.106383	0	0.0232558	0
1136	9	112	rs29009857	GACCTATGGTCGAACTGCGGGACACTGGGCCTCCGTAAAAACCTGGGGGA[T/G]CGAGGCTAACCAGCTCACCAGCACATACCCCAAAGGGTCCAGGAAAGGAG	ss38324352	0.460674	0.425	0.425	0.375	0.297872	0.361538	0.463415	0.158228
1137	9	112.01	rs29009858	CTATGGTCGAACTGCGGGACACTGGGCCTCCGTAAAAACCTGGGGGATCG[A/C]GGCTAACCAGCTCACCAGCACATACCCCAAAGGGTCCAGGAAAGGAGTCC	ss38324353	0.454545	0.421053	0.434211	0.380208	0.302326	0.361538	0.47561	0.173333
1138	9	112.2	rs29018063	GTGAGGCAAGACACTTGCGAAGTCAGGTATATAGTTCAGGGCCTTTCCTC[C/T]TGCTGAGCACGCTGATAATCAGTTAACATTATGTCACACCTTTGCAGGTA	ss38335150	0.455556	0.25	0.25	0.203125	0.0869565	0.446154	0.142857	0.075
1139	9	112.4	rs43708488	TGTAAATAATAAGACAGCCCGATTAGGCCCAGTCATTAATTAAGTGTCTT[C/T]GCTGTGAATAAACAGTGAAATCTTTCAGTCTGAGAGGGCCTATGGCGCAG	ss66538125	0.382022	0.05	0.175	0.229167	0.265957	0.0692308	0.430233	0
1140	9	115.4	rs29013480	CAGGGCGTGAACTCTGGCTGCAGAGAACTCTGAAGAGGACACATGCTCGC[A/G]ACCATTAAGTGCATACGTGGGAACCCAGTTTTGGTTTAGGAGACAAGCTT	ss38322374	0.224719	0.175	0.115385	0.157895	0.212766	0	0.195122	0.0333334
1141	10	0	rs29016789	CACTGTTGTTCGTTCCAATTCATGATTATTCAAGACAGGAATTTCAGTGC[A/C]GTAGGGGAGCGTCAGCTGCAGCCCTGGTGAGCTGGGGCCTGGGCAGAGCC	ss38333075	0.308989	0.05	0.2625	0.0736842	0.0851064	0.109375	0.214286	0
1142	10	3.5	rs29022064	CTCAAACTTCCCAAACAGCAAAACAAATACCAAACAATGAGCCCAAGAAC[G/A]CTGAGAGAAAATTCACGCCACATGCTGGATCCCCGGCCTCAATGGTTACC	ss38330558	0.247059	0.142857	0.294872	0.28125	0.287234	0.446154	0.325581	0.169231
1143	10	4.7	rs29016947	AGAGGCCATTGTTCGCTGAATTCTATTTCAGTATCTGAACATGCTATCAC[T/C]GTGTAAAACAGATTTCTTTATTACATGCAAGAAAATCATAATCTCTTTAT	ss38333236	0.393258	0.075	0.3375	0.401042	0.340426	0.446154	0.488372	0.183544
1144	10	7.7	AJ496782	ATCTACCAATCACAGCTATTGAGCCCTCCCTATTGGCCAGAGCACCCTGA[C/T]TGCTGCCGTGRTCTTGATGCCCACTATGGCAATTCTGCCTSCTTTGCTCA		0.337079	0.275	0.225	0.40625	0.468085	0.0461538	0.0697674	0.364865
1145	10	13.5	rs29013264	TGTCTTTTACCACTGCGCATGGCTGAGCGAGTCCTCTAACTCTTAAATTC[A/G]TATATTCACTCATGGTTCTGTGATCCCATTCTAAACCCTGGGAAAAAGTC	ss38322151 ss65536030	0.35	0.2875	0.460526	0.331579	0.43617	0.338462	0.238095	0.234177
1146	10	13.6	rs29018724	CTAGTACAAAGGGAGTGTGTTACCATCTCTTATTTTCAGGTAAGAAAAGA[G/A]ACTCACTGCAGCAGTGCAGAGTGACCAGAATGACATGCTGCCCTGGGATT	ss38335818	0.295455	0.45	0.1875	0.296875	0.244681	0.0923077	0.383721	0.40625
1147	10	15	rs29021091	AGGCAGCTGTTGAAATCAGTCTCCCCAACTTTTCACCATCAAGAAGCCTT[A/G]TTGGTGTCCCCTGTCTGCAAAGCTCTCTCAATTTGAGAGACACTGCTGTC	ss38328786	0.0611111	0.275	0.075	0.25	0.340426	0	0.186047	0.38125
1148	10	15.01	rs29021092	AAAAACCTTGGTGTTTTAGTGAGCTTCATCCTAGGTAATGGAAAATTGCC[T/G]GTAGGCTTTGTAAAATGTTCAGAATCGCTCCTGGCAACCTGCTGCAGCTT	ss38328787	0.344828	0	0.125	0.0416667	0	0	0.0714286	0.00625002
1149	10	17.2	rs29015964	ACAACCCATCAAATCTTCAGAAGACAGTGCTACTTTGATGATAATGACCT[T/C]GTGTGACTCTCTGAATGTGCTCTTCACCTATCTAGAGATATTTTTCTAAG	ss38332463	0.196629	0.475	0.0125	0.0904256	0.0957447	0.0153846	0.107143	0.373333
1150	10	17.8	rs29023122	GCAGATAGGGCCTTGCCTGCCTTCTGTCCAAAAAAATTGATCAGCTGTTA[T/A]ATTAAAGTTTTATGGAGACAGAGGGAGGGATAACCTGTGTTGAAATTTCC	ss38336409	0.488889	0.4	0.45	0.463542	0.404255	0.484615	0.430233	0.115385
1151	10	23	rs29023638	ATAAGTGAGGGGAGCCCTGGGCCTAAATGACTCCAACACAAGGTAGAAAG[A/G]GACTCGGGCCGTCAGAGAGAGAGGGCTTGGGCAGGGTAAGGCCATTTTAG	ss38336931	0.471264	0.435897	0.1875	0.15625	0.180851	0.246154	0.232558	0.3375
1152	10	23.2	rs29013479	GGCAGGTGGGCAGCCCTGGTGGAGTGTGGCAGGAAAGGGGTGGTGTACCT[G/A]GGGAGGCCCGAGCGGCTAATCAGGCCTCTGGGCACCGTGCCTGCTCCCTG	ss38322373	0.2	0.1	0.375	0.359375	0.5	0.0769231	0.337209	0.0316456
1153	10	23.5	rs29026406	ATTCCTTTATTGTTCTAGAGACACTTTCTCTTTGCATTCTCAATATCCAC[G/A]TGTCATGTAGTTTATTGGGACTTGTTTGCTCGAGGCTGTGCAAACACAAG	ss38337092	0.222222	0.125	0.1125	0.484211	0.393617	0.0153846	0.0813953	0
1154	10	23.51	rs29026407	AAGAACAAAGGCGGCTCTGAGTGTCACCCCCAGCCTTTGCCATCACTTCT[C/G]TCACTGGGAGCTCAGCGGTCTTCAGCACGCCATCCCCTTCCAGCCTGTGG	ss38337093	0.122222	0.2875	0.1875	0.411458	0.425532	0.215385	0.174419	0.0625
1155	10	26	rs29012319	GGGCCATGGAGCATGGAGCAGTTTAGTGTTACCGACCACGAGTGAGCAAT[G/A]CATTGAATGATGATACCATACCATTACTTTGCCTGGGAAACAGTGGGTGC	ss38323406	0.183333	0.371429	0.141026	0.447917	0.37234	0.323077	0.162791	0.401316
1156	10	26.01	rs29012320	GCATTGAATGATGATACCATACCATTACTTTGCCTGGGAAACAGTGGGTG[C/G]CCAGTGACTGTTTTCTGAATTTTGATATGAGTAACAGCTGTGAACTTGAG	ss38323407	0.183333	0.2	0.1375	0.447917	0.37234	0.323077	0.162791	0.262821
1157	10	28.7	rs43705629	CTGCACATTCCCATAAATCCCCATAACTCAGCATCAGGCCTTCCCTTAAT[C/T]TGCTGAGGTGTGAGCGAAAGGGAAGGCGGAATTTTCTAACTTGATTTTCC	ss66537936	0.353933	0.0625	0.4125	0.208333	0.276596	0	0.0697674	0
1158	10	28.9	rs29012021	ACTGGGTCTCAGCATTAAAACCCCCACATGAGGGGCAGCAAGTTCTGACA[T/C]TGCTGTTCTCTGCCTCCCTTCAGTTCGGACTACAGGTGTGGGATGTCTCC	ss38323106	0.2	0	0.175	0.00520833	0	0.03125	0.453488	0
1159	10	32.3	rs29018441	TGATGTGGGTCACAGGCACTGGGGAGGGCTAGAAGACAGCCTGTCACTGG[A/C]TCGAGGTGTCACCGTGGACCAGTCACTTCTCTGTCATCTCACAGCTGCTT	ss38335534	0.0561798	0.0125	0.05	0.0104167	0.0425532	0	0	0
1160	10	35.5	rs43702497	ACTCCTTCAGAGGGCAGTGGACAAATAGGACAGATGGGAGAACAAAGAGA[C/T]GAGGAGATCAGAAGGAAAAGGAGAGGGCGCTTGTTAATGTTTGGCTGAGT	ss66537646	0.207865	0	0.475	0.203125	0.425532	0.289062	0.214286	0.0379747
1161	10	37.2	rs29017202	CCAAGGGAAGTAAAATGGCAAAAGGATCAGCTTCCAGCCCCAGAGAGGCT[A/G]GTTATGTTTCTCAAGAATGACCTACCTAGACCTTAGAGAAGGCTTCATTC	ss38333494	0.202247	0	0.0641026	0.175824	0.441176	0	0.0116279	0
1162	10	37.21	rs29017201	TTCTGCATAAGGCTGGCATCTGGGTGCTACCCCAGGGCAAGTGGAGCCGG[T/C]ACTGACCCAGTAGAGTCAGGGACAGTGAGTACCCTTCCCGTGAAACATCT	ss38333493	0.207865	0	0.0657895	0.336842	0.363636	0	0.0232558	0
1163	10	39.7	rs17871372	TGCCCTTACTCGTGGGGCCTCACCTTGAGAGGCCGGTGGACATCACAGCT[G/A]CACAGGGAGTGCAGGGACAGACGGAACGGCTCCCAGCTGGGGTTCAGATT	ss28451713	0.488764	0	0.2	0.130208	0.191489	0.192308	0.290698	0
1164	10	40.5	rs29009655	TATTACATGGATGATTTTAACTCATAAACACATGTTTTGAAAAACTTTTA[C/T]GGCACAGATATATCATTTAAAAAAACAAATGTCCACTTATAATCAAATCT	ss38324148	0.327586	0.0375	0.2875	0.432292	0.37234	0.0384615	0.321429	0.307692
1165	10	41	AJ245969	ATCTGTTCCTGCACTTCATCACCTGACATTGTATTATCTATGGATTGGTT[C/T]CTGTGTGCCTCCTTCTAGACTGTAARTGCCAYGGGGACAGGGACAGTGTC		0.233333	0.0875	0.4625	0.484375	0.293478	0.207692	0.452381	0.025
1166	10	41.01	AJ245974	TAATGTCCCAAAGTCACTTTGGAAGAACCTCAGTCTCATTTTATCTTTCC[G/T]AAGCAGGAATGAGGTATGAGGTGGAACTGTATCTAGTATTTCAAGAGAGA		0	0	0.0375	0.03125	0.0851064	0	0.139535	0
1167	10	41.02	AJ245972	GAGAAGTCATCTGAGAAACACTCTGAGAGGCTAATATCTTCTCTTCCAGC[G/A]GTCCTCCTCTTACAACCTTAATGCACTCAACAACCATTGCCACMGTTCCC		0.337079	0.0875	0.3625	0.436842	0.287234	0.169231	0.395349	0.0189873
1168	10	41.03	AJ245971	TAAGACTTTTCTTGAGTTTACCTAAATATGTGTTTAGTGTTGGACTGSGT[G/A]TCAACCAAGTGAGGGATCCTGGGAGAATTCCTGTGCTTGTAAATGAAGCT		0.0393258	0.475	0.3	0.178947	0.446809	0.176923	0.154762	0.39375
1169	10	46.1	rs29018000	GGAAGCTTCTTCACCCACCTGTCCAGTACCTGGGCTGGGATATCTCAAAG[T/C]CTGGGCTTAGCTGAGCTGATCATCAGAACACTCCCATGTGGCCTCTCTGT	ss38335085	0.126437	0.025641	0.325	0.263158	0.222222	0.307692	0.345238	0.0263158
1170	10	48.6	rs29022485	CTTTTGCCTACCAGATCTATAGCAGAATCAGGGCTTTATGGTATACACAA[G/A]TGTCGAGCAGGCTCTGACAGAAAATGTACAGGAGTTAGTTTTAAATATAA	ss64202594 ss38330981	0.471591	0	0.225	0.40625	0.5	0.0230769	0.44186	0
1171	10	48.8	rs29021185	CATACTAGTTACTAGCCTTTTGTCATATATGCGGACTTTGGTAGAGCACA[G/A]GTTTTTCACTTTGATGAAGGTCAATTAATCCTTTTATAGATGATGCCTTT	ss38328880	0.369318	0.25	0.25641	0.1875	0.117021	0.0846154	0.22093	0.424051
1172	10	53.5	AAFC02053844	TCGGCAGATGGGGCCACTTGTAGTCCTGACTCAGCTCCTGAATTTCTGGTGAAATCTGAAACTAGAGAGATGAGAGGAATCCTGCTGTTTGCAAAGAAGTC/GAAGAGGAAGCTCACAATAGGTAGCAAGCAATTCAGCAGTAAACACTCAACAAAATAATCCTGTGTCATCTAGAGTCTACAGTGAGTTTTCTTATGCCGGC	ss66538022	0.308989	0.1875	0.371795	0.348958	0.414894	0.046875	0.139535	0
1173	10	54.9	rs29013224	GCGCAACAACAATGACTCAAAAAAAAATCTAAAATGAGAGTTCTCAAAGG[G/A]TCTCTATTCTACTGGTTCAATGCAAAAGTTCAAATATGCCAGTGGGCTTA	ss38322110	0.367816	0.0625	0.394737	0.21875	0.319149	0.338462	0.395349	0.0584416
1174	10	61.6	rs43705607	GCCATCTTTTCCTTTTATTCCTGTCCTTGAGGCTAGGATTTGGGGCTGGA[A/G]CTGATTGGTGGTCAAACCTTCCAAACTTGGACCTTTTTAGATAGCTGGGG	ss66537908	0.340909	0.157895	0.2	0.317708	0.244681	0.261538	0.290698	0.0194805
1175	10	62.2	rs29013240	TTTAGCAGCAGCAGCAGCCAGACTTTGGTGCTGGCCATAGTTCACTTTTA[C/T]AGCAATCCATTAAGACAGACATTATCTCTACTTAACAGGTAAGAAATTAG	ss38322127	0.272727	0.05	0.25	0.265625	0.106383	0.1	0.302326	0
1176	10	62.21	rs29013242	TTCTGTCACCCTCGCTCAAAACCTTTATGTATGTAGATTCTTTCCCCCCA[C/T]ACCCATATGCCATCAACTAAGCCCACCAGGCTTCCCTGTCCCTGGGATTG	ss38322129	0.272727	0.05	0.25641	0.247368	0.106383	0.1	0.333333	0
1177	10	62.9	rs43710100	ATTTCACATTTCCAGAAACACAACTCCAGCACTGGAAGTTGCCATACACT[A/G]TATTAAACAAAAACCACTACAACCCTGTTCTGTTAATCCCCTTGCCCATG	ss66538259	0.472222	0	0.5	0.421875	0.319149	0.361538	0.162791	0.00625002
1178	10	63	rs29013395	TCTTTCATGGATCTTCGTCTCCTACACCACTGAGTCTGAGCTGCCACACA[G/A]TTTTGTCATTTCCTTTATCATGTCCCTCAGGCCACCTCTCTGCTTCTTGC	ss38322286	0.426136	0.15	0.4125	0.276042	0.159574	0.46875	0.290698	0
1179	10	67.2	rs29013994	GCAAGGGCCAACAAAGTACTGTCTGGGGGTCAAACCTAGTCCTCCATATG[C/T]TTCTATAAATAAAGCTTTGCTGGCACACAGCCACATCCATGCTCTTTTGC	ss38322895	0.0224719	0	0.410256	0.00520831	0	0.123077	0.488372	0
1180	10	67.21	rs29013995	TGCTGGCACACAGCCACATCCATGCTCTTTTGCTACAGTAGCAGAATAAC[A/C]ATGACAGAGACCTTATGACCTGAAAAGCCCCAAATATTTACTATTTATGT	ss38322896	0.0222222	0	0.4	0.00520833	0	0.123077	0.488372	0.0126582
1181	10	67.22	rs29013996	AACAATGACAGAGACCTTATGACCTGAAAAGCCCCAAATATTTACTATTT[A/C]TGTAAGTAGATAAGATAGGGGCTCCCAGAGAAAGAGAATCAGTCATGGTT	ss38322897	0.0222222	0	0.4125	0.00520833	0	0.123077	0.488372	0.00625
1182	10	67.23	rs29013993	ATTTCTTAGTTTTGCAAAACACATATTATCAAAGCCAACTCATTTTCTCA[G/A]CCCTTTGATTTCTGATTATAAGCCCCAACTAAGGAAACAGGGTCTTACTA	ss38322894	0.0666667	0	0.3875	0.265625	0.255319	0.169231	0.461538	0
1183	10	69	rs43708491	GAAAAAATTCCTTAGAATGTAAGCAACATAAGGGAAAGGATTTTAATTTA[C/T]TTTGTATAATATCTCCCAAGCTTGTAGAGCAGTACCTCAGTTCAGTTCAG	ss66538129	0.0388889	0	0.141026	0.231579	0.329787	0.276923	0.116279	0.0320513
1184	10	69.01	rs43702477	GTATAAAAGAGATGTACTTAAAAAAAAAAAATTGTAAGGGGCTGTCTCTT[A/G]AGGTAGCAGATGCTCCACCACATATGTTTAATCAGAGCTAAAGGTTCACA	ss66537620	0.238889	0.128205	0.486842	0.131579	0.159574	0.215385	0.430233	0
1185	10	69.2	rs29013641	ACTCTTCAGAATGGAGACAACCACAAATGCCCAAGCACATGAAAGAGCCT[A/G]GCATCAGGACTTCAAAGAAATCTGTCCACATGCCTTTTAGAGTTTTATTT	ss38322537	0.438202	0.225	0.3	0.463542	0.43617	0.469231	0.439024	0.120253
1186	10	69.21	rs29013640	CAATTCCATGTGAGACACATCCATCTACCTTTAATATATCCAAACCCCTT[C/G]AAAGACTTCCAGAACTTTGACTCTTCAGAATGGAGACAACCACAAATGCC	ss38322536	0.449438	0.275	0.3	0.463542	0.43617	0.469231	0.44186	0.378205
1187	10	69.22	rs29013639	ATATTGAGAGAGAGTTAAAGTAATAAGATCGAACTCTAAACTTGACAGGG[A/G]GTGGGGGGTGCATTCAATTCCATGTGAGACACATCCATCTACCTTTAATA	ss38322535	0.297753	0.225	0.3375	0.265625	0.202128	0.453846	0.465116	0.0822785
1188	10	69.23	rs29013638	AATTGCTTAACACAATTCATCAGTATTTATTCAGCTCACTAGGATATTTT[T/C]CTAAATTGACCCAATGAGGACATAGGAACTTTTGAGTTTCATATTGAGAG	ss38322534	0.355556	0.275	0.325	0.28125	0.223404	0.453846	0.406977	0.371795
1189	10	71.4	rs43706924	AACAGTATTCATTGGCAGTGAGTAGGCAGCTGTTCAACACATTTATGGGC[A/G]TCATAAATCCAGCTGTTTTCATTTTCCATTACCCAGGTTCCTATAGTAAC	ss66538048	0.460674	0.325	0.325	0.405263	0.48913	0.361538	0.360465	0.467532
1190	10	72.5	rs29012840	ATACTAGACCCTTTTCAAGTTTCTTTTGTTTCTTAGGTGCTTTTTATAAG[G/A]TTTAACTTCATATTCAGTAAGCTAAGGGAAAAAATACTATGGTATATGTA	ss38323938	0.418605	0.1625	0.474359	0.494792	0.276596	0.315385	0.395349	0
1191	10	72.51	rs29012839	TGTTTTCTTGACTTATTTTATGAAAATAAAACTTCTAAAAGTAATCGGCA[C/T]TGTGGAAAAAGACTAGTACCACACACAAAAGCCAAAGTCCACAACAATAA	ss64223570 ss38323937	0	0	0.1875	0	0	0	0.104651	0
1192	10	72.7	rs43710033	GGGGAGATGATAACCTCTAAACCAAACCTATGAAAAACTAGCTCTATCCC[C/T]TATGTGTTTGTTTTTTTTGATTGGTGGAAAATTGCTTTACAATTTTGTGT	ss66538177	0.415584	0.4125	0.337838	0.442105	0.456522	0.269231	0.207317	0.20625
1193	10	74.5	rs43702443	ATTTTAAAACACAATTTCAAATAATTAAGTAACCTTTTAGCAGGGAGTCT[A/C]ATTAAGCAACCAGCTTCATTTTTCTGCTTGTGGTAGGAATTTAAGTCTGA	ss66537580	0.325843	0.125	0.125	0.296875	0.414894	0.0461538	0.151163	0.132911
1194	10	74.7	rs29026819	TCACTGTCTAGTGTATTGGCTTCCCCTGCTGCCAGACTGCCAGTTCTTCC[G/C]CATGATGACTTATCAGTATAACAAGTGCATTGACGCTGACATGAAGATTA	ss38329204	0.477778	0.0125	0.3625	0.310526	0.23913	0.284615	0.162791	0
1195	10	74.8	rs29026896	CTCCAGCCGCCTCTGCATTCACCGCATGCGCCAGGCCATGGGAGGACCAG[T/G]GTGGGATAAGCACCCCCACAGACCATCAGAAAAGTCGAGGAGGACAGGGT	ss38329282	0.264045	0.1125	0.3625	0.432292	0.234043	0.323077	0.197674	0.2125
1196	10	76.7	rs29015699	CTCTCAGAAATCATGTTTATAGCCTTCGTGCAATAGAAATACAAGCAATC[G/T]TGTATATTTTGGCAGATAGTGCCCGATTTAGTTGTAATAATTCACAGCAC	ss38332185	0.191011	0	0.384615	0.21875	0.12766	0.346154	0.232558	0.25
1197	10	76.71	rs29015700	TGCTTCGGGGCTTCCATGTTGCTCCAGGCAAAACCCTGTATTATAAATTA[T/C]AGCACACAAAGCTGAATTTGACCTACCAGTTGATGCATAATCAACTGACT	ss38332186	0.188889	0	0.384615	0.208333	0.12766	0.346154	0.232558	0.246835
1198	10	76.9	rs29020064	GCAATCAGATCCCCTTCAAAAGAGATATAAGCAAGAGCAGGTTTTGAGAT[G/T]TGAAAGGTAGAGAGAGGACCAGGTGGTACTAGGCAACTGAAAGGAAGAGG	ss38327965	0.174157	0.4625	0.025	0.260417	0.329787	0.161538	0.0465117	0.375
1199	10	77	rs29015623	TCAGTGCTTATCTTTTCCAATAAGCCCATAAGGGCAGAGGCCATATGTAC[A/T]CTGCATGCTGTTTTAACTGTAGTCCCTGATATAGAACCTGGAATCACAGG	ss38332109 ss65546102	0.327778	0.1	0.474359	0.494737	0.43617	0.246154	0.27907	0
1200	10	78.5	rs29026478	AGAGTAACAGTGGTGAGAGAGAAGTTTTTAACAAGGAGGAAAACCCTAGA[C/T]AGTTGTCTCTGAGATTCTTCACCACAGCTTCAAGGACAACCAGGAAAAGA	ss38337165	0.392045	0.0375	0.4875	0.401042	0.404255	0.0615385	0.488372	0
1201	10	78.51	rs29026479	ACCATTGGCATCTATTGAAATGCAAAGGAGAAAGCTACCTACTAGAAAAG[A/G]GAATTGGCTGATCTTCCCAAGAATGGAGACTATGTTCTATCAAGGGAAAT	ss38337166	0.144444	0	0.0625	0.28125	0.489362	0.0538462	0.0930232	0.00625002
1202	10	83	rs29013467	TTACCCTCCTCACCTCTTCTTTATTTATGTGGGAGGCCTTGGCAACCTTA[T/C]TTTCTTTGTCTGCTTTTCCTGACTTCCTAAATGGCCATGGTTGACACTCT	ss38322360	0.155556	0	0.1	0.0104167	0.0106383	0	0.174419	0
1203	10	83.2	rs29018729	GTGGTTTCATTGGAGAATTCTGGGAGTAAAGCCCGGGTGTGGGAGCAGAG[C/T]ATGCACAGTGTATCTTTGGTGGAGAACCTAACAGTTTCACCGGACCCCTC	ss38335823	0.183908	0.166667	0.269231	0.0885417	0.0851064	0.476923	0.297619	0.1125
1204	10	83.3	rs29021301	AAACTTGATGTTTATAAGCAGTCTGGGGTAGCCTGATCTCTGGTGACTAC[A/G]ACTTCGGGGAGGTTTTCTGGTAGAAGGTATCCAGAAGAAACCCAGCAACA	ss38328999	0.410112	0.275	0.45	0.463542	0.393617	0.246154	0.488095	0.151316
1205	10	83.4	rs29012019	AAATACAAATGCAGGCACTGAAATCGTACAAAAACACTACTTATCAGTAC[T/C]TTAAGTAAAGGCAGTGAACATACTCATTTGAAAGAATACAGGGTACCTAT	ss65551589 ss38323104	0.294444	0.4625	0.2875	0.416667	0.361702	0.3	0.430233	0.3375
1206	10	83.5	rs29026620	AAATTTAAGCCCATTAAGGTGACTTGCCTGACCAACGGCAACCTGACCCC[C/T]ACTATAACTTCTGTCTCTACTCTCCAACACCTTCCATGCTCTTGCCACTG	ss38337307	0.488889	0.325	0.1125	0.410526	0.297872	0.453846	0.244186	0.14375
1207	10	84	rs29023742	CCATTACTGACCTGGCAAGATTGGACCTTAGATCTCTTGCTGTAAACAAT[A/G]TGGGAGGTGGTTCTCCTTGATGGAATTGTTGGCTTATGAATTTGAATCAA	ss63752180 ss38337037	0.359551	0	0.384615	0.3	0.244681	0.292308	0.238095	0
1208	10	84.01	rs29023741	CCCGGTTCAGAGCATCCCAAAGAGGTGCCAATCGTCATGATGGCTTCTGT[A/G]CCCATGGCCATCTGCTTACTGGGCTTTGGGCAGATGCCAGCGTATTTTTC	ss38337036 ss63752183	0.0166667	0.025	0.2	0.0833333	0.0851064	0.130769	0.244186	0
1209	10	87	rs29012337	TCTTTTTCTCATAACAACTTCAGAAATGTTCATTTTAGTATTTTTGTGTT[A/G]GGTTATTTTTCACTGGACTTCTGTGGTGGCTCAGAGGTAAAGAACCTGCC	ss38323424	0.47191	0.075	0.346154	0.221053	0.159574	0.176923	0.0930232	0
1210	10	87.1	rs29013533	CAGATGTTAAACAAAGAGATTTGTAAGACGTGATTTTGAGGCCGTTTTAC[T/C]ATTCCTATACATCACTAGCCAGCACATGGTTTTCAGTAGCACACTGATTT	ss63592335 ss38322428	0.0505618	0.1875	0.1625	0.208333	0.117021	0.353846	0.174419	0.16875
1211	10	87.2	rs29019175	GCATAGGTCTTGGAGTCAACTAGCCCGGGATCTGATGGCTACAATCCATG[T/C]GCGAGTGACAGCCTCTCCGAGCCTCTGTCTCATCCTCGGTGAAACAGGCA	ss38327060	0.382023	0.0375	0.410256	0.427083	0.276596	0.0538462	0.337209	0
1212	10	87.3	rs29010800	TTTCTTCCTTGTTTTACTTTATCACAGTGTAGTGTCATGGCATATCTTTT[T/C]GCCACTACAAAGAATTATTGGCTCTGTTATTCACAGTGGCTTATGTAGTT	ss65091757 ss38325085	0.0111111	0.4	0.0263158	0.0416667	0.0319149	0.176923	0.238095	0.170886
1213	10	87.4	rs29019795	TTGAGTGTTTGAAAGTGAACTGCTATTAACCTGACTGATAAACCAACACA[T/C]TACAAAATGTTTCTCCTGCAATATTTTATCCATGGACTTGTGAAGTGAAT	ss65554564 ss38327689	0.172222	0.2	0.0625	0.0729167	0.0638298	0.0307692	0.0833333	0.05625
1214	10	87.5	rs29024208	TTTGGTGTGGTAATTATATGAAGGTCAGGTTGTGCTCTGCAAATCACAAA[T/C]GTTAGGAAGAGCAATAATTGCAGTACATCCATCCAGTTGCATTATTTTAA	ss38334305	0.0944444	0.4875	0.315789	0.197917	0.265957	0.0384615	0.383721	0.329114
1215	10	87.6	rs29018034	ATGTTGGCCCTTTGGTGCTTTCTGAGGACCTAATTCATGAGCTCTGCAAA[C/T]CTGTCAGAGAAATATTTTCGTTTCAGAGGAACTTGTCTCTCTTGCTTTCT	ss38335121	0.264045	0.025	0.346154	0.378947	0.340426	0.384615	0.186047	0.0506329
1216	10	88	rs29024832	GCATGAAAACAAGACTAGCAGTGCAATGAGATGCTATCTTTTCCCTGACC[C/T]CTTATATGATAGAAACAACAGCTGATATACAGTATTACTATGGAGAGAAA	ss38334940	0.0617978	0	0.15	0.03125	0	0.0615385	0.116279	0
1217	10	88.01	rs29024833	GTTGTGCATATTAATTCCTGTGCACTGCAACCACTCAGCCCGCGATACCC[C/A]CCCTGGTAATTACACCTCCCCAAGGCAGTGCCCCCAAAGCACTGTTACAT	ss38334941	0.0611111	0	0.1625	0.03125	0	0.0625	0.127907	0
1218	10	91.4	rs29009945	GAGAAAGATAACTAGAAAATCTCCAAATGTTCAGAAATTAAGTAGCACAC[G/A]TCTGTATAACCAGTGAGTTAAACAAGAAATCTTGGGTAAAATAGGAAAAT	ss38324440	0.357955	0.025	0.175	0.305263	0.255319	0.0384615	0.476744	0
1219	10	97.1	rs29010868	TGAAAGCTATGGAAGGTATGGAGGGCAGTTGTTTGCCATCAGTGTGTAGC[T/G]GTTTTGTGTGCCTAAAAAACTCACTGAATTTTGAAATGCCTTTTAATTTT	ss38325153	0.111111	0.486486	0.358974	0.0263158	0	0	0.1625	0.471831
1220	10	97.3	rs41903732	TCAGCTTAATTACCTATAACATACACTATTCATGCAAAGAGGAATGGGGG[A/G]AAGTGAGGGAAACTAATATTAAAAATGAATGCAATGTAATGTATTGCTCC	ss66538002 ss62526070	0.286517	0.0897436	0.3875	0.401042	0.170213	0.289062	0.404762	0.0684932
1221	10	99.4	rs29016349	CTGAGAGCAAGAAAGGTGATCTCGTTTGAGAGGCCAGTTTCAGGAGTCCT[T/C]GTAAGTTAGAAAAGCATCAATATTTTGGGAAGAACTTAAGCACCTATTAT	ss38332849	0.0568182	0.2125	0.141026	0.166667	0.170213	0.015625	0.357143	0.25641
1222	10	101.9	rs29025209	GCTTTTCTTCATGCCAGCAGAAGAGAAGATGTGCTCTGAGAAGACTTCCA[C/T]GGTGGATATGGCCTCGCCTTGGGCTCTGGCTCTGTTTCCAAACTTGTCAC	ss38331094	0.119318	0.2125	0.175	0.385417	0.255319	0.0153846	0.337209	0.0126582
1223	10	101.91	rs29025211	TGTCTGTCAAGCTGGGCCACAGGTAACTTTCCAACATTTTAGCTGGAACC[A/G]CACCTGCAGCTCTGTCAGAACTCCTCTGTGTAAGTTTCAGAGGCACAGTG	ss38331096	0.119318	0	0.175	0.373684	0.255319	0.0153846	0.337209	0.126582
1224	10	105.4	rs29009594	GTGTCCTCTGTGTTTGGCACAGGATCTGCCATGTGGCTGATTTTAATATG[T/C]ATTAAATGAATAAATGACACTTTCATGAACATGTCCAGCATGAGATAAGA	ss65558845 ss38324079	0.0561798	0	0.0375	0.255208	0.413043	0.330769	0.0232558	0
1225	10	105.5	rs29011197	ATTATAAAACTCCCATGATGAGACCATTATCACTCTTATGTAATATACAT[C/T]AATCATATTAAATCTGGTGGTTGCTTTAAAATGTAAATAGTAAAGGAAAC	ss38325485	0.0166667	0	0.1375	0.229167	0.159574	0	0.186047	0.0375
1226	10	105.7	rs29019924	TCACACTAGCCATTTTATTGGTCCCAGTTTTACATGATAATCTATTGAAT[C/T]AGTTCATTTATGGCTCATTCCTCAGCTTTTCTGCCTGCTTCCAAATAATA	ss38327820	0.05	0.0625	0.434211	0.046875	0.0106383	0.184615	0.392857	0
1227	10	112	rs29013572	GGGCAATCAAACATGTGTGGAAAGAGGCAAAAATAAAAATAAAGCCATAT[G/A]GAGTTACATCTGACCCTTGAACAATGTGTAGGGGTTAATCCAAGTGTAAT	ss38322467	0.433333	0.45	0.5	0.489583	0.319149	0.0615385	0.488095	0.335443
1228	10	112.2	rs29010179	GCCCTTTATTTCACTGGAGGAAGGCTTTAGGGAAATAGTAAGAATGCTGC[A/G]GTAACAGAGGGAATTAATTTGACCCTGCTCTGAAGAAACAGTGTGTTGAT	ss38324682	0.382022	0	0.4125	0.336842	0.293478	0.0384615	0.407895	0.025
1229	10	112.4	rs29016839	TGCTTTTTGGACTCACTGGTTGGGTGGGGCCATAGGTTATGCTTTATGAT[T/C]AGGTGAGGTGGTTACCTGGACATTCAAACTGGGTGGGTTTTCAAGCCATG	ss38333127	0.369318	0	0.4875	0.380208	0.351064	0.415385	0.290698	0.125
1230	10	116	rs29021088	TGTTGCATTTCTCATGCACAAATCACATAAAGGCTCTTTGAAGAGAAACTTATGTTATCAGGAGCCAAGGCTTCTCTCAACCCTCCTGCGCCAGGTCAGG[G/T]CTACTTGTCCAAAGTGCCCCCTACCCACACACACACCATGCCCAATGTCTCCCCAGGTTCTGTGGGGTGTTTTGTTTTTTATACAATGCCCACACCTGTT	ss38328783	0.35	0.1	0.325	0.15625	0.212766	0.407692	0.151163	0.0375
1231	10	116.1	rs29013697	ATTTTGTGGCAGGTTTACATGAATTTCTAAGAAATAGTACAGAGGGATCC[C/T]GTGAACCCTTTACCCAGTTTTCTCAGTGGTAACATCTTGCACAATTACAG	ss38322594	0.151685	0.3625	0.4625	0.333333	0.340426	0.353846	0.372093	0.348101
1232	10	119	BV104999	CRGGCATTAGCASTCTTGATTCCAGACCTACCCACACAGGCCATGTGGGC[T/C]GTGTCCAGCTGGAAGCCCTCGAAGCAGTCACAGGTGTAGCCCTCGCGCAC		0.455056	0.102564	0.333333	0.171875	0.212766	0.161538	0.269231	0.025641
1233	10	119.1	rs29018137	GGTGAACAACCTTTATTTGGAGATTTCATTTCTTGCGAAGAAACCCTTCT[C/G]AGAGTCCCATGCAGAGAGGTGCTGGGGCTGATGCTCGGCTCCTGGGTGGG	ss38335225	0.477778	0.15	0.4125	0.328125	0.180851	0.0615385	0.104651	0
1234	10	119.2	rs29014030	TTCCCTGAACAAACGTGAGGTTACTGTCAGCTTTATCTCACTTAGTGTGAGTATTCACAGTTCGCTGCAGAAATTCTAGTGTGTTTGATTAAAAAGTGCC[A/T]CATGAGATCCTCCTAAAATCCAAAAAAACCCCAAATTCCAGAATACATCTGTCCCAGAAGTGTTTTTGGTCTTTTTAAAATAAAAAAAAAACAAACATTT	ss38322931	0.205556	0.225	0.2875	0.260417	0.43617	0.203125	0.465116	0.493506
1235	10	119.3	rs29010772	GTGCAAGGTGACCTGTTACCTGGGCTTCATGGTGATGCGCTTTTCTAACA[G/T]AAGATTCACCCATTCAGCCAGTGCTTACTCATTACATACAAATCATCTAT	ss38325057	0.477273	0	0.4	0.427083	0.489362	0.307692	0.465116	0.038961
1236	10	125.5	rs29025403	CTATTCCTTTGAAGATAAGCAATTCATGTTACCATAATTCTATGTAGGAG[T/C]ACAAGTCTTGCCTAAACAGCTTAACACCTAATGTATGACATGGAGACATA	ss38331289	0.238889	0.0875	0.3625	0.342105	0.234043	0.115385	0.209302	0.291139
1237	10	127.1	rs29010803	ATGTTATTTTCTATATTGATGAGCTTTGGTTTGAGCAAGGAAGAGATGAA[C/G]GTTCCTAGGAGCTGTGGGTCTTCAATAATGGATACAGTCGACAGGAGTAC	ss38325088 ss64047863	0.338889	0.0921053	0.448718	0.453125	0.425532	0.115385	0.302326	0.0447761
1238	10	128.1	rs43709778	TTTTTGAATCTGTGATCACTGATGGATCTTTCCCAGATGTCTTCTTGGCA[A/T]AAAATGCCCCTTCTCTGGAGAAATCAAGTCAAGCACTGGCTTCTATAAAC	ss66537538	0	0	0	0	0	0	0	0
1239	10	129.1	rs29021913	CCTCCATCATGTTATATCAGAAACCCACTGAAGGAACAAGCTGTTCAAAA[A/G]GAGCCCAGTGTGTTAAATTCCAAATCCTTGGGCATAGTTTGAAAGCTGGA	ss38330407	0.0555556	0.4375	0.0625	0.221053	0.234043	0.023077	0	0.31875
1240	10	130.7	rs29024730	CAAGAGTTTTCAAAATCTCTTTGAGGATATCGTATATGCAGTAGCACCTG[C/T]TGCACTTTTTAAAAATTCATATTTTCTGGGTCACATCAACTCTTACTGAA	ss38334832	0.157303	0	0.210526	0.0208333	0	0.2	0.116279	0
1241	10	132.8	rs29021105	CATGTATGTTAGGAGTTTTTGGTGACTCTTCAAGGTGAGGGGTGGGTGGG[C/T]GATGGGTGTGATTTCTCTGCTTCTGAAGGCACAGACAGGATCTTTTTGAA	ss38328800	0.168539	0.375	0.276316	0.468085	0.5	0.475806	0.25	0.0974026
1242	10	142	rs43703985	AGTTCATACTTCTTCTAGAGATTCTTGCATATCAGAATAAGATGACAGCC[C/T]TACAGCAAGCTATGGGATTCTCTGAGATGAAAAATAATCAGTTATTATAT	ss66537754	0.2	0.3125	0.1	0.0677083	0.0744681	0.0692308	0.0348837	0.0875
1243	10	142.2	rs29027091	TCAGTGTTGGTTGTGGAAAGTCACTGGGTTTAAGGATTCTTTGTTACTAT[G/A]GCATAGCTGTACATCCTGCCTGAAAAAGACGGTAAGGCATGCTCTATTAC	ss38329478	0.137931	0	0.141026	0.255208	0.347826	0.00769231	0.0116279	0.116883
1244	10	142.4	rs29010356	GTACTGGAGATCACTAACTGATCATCTTTAGAACTTTTCCTAAGCCAGAG[G/T]CTCAGTGGTTTTATAGTTGTCTGGCTAAAGTCACTTGTGAATTTCTGAAA	ss38324862	0.101124	0.075	0.1625	0.197917	0.297872	0.0153846	0.197674	0.13125
1245	10	148.6	rs29012457	CGGGTTCGGCAAGATTCAAGTGTTCTTCTCTGAATGGCTTTTAAAGGCTC[G/A]GTCTCTCTTAGTTCGAAATGGAGATGGGGAAGGAAGGAGTCGGTTGGGGA	ss38323545	0.372222	0.1125	0.45	0.427083	0.457447	0.269231	0.44186	0.115385
1246	10	148.8	rs29018359	TCTACTTCCAAAATAAAAATAAAGCATAGTTACCATCTAGTTTTAATATA[A/G]TCTTACTCCATAGCCTGACATTTTATGTCATAAGCATTTATGAAAGAGTG	ss38335451	0.421687	0.128205	0.423077	0.23913	0.234043	0.304688	0.453488	0.315068
1247	10	149	rs29019517	TCCCTCAAAGGTTTCACTGTGGACATTAGTCGGGTTGCAGCTCCATCATC[A/G]TAAGTCTGTCTGTTAAAAAATGAAAACAAAACCAAAAATGGTGTGTTACT	ss64469102 ss38327408	0.140449	0.175	0.1875	0.328125	0.489362	0.115385	0.244186	0.2625
1248	10	155.3	rs29012407	GTGGAAGCTGCAGCCAAAGACGGCTCAGTGCCTGGAGGGCCAGCAAGCGT[C/T]TGGACTAGAAGCAGCTATCGGGGCTGCCCTGCACGGGCAGGGCACAGGCT	ss38323494	0.20122	0	0.2	0.472826	0.337209	0.4	0.27381	0
1249	10	155.31	rs29012406	ACCACAGGGGCTCAGTCGAGTAAGACAGCGGAGACTCCAAGGTGGAAAGC[T/C]TGTAACGTTTGCAGGCCGGTCTCTTCATCTCCGTGGAAGCTGCAGCCAAA	ss38323493	0.240506	0.325	0.194444	0.353659	0.280488	0.4	0.290698	0.19863
1250	10	155.5	rs43705622	CATGTTATTAAGTGGATAGAATCCAGTGTGGTCAGATGCAGTGTGCCTTG[C/T]GGGTATAAAATTAATTTAGCACCGACATTTTAAATAGTGGAAGGCCTTTA	ss66537926	0.129213	0	0.5	0.463542	0.489362	0.423077	0.372093	0
1251	10	155.7	rs29027300	CTGTCTGTCATGTATGGAGAGCTGATTGCTTTTTCTACCCTGGGGTTTTT[G/C]CTCGGAGAGAGTCCTAGGGAAACACCATCTACAGCCTTCTTGCATGGAGG	ss38329687	0.355556	0.175	0.15	0.368421	0.382979	0.476923	0.0813954	0.164474
1252	11	0	rs29020725	TGAATTTCACAGTTAAATACATAAAATAATGATTACATCCAATGGTCACA[A/G]GGGACATGTTTTTAGGAGGATACTAATTAAACTACATCTTCAGACAACAT	ss65578414 ss38328415	0.241573	0.1125	0.375	0.307292	0.329787	0.323077	0.395349	0.1875
1253	11	8.4	rs29012894	AGCCGTTGGAAGAGAGTGACATGACTTAGATGTACATCTGAGGGTGATTT[C/T]TGGCTACCCACTGGAGATGGATTGGAGGGGTGGCCAGAGGGACCCCAGTA	ss38323993 ss65572122	0.363636	0	0.3125	0.3125	0.293478	0.330769	0.174419	0.105263
1254	11	8.6	rs29016518	TTAGTCTCCCCGCCAGGGCTAGAACCCAGGTGCCTGGCAGTGGAAGGGCC[G/A]GGGAAATTCCCCTCTCAGTGTTTTACACACAGGACTGGGGAGAACAGTTT	ss65575613 ss38333022	0.204545	0	0.24359	0.0263158	0	0.130769	0.116279	0
1255	11	9.9	rs29025220	GAATGTGACATGGTAACACTGACTGAGTAGACGGTCCTGGGTGTTGAGTC[A/G]TATGGATGCTAGATTGCAATACCCTTGGCTGCTGGGTGTCCTCTGCTGAT	ss63570541 ss38331105	0.277778	0.3	0.35	0.380208	0.271739	0.4	0.337209	0.480519
1256	11	11.7	rs29025906	TCACCCGCCATGGGGAGAGGCAGCGGCTGATTGGTCCCAGGTGCAACTGA[A/G]TCTAACCTGAGCTTTCTAGGAAGATTGCATCTTGGAAGGCCTTGAATCCT	ss38331801 ss65574592	0.227273	0.12	0.115385	0.140625	0.0957447	0.0384616	0.238095	0.358491
1257	11	15.2	rs29025373	CCGAAGTTGTGGAGCAAGGACTACCCGAAAAAGAAGAGACACCGCCTCCT[A/G]TTGAACCAGGCCAGTAGTGCTCATGTGTCCTAAGTTGTCTTGGTTGTCAC	ss64741286 ss38331259	0.205556	0.1125	0.0375	0.0208333	0.0106383	0.164062	0.0714286	0.125
1258	11	15.4	rs17872208	CCAGATGCTCTSAGTGTGGTCCTCGGTACAGAGTGGAACCAGTGCCTTCA[T/C]GCTGATGTTGTTGAGAGACCACTGACCTGTTGCTGTCATCACCAGCACCT	ss28452549	0.35	0	0.3875	0.135417	0.141304	0.0769231	0.372093	0
1259	11	15.62	rs29009731	AAAAACTACACGAGCAGGTGCTTGTACATTTTCTAAGGAGAAGGTCTGCT[G/A]CTATCATCAGATACTCAAGGGGGTCCATTAGGAAGACCTCTCTAACCCAC	ss38324225	0.369318	0.175	0.4	0.152174	0.0652174	0.169231	0.488372	0.00625
1260	11	15.63	rs29009730	TGAGAGGGTCCAGCAGGTTATTATAAAAACAAGACAGGGCACAGAAGACA[G/A]GAGACCAAGTCAGAAAGAAACATCTGTGCAAGAGCTATGACCCAGCTGCA	ss38324224	0.380682	0.05	0.4	0.234375	0.148936	0.164062	0.5	0.0625
1261	11	15.64	rs29027869	TGTCGGATGGGCACACAAGGGAATCGGGGATGGCCACAGTGAGTCAAGAA[T/C]TGAGTACCTGGACTCCCGGAGAATACCGCCTCTTCTGGGCCTGAGAGGGT	ss38324223	0.369318	0.175	0.4	0.130208	0.0744681	0.161538	0.488372	0
1262	11	15.65	rs29009732	CTTGTGGGGGAAGAGGTGGAGCTATGGTGGACACATACAAAGAAGCATAA[T/G]AAATGATTTTTCAGGAAGTTTACGTGGCAGTTGGTGATATGTGTTTGTAT	ss38324226	0.369318	0.175	0.4125	0.15625	0.0744681	0.161538	0.5	0.335443
1263	11	15.66	rs29009734	GATCTCTGGGAGGGTTCCAGTCAGGCCCAGAGTGTCAGAGGGGCCATTTC[G/A]GACCCACCCCAGATGGGAGGAGGATTCCTGGAGGCAGGTACTGAGGTCAG	ss38324228	0.363636	0.1875	0.410256	0.145833	0.0851064	0.164062	0.5	0.0194805
1264	11	15.67	rs29009737	TTTGATATCTTCTTTGCTTTTCTGGGAAGTTTTTAGCTTGTATTTCCTAC[C/T]TTAGACCTGGCATCAGACACGTTCTCCAGGAAGCTTTTATTCTTGTTAGT	ss38324231	0.366667	0.175	0.4125	0.15625	0.0744681	0.161538	0.5	0.00625
1265	11	17.4	rs29013436	CTGTGGCCCCCAACCATGTACTGATAGAGCTGCTCGGGCACGTTGAGGTC[C/T]GACATCCCTATCAGGTTGCTGCCGTGCTGGAGGACAAAGGAACCGGGTGT	ss38322328	0.369318	0	0.3375	0.489583	0.5	0.230769	0.261905	0
1266	11	28	rs29019487	GCTTCATATAGACGCACTTGCCCGTTCCCGTAGCCTGCTGCTATGGTTCC[C/G]TGCCACAGCTGCACAGAAGAGCACGGGACCCTGCAAGGGTGACATCGCAC	ss38327378	0.105556	0.0125	0.1375	0.46875	0.425532	0.261538	0.337209	0
1267	11	34	rs29023278	TCCCAAGCAGACACTTGGGAGTCATTCAGCCAAAAATGGTTGTCTCAGAC[G/A]CAAAGCACGTCAGAGCTAGGAAAGACCTCTGAGAACTTTGAGGTTCAGCC	ss38336568	0.0611111	0	0.1375	0.182292	0.184783	0.00769231	0.0232558	0
1268	11	34.1	rs29009663	TATAAATGACATCAGATTGCTGAAGCGGTAGAGTGCAGTTTAAAGAAATA[C/T]AGATTTCACAAAACCTACAATTTGTAATCCACAACTTGTAGGATGTATTG	ss65585269 ss38324156	0.233333	0.125	0.410256	0.489583	0.340426	0.223077	0.452381	0.151899
1269	11	35.4	rs29011156	ATTTATCCAAATTATGATAAGTCTCCTAGGTTAAAACCCTAGGTGAGTCT[C/T]GTGGAAAGTATTCTTTTTTTCCCCACTTCTGTTTGTATAACATCCCCATT	ss38325444	0.247191	0	0.474359	0.104167	0.0319149	0.246154	0.453488	0.0192308
1270	11	39.3	rs29017131	TCCTGAAATAATATTTTCTGATGGCATACATCTTTAAAGAAGTCCTCAGT[G/A]TGACCAAGTACCAATTGGGGAGTTAAGAATAAGTCTACAGGAGAAAGATA	ss38333421	0.488889	0.125	0.375	0.484375	0.468085	0.338462	0.476744	0
1271	11	48.3	rs29014007	CAGGAATTAAAAACTCCTAATCCCAGAGAAGTCAGGTTTCTCTTTATACC[G/A]AGTAAATCCCTTAGTTTTCCCTTCCCCATTTTCTCAATAACACTGCAAAG	ss38322908	0.416667	0	0.325	0.178947	0.106383	0.184615	0.348837	0
1272	11	50	rs29016160	CTCTGGGACTGCCCGGGCGGGATGTCTCCATCCATCTTCTGTGACCCCTC[T/C]CCAGCCCACCTCTGACACACACACAACACACGCGCACACACACACTCCCT	ss38332660	0.41573	0.3125	0.421053	0.338542	0.361702	0.360656	0.170732	0.153333
1273	11	50.1	rs29017375	CGCTGTGCCTCGCCAGCTCCATGCATTGCTCATCGGTAGTTCTGTTGTCC[G/A]GAGGCCTTCCCCTCTGCTAACAGAAAGCCTGTTCTGCTCACATTCTGCTG	ss38333668	0.280899	0.4375	0.425	0.189474	0.170213	0.0461538	0.130952	0.383117
1274	11	50.2	rs29015870	GCGCAAGGGTGTGGGGACAGACAACAGGTGGCAGCTCGGCAGCAGTCGGC[T/C]GCGGGGGAGATGAGCGGAGGACCTCCTAGCATTTGGGAAGAGGGGGTCCT	ss38332364	0.404494	0.282051	0.381579	0.421875	0.478261	0.222222	0.166667	0.0649351
1275	11	50.3	rs29025726	AAGGTAACAGGGTTGGTCGAGGGAGGGACTATCTTAGACTATCTTATTCT[T/C]ACTGAGGAAATGATCCTAAAGGAATCACTGGGATGATGGAAATGATTCAG	ss65590609 ss38331619	0.416667	0	0.371795	0.263158	0.191489	0.184615	0.285714	0
1276	11	50.4	rs29018553	GTCGCCTCCATGTGAATGGTGTCCACTGGAGCCGTGCAAGGAGGCAGCCT[T/C]GTTTGTCATTCTATAACACAGCGGGGTTTGCAAATTCAGGGTCTGATCTG	ss38335646	0.0842696	0.125	0.275	0.0104167	0.0531915	0.222222	0.0595238	0.01875
1277	11	52	rs29026141	AAGGACTCTTTTCAGACTTCTGTCTGAAAGTGTCCTTTCAAGAGGAGACT[A/C]GTGATGGTTCATATTTATACAGCTGCTTTTTTATAAGCAAGATGATAATG	ss38332037 ss64335588	0	0	0.0125	0	0	0	0.116279	0.01875
1278	11	52.01	rs29026139	AACTCAAACTAACCTAGCAAAGCCAGTTCCCAGGACAGGCGAGGGAAACA[C/A]GATTTTAATAAAGTTAGTCTTCAGAGCCCTTTCTCCCATCGCCTCCTCCT	ss38332035	0	0	0.0128205	0	0	0	0.116279	0.01875
1279	11	54.4	rs29009866	TGAGAGAGCAGCCTCCATTCCAGCATGAGGGACTCACTGGCACTTTGCCA[G/C]CTGCTGTCTGCCGGGACTGCATTGTGAAAGCCAGAGATGTTCACTGCTTA	ss38324361	0.15625	0.3125	0.486842	0.5	0.48913	0.237705	0.395349	0.130435
1280	11	54.6	rs43710094	AGTTTACTAATAAAATTCACTTTTAAACTGGCATATTTGCAAGCTCACTT[A/T]AAAAAAAAAATACTACTTTAAAATTTTCCTCTTCAAGAAGGAACATGATG	ss66538251	0.369318	0	0.279412	0.384211	0.361702	0.323077	0.395349	0.0886076
1281	11	63.9	rs43710117	ACAAGGTCATTTGAATTATGACATGCATTTAGCTGTATGAAATGAGGAGG[C/T]CAAAGCTTGATAAACTTCAGTAAATAATTTTATCACCCTCCACCCCCTTT	ss66538283	0.45	0.0625	0.445946	0.3	0.265957	0.423077	0.209302	0
1282	11	65	rs29013299	AGATGGGCAATGTAATCCTTCTTGATATCCAGATCTCTGTGTTTAATAAC[G/A]AAAATACAGATGCCATATCATTGTGAAGATGAAAAATGAGACAATATACA	ss38322187	0.221311	0.225	0.0952381	0.1375	0.133333	0.44186	0.183333	0.407895
1283	11	65.01	rs29013297	TTGATCACAGCAAGAGTAGATATTCAGAGGGTTAATATATAGGATTGTCA[T/C]TTTATTTTGCTGAATTTGAATATATACCATCTACCCTATACTGGGCAAGA	ss38322185	0.0786517	0	0.333333	0.286458	0.276596	0.253846	0.22093	0
1284	11	73	rs29009683	ACACCTTCCATATTCTTTTTATCTTTCAAAATGGTCAAAACAACTTGAGA[T/C]GACTGAATAAAAGAAGGCAATCCAAATGTCCAACTAAGCCCAGAATATAT	ss38324176	0.116667	0.1375	0.025641	0.203125	0.304348	0.0769231	0.0930233	0.0128205
1285	11	73.2	rs29011499	GGCAGGCGTCTCTCCGGTAGCTCCTGTCTGACTGAGATACAGTACAGAGA[T/C]GCTCTGGAACTTCCAGAGGCCAGTTCAGGTCTCACTTTCAGACTCCTGCA	ss38325794	0.116667	0	0.1125	0.104167	0.159574	0	0.127907	0
1286	11	73.5	rs29014004	CCTTTCTGCTATCTTAATTCCATCTATTTTTCAAAGTTCACTTCAAGTCC[T/C]ACCTTCCTCATGAAGCATTCTTCGATTACCCTCCTCTTTATAAGCTCTTT	ss38322905	0.356322	0	0.435897	0.178947	0.12766	0.192308	0.406977	0.0886076
1287	11	75.5	rs29010503	CTTCTTTGGACAATGGATAGATGAATGGATAGAAGGATGGAAGCATGCAC[A/G]CATAGATGGATACATGCAAGGATGGATGGATGGAGGAATGAATGGATGGA	ss38325014	0.0111111	0.275	0.125	0.357895	0.478723	0.453846	0.0232558	0.455696
1288	11	75.51	rs29010501	CTCCTATAGTTCCAAGAGCTGCTCCAGCCCCTAGTCTTAGGACCTGCAGC[T/C]CTTTCTGCCCAGAATTCCACTGCCAAGTCTCCAAGCCTACCTGGCTCCTT	ss38325012	0.431818	0.075	0.475	0.484375	0.414894	0.153846	0.453488	0
1289	11	75.52	rs29010505	TGTGATGCCATGTGTGCACGTCTGGCTCTGTCCCCCGTCTATGTAGACAG[C/A]GTGGACACACAGGAGTGCGCTGGTCCACAGCTCGCCCACATTGGCTGGCT	ss38325016	0.431818	0.175	0.4375	0.457895	0.43617	0.3	0.453488	0.197183
1290	11	77.5	rs43710089	AACTTGATATATTCAAATCTCAGAAGGCGAAGGTATGAAGAAAGACTCAA[A/G]TGGGGAAACATCTTAATTCCTAGAATGTGTTGATATCATAAAAAATTGCC	ss66538246	0.388889	0.0125	0.4125	0.348958	0.340426	0.4	0.190476	0
1291	11	77.51	rs43708515	GGCTTAAATTATTAGGAAGAATCTAAAATTCTAGTGCTCCATGGCTTAGA[C/T]TAACTACCCTAGAAAAGTTCTCCACATTTGATACAGACTTGTGTTCCTGT	ss66538157	0.414773	0.05	0.4	0.369792	0.37234	0.176923	0.238095	0
1292	11	77.7	rs29013768	CATCCTTTCCTAAAAAATATTTTTCAATACTGCAAGAACATATCCATGTA[T/G]TAAAATATTAGTTAAAACTTTTGGTCACTAAACATATTAATAAAATTGTA	ss38322666	0.00555557	0	0.05	0.0989583	0.0957447	0	0.0116279	0
1293	11	77.8	rs29014925	TAAATATTGCTTATTGATTACTCAGAAGTTATGTCTACTTGTGCCCTCTG[G/A]CTTTGCTCTACCTAAAAGGCACTAATATTTGTGCTAATAACACAAGCTCT	ss38326618	0.494318	0.1	0.5	0.384211	0.382979	0.184615	0.418605	0.221519
1294	11	77.9	rs29023513	AGCAATTAACAAAAAGGGCTGTACTTGAACTGGTGGCAGCTCAGACCCAC[A/G]GTGCTTTAGGATAAAGGACAGATGACCCTGTCTTCATGCTACTCAAGAAG	ss38336805	0.394444	0.4875	0.4625	0.328125	0.180851	0.369231	0.418605	0.35443
1295	11	78	rs29011971	ATTTATTCTGGATATGCTGGTAGGAGTGACAGTGGAGAAAAATAAAAATG[T/C]ACTTAGTGAATATTTTCCAAGATGTTGAGAACATCCAGATTCTACCACAA	ss38323056	0.427778	0	0.3125	0.0260417	0.0531915	0.0846154	0.348837	0
1296	11	81.55	rs29013419	CAGGGGAGGATTTTTTTAATGACTCGAGAGAATCACTTTGGTCTAGTCTT[T/G]GTTCCATGATGCTACTAGCAATGTATTTGGCCTATAAAATGTCTCCCTTC	ss38322310 ss38322311	0.360759	0.0625	0.1375	0.369792	0.244681	0.492308	0.222222	0.0384615
1297	11	81.56	rs29013420	TTTAGACCCTCCCTGCTTTTCCATGTCTCCTTTAATTTGTGGGGATCCTT[A/G]ACCAGCCAAAAAATAACACTGTTTTAAAAATGACAGCATGAATAGGAGAC	ss38322312	0.0280899	0.0625	0.075	0.0885417	0.117021	0.115385	0	0.025974
1298	11	83.1	rs29019813	TTATTAAGTTAACTACATTTTTGAGAACTAGATTTACTGATTCAGCATTA[A/C]TGCAAATATCTTACAACCCTATGAATCATTACTTGCCACTTGCTACAAAT	ss38327707	0.0284091	0	0.025	0.395833	0.393617	0	0.0348837	0
1299	11	83.4	rs43710121	TGAGAATTTCCAGGTGCTTGCTTTCTTTAGCTATTTGTGCTATTAAAGTT[A/G]GTTTAAAAGTTAACTGTAAGTGCGATGCCTTTTTTGAGAATGCTGCAGCT	ss66538288	0.442529	0.375	0.1	0.333333	0.287234	0.284615	0.313953	0.4625
1300	11	85.1	rs29027341	TTTTGCCAAACATTAATAAAAATCAAATTAGAAGCAAGTGCCTTGAAAGG[C/A]CACTGGCAAAAGATTTTAGTATTGTAGCAATGTGAATCTGATAAGAAAAG	ss38329728	0.0944444	0.45	0.3	0.270833	0.276596	0.361538	0.476744	0.33125
1301	11	86.1	rs43705611	AAATATGTAGTTAAAATGCCTTTTAAAATTCAGGTATTTTGTTAACTAGT[C/T]TTGCTAGGATGACTTACAAAGGAGAAGGAGAAGAAAGTCTGAAAGTCATA	ss66537912	0.202247	0	0.2875	0.140625	0.0543478	0.00769231	0.047619	0.00641026
1302	11	86.3	rs29027434	AATGTTTTGAAGAGGCATTGCCACCCTGACTCTGAACCCCAAATTAAAAT[T/G]ACAGCAGGTAAAATTAGAGAGTGTCACATGCTACTTTAATGTTGTGCTGC	ss38329823	0.427778	0.05	0.3	0.436842	0.5	0.138462	0.453488	0.0375
1303	11	86.5	rs29009815	TTATTTCAAGGAAACAGGAGGTGACCACCTGTTCTTGAAAAAAATGAGAT[A/G]TGGAAAATGAAGTTTTCTATTCATTGCCATCTATAATTCCACCGAATCTA	ss38324310	0.455556	0.05	0.4625	0.421875	0.446809	0.423077	0.464286	0
1304	11	86.7	rs29009719	ATTGTTTAAATGTTGTTGGTTTGGGGGAGCAGAGTTGTGTTCATGGCAGA[A/G]CAAAAGGTGGTGGACTTATTTTCCAAGCTCAAGTGGCCTCATCCAGAACA	ss38324212	0.183333	0	0.1125	0.0104167	0	0.376923	0.0348837	0
1305	11	90.5	rs29018818	ATGTTTTAATGCACTGCTGTATAATTCATCAGCCCTCACCCCTCCCAGTC[A/G]AAATTACTGATGGAAATAAGCAAACACCCCAAATTTGCTATTTCCCTTTC	ss38335912	0.329545	0.1	0.475	0.494792	0.329545	0.246154	0.476744	0
1306	11	90.6	rs29016455	TTATTACTTTCCCATAATTGGAAATTCCTGCCCAGGCCACCTGGCGTCCC[T/A]GATATCTGTTCATTTTCACTTATTTAGTTTTATATACATATTGCTAATTG	ss38332956	0.383721	0.125	0.2125	0.161458	0.159574	0.0230769	0.302326	0.151899
1307	11	90.7	rs43705604	CAGCAGTCCATCAGACAGCCTTCGCCTGGTCCCTCCAGCCTGCCAACAGC[C/T]GGCACCCAGAAACAGTCTGCTTAGAGAAGCCTTGTTCTCCAGCGTGATTG	ss66537904	0.11236	0.1875	0.179487	0.25	0.271739	0.179688	0.453488	0
1308	11	91.03	rs29015807	ATGTCCCTGTAGGACAGACGTACCTCCTGTCTTCCCACAGTGCAGGAGGC[T/C]GCCACATCCCTCTTCAGTGGCGGTGGTCCTCAGTCCAGTAGCCTTCCGGC	ss38332299 ss38332298	0.238889	0.0625	0.275	0.147368	0.170213	0.335938	0.380952	0.121795
1309	11	91.04	rs29015811	CAAGATGCCCTTATAGGGCTAAAGGACTTATTCCCTCAGCTGCTACAAGC[A/G]CTGCCAGCTGAGAACCCCCTTCAGCATCGCCTTGGTGGTAGAGGGTTGCC	ss38332304	0.233333	0	0.075	0	0	0.00769231	0.0357143	0
1310	11	91.5	rs29020107	GCTCTTTCTCCCTCTGGACCTCTGAAGGTGCTGCCCCCCGTCCGATGCGT[C/G]TGGAATGCATTCTCCTCTTTTCCCAGGCCTGGTTATTTTCTCCTCTTCTA	ss38328008	0.230337	0	0.25	0	0.0319149	0.107692	0.430233	0.0254237
1311	11	92.8	rs29022207	GAAATTACTTTGATTATCTTCCATAGAGTGTCCGTGGGCAGTTAGCAGCT[T/C]CGTAAGGAGCACAGTACAGATTTTCTGCCAGTTTATACTTAGGGTTGGAG	ss38330702	0.372222	0	0.15	0.213542	0.170213	0.184615	0.0348837	0
1312	11	92.9	rs29016064	GGGCACTGTATGAAGTCTGAAGTCTGATGGCCAAGCTAAACACACCACCC[G/A]CCTCTACCCATCACCCCCAGCTGACAAGTACAGACCTGGAGCTGAATACA	ss38332563	0.0337079	0.0125	0.333333	0.166667	0.173913	0.351562	0.0581395	0.00632911
1313	11	93.7	rs29010798	CTCATGTCGAATATGCTAGAGATAATGTTCAAGAACGGACGAACTTCCAA[C/T]ATTAACCAGAATCGCATGCGACTATTGGCCAGCTGTTGTTAAACATCAGT	ss38325083	0.102273	0.0875	0.2125	0.168421	0.223404	0.323077	0.0697674	0
1314	11	93.71	rs29010799	GTGATAAGTACAGGTATCATGAGAGCCAGACCTGAGAATTGCTGTTGCCT[G/A]TAAGCTGAATGTAGATTTTCAATGTCTGCATGCAAATTCAACCCAAACTT	ss38325084	0.106742	0.0875	0.2125	0.125	0.202128	0.323077	0	0
1315	11	93.9	rs41257366	AAGATGGAACACTTCCGCTGGGGCAGCCCGCCCAAGGACAAGCGCTACGG[C/T]GGGTTCATGACCTCCGAGAAGAGCCAAACGCCCCTTGTCACGCTGTTCAA	ss46526918	0.460674	0.45	0.447368	0.171875	0.159574	0.346154	0.440476	0.357143
1316	11	94	rs29023108	ATAAAAAGTATCTACTTAACCCAGAAAGAAATGTATTGTGAGAAAGTCAG[T/C]GTGACTGCAGACCTCCTTACTAAATTAACCGGTAATGTCCATTTCTCATA	ss38336395	0.0454546	0	0.2125	0.442708	0.347826	0	0.290698	0.00625002
1317	11	102.3	rs29013769	GACTCTCCAGAGACTTTGCATTCACACTTTCACTTAAAGATATCAAAAGA[T/C]AGAATTGTAGAACATGCAACATAAATGTGGCTTTTGTGGAAAAAGAAAAA	ss38322667	0.00555556	0.142857	0.0921053	0.03125	0.0531915	0.0307692	0.22093	0.147059
1318	11	102.4	rs29022184	ACCCAAGAAGAGCCCTGATTAAGGGTGAGGGTTTTTTTAGTCTCACTGAT[C/G]CCTGGCCTTGTGGATTCACATGAAAACTGCAAATACAGCATCACCTTCAC	ss38330679	0.197674	0.3375	0.282051	0.40625	0.478723	0.415385	0.238095	0.194805
1319	11	104.5	rs29018852	ACGGATCTGCCACCGATATGGAATTGAATCCACATTAAGATCTATTACTT[T/G]CAAGAATTTTAGTTTGAACTGCTGCCGCCTTCAAATAAAGGGCAGAACAA	ss38335947	0	0	0.075	0.09375	0.106383	0.0846154	0.0581395	0
1320	11	104.7	rs43708493	CAAGAGGTAATTCATCTTGGTCACCCTGTCTTCTGCAGAGCACTCCAGCC[C/T]GAAGGTTAATGGAAAAGAAGGCTGTGTCTGCCATCTTGGATCTCATTCCA	ss66538134	0.438889	0	0.320513	0.453125	0.468085	0.476923	0.380952	0
1321	11	105.4	rs29024646	ATTTGGGAAGAGATATGAATACAGAGGTAGAGAGTGAACCAAAAGAAACC[T/C]GAGGGCAAAGCATTTCAGGCAGAAGACAAGTGACGATATCACGAAACTGG	ss38334746	0.466292	0.3875	0.3375	0.247368	0.138298	0.461538	0.104651	0.103896
1322	11	106	rs29011284	TGGGCAGAGGAGCACTGCAGATAGTCTCACATGTACTCAGCTGTCTGAGA[C/T]TGATTTTGCGTCTTGACTCAAGAGCATTTGTTCTCAGGCTGATATCTTTG	ss38325572	0.238889	0	0.25	0.015625	0.0106383	0.0384616	0.0581396	0
1323	11	106.01	rs29011283	GAGATCAACTCATGGGCAGAGGAGCACTGCAGATAGTCTCACATGTACTC[A/G]GCTGTCTGAGACTGATTTTGCGTCTTGACTCAAGAGCATTTGTTCTCAGG	ss38325571	0.235955	0	0.25	0.0208333	0.0106383	0.0384615	0.0697674	0
1324	11	106.02	rs29011281	GTCCTGCCTGAGCCTGGGAGCCGAGGTCTGCAGCGGCTCTTCACGTTCCA[C/T]GTGGTAATAGCCGGTGACAGCTTCTACTCTCAACAAATTGTTTTCTGCGA	ss38325569	0.211111	0.3875	0.24359	0.192708	0.0744681	0.445312	0.0930233	0.253165
1325	11	107	rs43703990	TGGCTTTGAGAATGAAGTGTTCCTGAGTCTTCCATGTATCCTGAACGCTC[A/G]GGAGTTAACCAGTGTTATCAACCAGAAGCTGAAGGATGAAGAGGTTGCCT	ss66537761	0.0561798	0.45	0.307692	0.416667	0.308511	0.0307692	0.190476	0.30625
1326	11	107.9	rs29011068	AAACAGCTTTCTAAAATGTGATGCATATAAAATATTACATTTCTTAAACT[A/G]TGTTAGCTTTGGGCGGGTTGCACGTTTTCTATTGAAGTTAATACCACATA	ss38325355	0.00568181	0.0857143	0.128205	0.326316	0.340426	0.0769231	0.416667	0
1327	11	110.3	rs43706899	AGTGACAATACAGGCACAAAACAAATTGCTGAATTAATGAATAAATAAAC[G/T]AATACCTCCAAAGTGTAGGCATTTTAAAGAATTCTCTTTCCTCTGAAATT	ss66538019	0.357143	0	0.0540541	0.0473684	0.0777778	0.3	0.22619	0
1328	11	113.9	rs29012044	CAAATTAAATGCAGTTCAGAGTTAACCATACACTGAAGTAATAAGCAGGA[T/C]GTATTTATTTTCCATTTCCTTTCTGTGGCCAGAGATTCAAAGGATAAAGT	ss38323129	0.350575	0.0125	0.3	0.484211	0.446809	0.276923	0.395349	0
1329	11	117.9	rs29011484	TTAGGAATAAATGTCACCAAAGAAATACAAGACTTAAACTCTGGAAATGA[G/C]TAAATATTTTGAAGCAAATTAAAGGCATAATTAAGTGGAAAGACATCCCA	ss38325778 ss38325777	0.0833333	0.4125	0.0897436	0.0104167	0	0.0230769	0.0930233	0.467949
1330	11	118	rs29022203	GAATTTGTGGGCAGCAGTTCAGTCCGTGACAGCAGCTGGCCCTCTCTGCC[A/G]GCCTTTCTGGACACGTGGACGCACGCCACCAACAGAACAGCCTCGGGTCT	ss38330698	0.269663	0.0875	0.175	0.369792	0.308511	0.117188	0.325581	0.0126582
1331	11	122.8	rs29012355	TGGAGAATCCCATGGAAACAGGAGCTTAGAGGGCTACTGTCCGTGGGATC[A/G]CAAAGAATCAGGCACCACTTAACGACTATACAAAAACAACATGTCATATG	ss38323442	0.375	0	0.3	0.0789474	0.117021	0	0.25	0.00675676
1332	11	133.4	rs43710112	TAATGATTGTGAGGGGCTGTCCTCTTGATTTCTGTGTCTTCCTATCTCTG[C/T]TGGGTCTGAAGCAACACAGAGTTGCTTTTGCAGCAGGAGAACTCTTAGTA	ss66538272	0.488889	0.0375	0.4375	0.307292	0.244681	0.0230769	0.232558	0
1333	11	133.41	rs43710111	AAAAGCCAGAAACATTCTATATGTGCCAATTGACTTACTGGAGAGAAGTA[C/T]GCAAAGGGAAGTGTTTGGCAACAAGATAATGATTGTGAGGGGCTGTCCTC	ss66538271	0.488889	0	0.4375	0.302083	0.244681	0.0230769	0.238095	0.00625
1334	11	133.5	rs29013825	AGTAAACTTTTACAGTATTATACCTTTCCTTCTCTTTTCCTCTCAGTTAT[C/T]TCCTCTCAAAAATCAATTGTTTTTAGAACAAGATACTCAAAGTAATATTT	ss38322724	0.385057	0.1125	0.3375	0.390625	0.276596	0.5	0.418605	0
1335	11	133.6	rs29017024	AGAGCACAAATGTCATTCACACAGACTCAGGACATCCATACTACATGTTC[T/C]GTATCCACCTCACACATGAGGTCGTTCACACGTGGCTGATGCGCACACCC	ss38333313	0.329545	0.075	0.381579	0.385417	0.277778	0.153846	0.345238	0
1336	11	133.7	rs29013203	TCCCCATAGACTAGCATACACCTCACAGTTCCCTGCCTTTCCTGCTATTC[T/C]CTTCCCTCCACATGCCTCTCTCTCTCCCCACCGCTGCCAATACTGCCTGT	ss38322089	0.461111	0.075	0.3125	0.307292	0.37234	0.323077	0.244186	0.0705128
1337	11	133.8	rs29009915	TAACTGAATATACATAATAGATGTAACAATTATTAAATTGTTGGTTTCTA[C/T]TATTTGTATGTAAGTGGCTGTTTCTAAGATACCTGAAGTATGGTTATTTT	ss38324410	0.322222	0.15	0.4375	0.427083	0.382979	0.153846	0.22093	0.183544
1338	11	133.81	rs29009914	ACTTAAGAGTTCTGAACATTGAAATCTCTTTCCTTACAAATAACACTGGA[C/A]TTGTCTTCCTCTGGAAAAGAATTTTTGCCCCAAGATGAAACAAAAATATA	ss38324409	0.322222	0	0.448718	0.427083	0.382979	0.153846	0.22093	0.170886
1339	11	133.82	rs29009913	ATCAGCTGCACTGACTTTGCCACCTCTCGGTCACGGCCACAGTCAGGCTT[C/T]GGAGGAGCTGTTCCTGGTCTGAGGTTTCTATCCCTCACAGCCGACAACCC	ss38324408	0.322222	0	0.4375	0.427083	0.382979	0.153846	0.22093	0.164557
1340	11	133.9	rs29013563	GTTACTGAAAGTGCTCTGGGCTCTGAATTACATTTCTTTATATTTGGTCT[A/C]ATTAGTCATTCCGTACTGTAGGCAGCCAAATATATTTACCTTCCTATTTA	ss38322458	0.318182	0.1875	0.448718	0.432292	0.414894	0.284615	0.395349	0.107595
1341	11	136.5	rs29012777	CAGGAGCTGCTGGTCATGGTCCTGCCTCGAGGAGGACCCCTAGGCTTGTG[A/G]AGGGATGTTGAAGGCTGACTTGCCCCTGGAGACTCATTAGGGGTCAAAGT	ss38323875	0.455556	0.2875	0.3	0.322917	0.393617	0.207692	0.44186	0.4375
1342	11	136.51	rs29012778	ACGTGGCCCTAGTGACGGCCAGAGCGCCAGAGCGGGGTGCAGCTCAGATA[C/T]GATCCCTGTTTGCCTAGAGCCTTCCAGAAAGGAAGCGCAAGAGTCAGGGC	ss38323876	0.455556	0.075	0.307692	0.322917	0.393617	0.207692	0.430233	0.275
1343	11	136.6	rs43709797	CTACCCCCTCCCCTTGAGAAATGCCTAAATCAGATAAGAAAAATCACATG[C/T]GTCTTTGAGGAAAAACAATTAAAACCAGGGGCAAAATTGTTACTGCATTT	ss66537563	0.00561798	0.075	0.0125	0.348958	0.372093	0.0461538	0.0116279	0.0460526
1344	11	136.7	rs29025976	CCTCCTTCATGCTGCTGCTCATGTGTTTCATGCCTGAGACCCCTCGCTTC[C/T]TGCTGTCTCAGCACAAGCACCAGGAGGCCATGGCCGCCATGCAGTTCCTG	ss38331872	0.00568182	0	0.148649	0.276042	0.282609	0	0.0625	0.0632911
1345	11	140.1	rs43710096	AGGCCTCCACCAAGCCTGCCAAGCTCCAAAGGGCTGCCAGAGAAGCCGGT[A/C]GCACCTGGCTTCTGTCACCTGGACCTCCCGGAGGTGCTGGGGCGCGAAGA	ss66538254	0.284091	0.192308	0.171053	0.408602	0.468085	0.2	0.217949	0.25974
1346	11	140.11	rs43710072	AGTCCCACGGCCAAGTCGTTGACACACAGCCCGCCGTCGCGGTTGACGTC[A/C]AGAGTCTGGAAGAGGCTCCAGAGGCGCAGCCGGTGGTCCGGGCCCCCGCA	ss66538226	0.259259	0.025	0.153846	0.395833	0.457447	0.492308	0.285714	0.146667
1347	11	149.1	rs29025911	GTGGTCTGCAGCTGGTCGCTGCGCTCAGTTCTCACCCCCTGAGCCGCTTG[G/A]CTGACTTCTCACTTCCCTAGGTTGCCCCCGCCCCCTCCTCCCAGAAATAG	ss38331806	0.221591	0.2375	0.157895	0.163158	0.195652	0.369231	0.346154	0.0328947
1348	11	149.2	rs29018273	CTTCAGCGTATGGGTCACAGAGTCAGACGTGACTGAGCAACTCAACAACAAAAGCATTCCCAGATCAACAATAGTTGAAGGAGTTTGTTGCCACCAGACC[T/G]GCCCTACAAGAAATACTCACGGTGTCCCTTCAGATTTAAGTGAAGGGACATTAGATAGTACCTCCAAGCCACAGGGAGAAATAAAGGTCTCAGATAAAGG	ss38335363	0.4	0.125	0.461538	0.494792	0.457447	0.0461538	0.313953	0
1349	11	149.3	rs29015335	GAGGCTCTGGCCCCAGGACAGGACTGACAGGTGGGCACGTGGACTAATTCTGGGGGTCAGCACTGAGGACCCTGGTTCCCCGGGAGGCATCCTGTTCCCA[G/A]CCTTTATCAGAAGGAAGATTACTTTTCACCTCACTTCCCCCTGACTTCCCCATCATCATCGCTCTCAAACGGCCCCTAACTCAGGTGGAAGGGGATGTTG	ss38327037	0.386364	0.05	0.486842	0.4375	0.26087	0.161538	0.285714	0.1375
1350	12	0	rs29009692	TTCTTTGTCTGTTTGTCTATAAAATTAAGAGCTAAATGCAGGTTTGAAAG[G/T]ATCATTATATTATTAAGCGTTTACAAAGAGCCATATAATATATCCAATAC	ss38324185	0	0	0	0	0	0	0	0
1351	12	0.01	rs29009688	ATGTGAATTTATATTTACCATGAGAGCCATTAAAATGTCTACAGAGACAG[A/T]CGAGTCTTGTAGAATGCCTTATTCTGCCGTTCTCCTTTCAAATGAATCTA	ss38324181 ss63556155	0.411765	0.0625	0.25	0.478947	0.43617	0.192308	0.333333	0.05
1352	12	2.8	rs29012341	TTTATATGCCCCAGCTCAGTATATATTAATTTTGAAAGCCAGGAAAAAAA[A/G]TGGCAGAGATTTTAAATAAATAAATTTGGCTGAAACATTACAGAGCAAAG	ss38323428 ss63555963	0.298851	0	0.1125	0.348958	0.340426	0	0.0930233	0
1353	12	6.7	rs43710114	CCTTGCTAAGTAGTCTAAAATCTACCAATAAGACATGTATCCCTTTTTTT[C/T]CCCCTTCCCAGTGGTTGCTAAATTGATTTTTTGTAATTAAAAGATAAGTT	ss66538276	0.306818	0.25	0.4625	0.333333	0.329787	0.492308	0.453488	0.15625
1354	12	6.8	rs29016194	TCTGTGGAAACCAAAGTTTCTTTTAACATTAGACGTTTTCAGCAGAGAGA[A/G]CAAATAATCATTTGTTTTTCTATTCTATCACATCCATAAAGAGAATGTAT	ss63515411 ss38332694	0.427778	0.1125	0.025	0.122222	0.12766	0	0.0813954	0.0375
1355	12	13	rs43703931	ACTAAGGGAAGAGAAAGGAACCAAGGAAATAGAGAATACAATGGCCCCTC[A/G]ATTTTAATGGGAAAGATGGCTGGAAGTGATTCCTAAATTATTAAATAAAT	ss66537689	0.294444	0.25641	0.3375	0.359375	0.319149	0.384615	0.244186	0.107595
1356	12	13.01	rs43703931	ACTAAGGGAAGAGAAAGGAACCAAGGAAATAGAGAATACAATGGCCCCTC[A/G]ATTTTAATGGGAAAGATGGCTGGAAGTGATTCCTAAATTATTAAATAAAT	ss66537689	0.0730337	0	0.0384615	0.125	0.106383	0.0538462	0.0348837	0
1357	12	20.3	rs42626546	AACGACCCTGTTCTACCACAGCAAATCATACAGTGAGTACCCCTTGTTAC[A/G]GCTAAATGAAAACATTCTGACTACTGAGACTGTATAAGTTGAAAAATGTC	ss64404014 ss66537970	0.168539	0	0.05	0.09375	0.0957447	0.269231	0.357143	0
1358	12	20.31	rs43706907	CACAGAGTATATAATAATAAACATGAGAAACAGCATATCAAATTTCTTCT[A/C]ATTTCTATCTGTCTCCCAGTGAAATCAAAGGATTACAATCTGTACATAAT	ss66538028	0.211111	0.075	0.4375	0.484375	0.393617	0.307692	0.372093	0.322785
1359	12	24	rs29015221	ATGAGTCAGCGAGTTACTGAAGTAGGCTTCAGACAACCAGGTAATATGCA[T/C]GCCTGCCATCTGCTACTTCAGACTGCATAGAAAACATGGGACACTGTTCA	ss38326919	0.25	0.2625	0.3	0.426316	0.478723	0.4	0.404762	0.455696
1360	12	24.01	rs29015223	AGTTTGGGTGCCATGAATGATTTCTTTGTAAAATTCCAAAGAACGGTTTA[C/T]TGTGCGAATGGCTAGACCCTGGGTGCAAACAAGCATACAACTGGGGACAC	ss38326921	0.174157	0	0.184211	0.229167	0.340426	0.382812	0.297619	0
1361	12	24.2	rs29017373	AGACAGATTCAGTGTACTTCTGAAAAGCTCGTTGACTCTGCCTGCGTCAG[G/A]CACTGCCTACAGTGCCTCGTGCTGCCATGACGACCCACACTTTCAGATGT	ss38333666	0.151685	0	0.15	0.331579	0.266667	0.0846154	0.290698	0
1362	12	24.9	rs29020479	TCACGGCGTTCAACCGATTGAAGCCCAGGGAATGATGCTAGTTCAGCTCA[A/G]CTTACGTTCAACTTGCTGTAAAGAATTCTCATAGTTAAGCAACAAGAACC	ss38328167	0.3	0.4125	0.423077	0.336842	0.43617	0.4375	0.488372	0.25625
1363	12	24.91	rs29020477	CCGGACACGGCCTCCCATATCAACAGTGACAACGCCACCTCTGCCCCACT[C/T]GGCCAGCAGTGCGTCTGTGTCCGAGATAGTAGACAGCCATGTGGTATATG	ss38328165	0.3	0	0.5	0.352632	0.478723	0.430769	0.465116	0.447368
1364	12	24.92	rs29020474	GGGCCAGAAGCTTCTATGACCGTGGCATCTGCAAATAATTGATAACTTAA[C/T]GTGCCCCCTCAAGAGGTAAGGTCAATTCAAGCAGTACCTGCATGTGTCTG	ss38328162	0.301205	0.475	0.434211	0.338542	0.43617	0.438462	0.488372	0.376623
1365	12	24.93	rs29020473	GCTGTTTTAGCAAACTACATTTGAGTCTCTGGGCCAGAAGCTTCTATGAC[C/T]GTGGCATCTGCAAATAATTGATAACTTAACGTGCCCCCTCAAGAGGTAAG	ss38328161	0.303371	0.3375	0.435897	0.336842	0.43617	0.430769	0.488372	0.442308
1366	12	24.94	rs29020472	AGACTTGTCTTTTCCTGAGTCCCCACATTATTTTAGCTGTTTTAGCAAAC[T/A]ACATTTGAGTCTCTGGGCCAGAAGCTTCTATGACCGTGGCATCTGCAAAT	ss38328160	0.3	0.4125	0.418919	0.333333	0.43617	0.430769	0.47619	0.266234
1367	12	30.2	rs29012179	ATGACTTGGGTTTTATGGGATGCTGGTATCATTATCTGAGTTAGGATTAT[A/G]GGGAAAAGAGCAGGTTTGGGAGAAGATAATCACTTGGGATTTTATGTATA	ss38323264	0.0730337	0.025	0.1	0.0416667	0	0.438462	0.0697674	0
1368	12	30.3	rs29012667	CTACTGGACTTCGAGCTTCTTGAACCAACAAGTGGATTTTATTCAACTCC[A/G]TCTTCCTGGTGCCTAGCACAGTCTAGAAGCCATTAGGCTTGTTGAGGGAA	ss38323763	0.444444	0.175	0.425	0.286458	0.4	0.0846154	0.464286	0
1369	12	30.4	rs29009725	AGGGCCCTCAGTGTCAGCTCTTCCCAGGCACGCAGGGTACGACCTGTTCT[G/A]AGCCCGCTGTCATACATAGCTGCTCGTCACCAGGTAGCAGCTTCTCCCTA	ss38324218	0.133333	0.1125	0.375	0.208333	0.223404	0.0384615	0.146341	0.0506329
1370	12	43	rs29016480	TTTTTAAATGCCTCGTACTCTATAAAGCTGATGAGCAGTGAAATAAATCT[G/A]TTCAGTCAACGGAGATTGGGTTTATTCTCAGGGGTGGCAGGAGGTGGGTA	ss38332984	0.305556	0.0375	0.4375	0.453125	0.457447	0.292308	0.372093	0.0131579
1371	12	43.1	rs29009641	ATATGCAGGGTTGGCAAGCTTAGGAGGAAACCAGTCATCTCATATGACTC[G/A]GTTCAAGATTAACCTGATGGAACTCTTCCGAAAAGTAGTTTGGTAATACG	ss38324134	0.410112	0.0263158	0.194444	0.389474	0.382979	0.492308	0.104651	0.00641026
1372	12	43.2	rs29020633	TGGGAGACACCCTCTGATTAATTGTCATTGGGGTGTTCTTTCTGAGCGCC[C/T]GCTGCACGGGAGGTGTGGCCACTGGGTGGGTCTACTGCGAGAGACGGAGG	ss38328321	0.180233	0	0.275	0.0625	0.0744681	0.261538	0.162791	0
1373	12	43.3	rs29018201	ACAAAGAAACACAGACAAATAGTGGGTAATAGGTGAGACTGCAAAGAAAA[C/A]GCGGCAGTAAGGGTGAGCTCCTCTGTGGAGCAACTGGGGCCCCACATACT	ss38335291	0.0333334	0	0.205128	0.126316	0.141304	0.430769	0.197674	0
1374	12	46.1	rs29013272	TCAGTCTTGCTATTACTGATATCAGCAGATTTTTCTTTTAACTGCTATCC[A/G]TGTGGCATTACATTGTGGATATTCCACAACTTTTATATTCATTTACCAGT	ss38322159	0.277778	0.025	0.35	0.342105	0.393617	0.00769234	0.162791	0.113924
1375	12	51.4	rs29010310	GATGCAGCCCATGCCATCCTGGTTGGCTCGTCACTTCCCCTTGTGGAGAG[C/T]GTACATGTAAACTTGGAGAAAGCTTTAGGCATCCTCACAAAACCTGGTAT	ss38324815	0.396552	0.0125	0.45	0.354167	0.351064	0.246154	0.27381	0
1376	12	52.2	rs29012575	CTTTACAAATGTTTTACAAGAACAAATGCTTTGCAAGTATTTATAAGTCT[T/G]TGATGCTTGTGCCAATACTGTAAAGTAGTTACTATCATCATCATTATGTA	ss38323670	0.348315	0.3375	0.325	0.291667	0.0957447	0.461538	0.372093	0.447368
1377	12	61	rs29019604	ATTCAGTGCACTCTGTGCTTAAATGATTGTGCAAAGCTTCAGGGTATACC[G/A]TACTCCATGTGGGACCTTCCTTAGTTCTGAGAAAGTTTGCTTTTTCTGTA	ss63786854 ss38327497	0.1	0	0.1125	0.0372341	0.0243902	0.0833333	0.395349	0
1378	12	66.6	rs43702476	TAATCACCTGAGGCTGATGAAACAGAAATAGAAAAGCAGAACAAAGAAAA[C/T]GGAGAAAGCATTTCTAACTCTAAAGGTTGATATAATAGCCATAAATATAC	ss66537619	0.179775	0.0125	0.141026	0.00520833	0.0319149	0.130769	0.27907	0
1379	12	66.7	rs29014573	CAAACGACAGTCATCAAGGAAAGAGAGTAGGGGAAAAAAGAATCTTCCCA[C/T]GTAACTGGGCATCTTTTCAGACAAAGCTCATGCAGCATCATCAGACAGTC	ss38326262	0.188889	0.35	0.275	0.234375	0.297872	0.246154	0.0581395	0.315789
1380	12	66.8	rs29013337	GGGTGCCATTGCCTTCTCCGACTAGTTTCATGGGAGACAGTTTTTCATGG[A/G]TGGGGGCTGGAATTGGTTTTGGGATAATTCTTTAAGGACCTTGTAACTGG	ss65617770 ss38322228	0.0730337	0	0.125	0.260417	0.404255	0.0461538	0.139535	0.0144928
1381	12	68.4	rs29013665	TAATGGAGTTTCTTATTAAATATACATGCAACCCTTCGTTGCATATAAAT[G/A]TACCTCATCAAAGAATAAGGGAGACCCTGCCACTCTGCTATTGATTGGTC	ss38322561	0.269663	0	0.1375	0.321053	0.304348	0.307692	0.0813954	0
1382	12	68.5	rs29027053	TTCTCAGTTGAGCTACTCTTTGATTTGTGAGCAAAGGTTTAAAAGGCTAA[G/A]AGGGGGGAAATTGGTTCAATATTTCAGGCACAATGAAACATTTCTTTTGT	ss65621328 ss38329439	0.393258	0	0.325	0.416667	0.404255	0.0153846	0.047619	0
1383	12	68.6	rs29011994	TAATAAAATTGATGATCTACTGTTTTCCATCACAAGACTGTTAACTCAAC[C/T]GACTGTGTTAGTCATGGTACTTTTTGTATTGTTTTTAACTTCTCAGCATA	ss38323079 ss65622208	0.280899	0	0.475	0.289474	0.202128	0.130769	0.406977	0
1384	12	68.7	rs29014091	TGATCCCCAAGCTGGAGAGACAGGCAGGCAAATATAGATAATCAATTTAT[C/T]AGAGCTGAAACACCGGAGCAGAAATCTAACCAGGCTCAGATAAAGGAGTG	ss64953155 ss38322993	0.272727	0	0.3875	0.305263	0.255319	0.338462	0.348837	0
1385	12	68.9	rs29013564	GAGCTAAATCCAGCACCTAGTACATAGGAGGTTCTCAACATGTATTTGAG[G/C]AATAAATGAATGGATGAATTTAATAGTGTAAAGATATATTGATGGTGTCT	ss65622142 ss38322459	0.280488	0.225	0.375	0.296875	0.25	0.00769234	0.302326	0
1386	12	69	rs43702478	GTCCTTATAAAAAGAGACACCAGAGAGCTTGTTCCCTTCCCCAAATCCCC[G/T]GACCTTCTCTCCCGCCTCTCTCTCTCCACCATGTGAGGACAAGGTAAGAA	ss66537621	0.261111	0	0.0384616	0.031579	0.0212766	0	0.0232558	0
1387	12	69.1	rs29012527	ACCTGATTCAGGAATGCTGAAACCTAATAAACAGTCATCCACCAGGATGT[G/T]ATTTAATAGGTATTTTGCAACCTATCATTCATTTTCAATTTGTACTCACC	ss38323618	0.125	0	0.0125	0.260417	0.212766	0	0.158537	0
1388	12	73.2	rs29025293	GAAACCACAGTTTTGTATCTTAGATGTACAACATCATAAATAATGAAATA[T/C]TGTAATGAAATTGTATGGGAACCTATCAGGTGTGAATGTGAAATATTTTG	ss38331178	0.306818	0.195652	0.1625	0.192708	0.212766	0.169231	0.197674	0.239437
1389	12	81.5	rs29017395	TCTGGTTTGTGTCTGCTTTTCAGACTTAATAGTGCTCAGACATTTATAAT[T/G]TTGGTCACAGGAAAGTCTTTCTGTATGCCCCGAGCAAACTGATTATGTTA	ss38333688	0.101124	0	0.192308	0.244681	0.308511	0.146154	0.337209	0
1390	12	81.6	rs29023326	ACACTTAGTATAAAGAAATCTTATCCTCCCCTTATGCAGTTGTCATGCCA[T/C]ACAGATTTTTAAATGTTAACAAAAATAAAGAAATACTTGAAAACACATTG	ss38336616	0.386364	0.025	0.1625	0.260417	0.284091	0.0153846	0.2625	0
1391	12	87.9	rs29010984	TGACATTCTGGGGTCCCTAATCTGCCATGTGCAGCAGTCACTACAGTTTG[C/T]GTTTCTCTACAACCTGGATTATTTTACCAGCTATTTAACAAGACTAAACA	ss38325270	0.213483	0.2125	0.2125	0.1875	0.195652	0.0769231	0.139535	0.0886076
1392	12	88	rs29022320	CCACATTGCCCAGTCCTTTGATTAACCTTTTATGAAGTATCTGCCTACCG[G/A]AATCTCGATTAGGATGTTCCCACGTGTCTTATTAAAAGGCTGCCAGGCTT	ss38330815	0.0449438	0.2875	0.0375	0.357895	0.404255	0.269231	0.0348837	0.462025
1393	12	88.8	rs43706910	TAACATTGACTTATAGCATTATGTAAGTTTCATGTTACAACGTTCCGTTT[A/C]TACTACTGTATACCCTACGGCATGGTGGTGGTGGTTCAGTTCTTAAGTCA	ss66538032	0.0674157	0	0.102564	0.147368	0.117021	0	0.0581396	0
1394	12	88.81	rs43708824	TCTTTCTGTCTAAGGCCCCCAAATGGTGTAGAAATGGAACCAATTTGTTA[C/T]ATGGTGAGTGTGAGTCATCGCCGAGTGAAGTGGGCTCTGTGAATTCCAGA	ss66537473	0.393258	0.3875	0.3	0.307292	0.315217	0.307692	0.333333	0.38
1395	12	90	rs29012348	CTGTGATTTTTGTCTATGTTATCCCCTCCACTTAGCTCAAAGTCTGACAG[C/A]GAGTTGGTGTTCATTGAAAATGCACTGTGCTGTGGGTCATTGAGAATACA	ss38323435	0.269663	0.0875	0.025	0.0421053	0.0212766	0	0.238095	0.00632912
1396	12	90.01	rs29012349	GCTGTGGGTCATTGAGAATACAGAGATTTGTAAGACATTTGAGAGGTGAA[T/G]TTACTGTTTAGGTGGCAGAGTACTAGATCCAGCTCCAACACCATAGAATT	ss38323436	0.477528	0.075	0.5	0.416667	0.489362	0.0692308	0.22093	0
1397	12	90.02	rs29012346	TGAAACCGTTAACTCTACCTGGTAAATTGCTACTGTATTCTTTATTCAGT[T/C]CTTGTAGTCACAAGGATATTAAAATTCCATACTTTAATTTGTCTCTTTCT	ss38323433	0.477528	0.075	0.5	0.40625	0.489362	0.0692308	0.22093	0
1398	12	92.1	rs29012871	AGTAGGCTCTGGCTCCTCAGGCCCTGGAGAAACCCCTTCATCAGTAGACT[G/C]AGCCAGTTAGCTTATACTGCGGTCCTTCATATTGCTTGATCTGTTGAGTC	ss38323970	0.127778	0.166667	0.1875	0.0364583	0.0212766	0.138462	0.465116	0
1399	12	92.11	rs29012872	TCCGTTTCCCCCACAGCCCTTCCCAGGCCAAACCACCCCACTTGATGGCT[C/A]TTTCTGTAGCTTCTAATCCCTTAAGCACCACTTACAGATGGACTCGCTTG	ss38323971	0.264045	0.0875	0.45	0.463542	0.37234	0.230769	0.430233	0
1400	12	95.5	rs29012704	AGGAGTGGCCGGGGGGACACTTGGGGCCAGATCCACGACCTCTGGTCTTC[C/T]GCCCTTTCCCTGGCCCCCATTTTTCTGTGCCTTACACCTTTCTCTAGGTT	ss38323802	0.194444	0.4625	0.425	0.348958	0.234043	0.335938	0.190476	0.42
1401	12	95.6	rs29010135	GTTTGCACTGAATTCTGTGATTCCCTTTCTCTAATAAGAGGACTCAATGG[A/C]ATGTCCATTTGACTGAGTGAACTGAGGTGACAGTTCTCTGATCTTTGAGA	ss38324635	0.366667	0.2125	0.307692	0.3125	0.393617	0.0615385	0.44186	0.157895
1402	12	99.4	rs29011128	GCTTAGGACATTAATTAAAGCCTCCTTCTCACCTTTATTCACAGAGATTC[C/T]GTCTGAAAGTTCAGGGCTGTCAGCAGAAATGTGTCATTGCGGCAGCGGCA	ss38325415	0.443182	0.2125	0.269231	0.177083	0.212766	0.169231	0.104651	0.0961538
1403	12	102	rs29009593	CAGATAGTAATTAATAAAGCTGGACATCCCATAGCTCATTACTATGAGTT[G/C]CATACAGTGGATTTTGATTACGCTTAAAAGGATCTTTTCATATGTTCCAT	ss38324078	0.232955	0.175	0.2125	0.147368	0.0744681	0.223077	0.186047	0.227273
1404	12	102.1	rs29010339	AAAACTCTTCCAAGTGCATTCAGTTCCAATTCACTTCTAATGTTGTTGCC[G/A]GGACTTGTATATATGTTTCTATAACTCACACTTATTATCCATTGCCCTGC	ss38324845	0.454545	0.075	0.179487	0.171875	0.191489	0.00769234	0.104651	0.4125
1405	12	102.2	rs29016058	TTCTTTAGGACTGTGAAGAGTCTTTCGAGAGTAGAAGCATTCCAAACCCC[C/T]AGATCCCAGCTGGGTGATCTATCATCGCCCACCTATAGTAAATGTGAATG	ss38332557	0.0786517	0.2875	0.307692	0.0104167	0.0106383	0.492308	0.302326	0.329114
1406	12	102.3	rs29022366	CTCTGAGAACGTCATTACAGATTCCCAAAGCACAGTGTGGCACCAAAAAC[A/C]AAAGCATTTGGCGTCTCGCGTGCCAGACTTTATACCTTAAAATCTGATAT	ss38330862	0.258621	0.0875	0.3875	0.276042	0.287234	0	0.119048	0
1407	12	102.5	rs41674958	GTTTTTCTGCTGCATGCTGATTTTCTGAGACGTGGGAGTTCTGGAAGATA[A/T]GAACAGAATAGCCTATTAGCTCCAACATATGGCCCTTGTCTGATGGACAA	ss61868687 ss66538056	0.433333	0.025	0.410256	0.25	0.297872	0.107692	0.395349	0.00632912
1408	12	102.51	rs41674959	GAGTGAAATATGGGTTCTAAATAAAGACTTATCAGGTTACTATACATCAG[A/G]GCACTGATAAGACTGCCTTAGGAAATCGCCAAATGGAACAAGGACCTATT	ss66538074 ss61868689	0.438202	0	0.425	0.291667	0.351064	0.123077	0.345238	0
1409	12	102.7	rs29011130	CAAAACTCATCCACCCCAGCCCCACTAGGTGTTCTGAGATCAAAAGCGCC[T/C]GAGAAAGCAAATATCAGCCATTCAACATGGAGTGTGTTATTGCTTCTTCC	ss61869781 ss38325417	0.166667	0	0.125	0.268421	0.170213	0.330769	0.209302	0.108974
1410	12	102.71	rs29011131	AGGATTCTCTTATATGTGGCTAAAATATCTGTTAGCTGTAGGGAGACACA[C/T]GTCAGTCCTTTAGCATAACGAAGAACATGTGGTTAATTATTATTACTTTT	ss38325418	0.284091	0.236842	0.275	0.268421	0.191489	0.361538	0.290698	0.134615
1411	12	104.8	rs43702483	AAAAAACGTGTGTGACTCACCGATAATCCACCCCAGCAGTTACAAGGGAG[A/G]TTAATTAAGTGGGAATGCATGGTTCTTGACTACAAACTTGTTATTTTTCA	ss66537628	0.0777778	0	0.3625	0.239583	0.159574	0.138298	0.158537	0.2625
1412	12	104.9	rs29012630	ACATATTGGATAAAGAACTTATATCCAAAATATAAAAGAAGTCTAAGAAA[A/G]CAAACAGCTTTTAAAATGGGGGGAAATCTCTGAACAGTGTCCCCAGCAAA	ss38323725	0.233333	0.175	0.263158	0.442105	0.478261	0	0.174419	0.025
1413	12	110.5	rs29011539	TTTGAAAGGTATCTTCCCCATAGCGTGAGTCGATGAAAGTCTTCTCACCT[C/T]GTTTTCTAGGAGAAATTTACCTGTTTTGCAAAGGAGCAGATTCTTCCATA	ss38325834	0.343023	0.1875	0.236842	0.140625	0.159574	0	0.127907	0.09375
1414	12	111	rs29014130	CTAGAGAAGCCCTATGGTTCTCATGAGCATGGTGGTCAGACCCACTGTGG[C/T]CACCCCAGACTCAGGCTTATGATCTGTCCCCAGACACAGGGGGTGGAGCT	ss38323032	0.230337	0.275	0.25	0.0833333	0.138298	0.115385	0.267442	0.120253
1415	13	0	rs29012294	CACAGTGCATTTCCTTTCGCAGCAGAACCTGCCCTTCCTTAAGCCTTACA[T/C]GCTAATACTTCTGTATTCCTCTCATCTGTCTGACCCCTTAAGGATTTGAG	ss38323381	0.1625	0.4875	0.416667	0.346154	0.469697	0.105263	0.28125	0.222222
1416	13	0.19	rs43703956	GGAAGAAGGAAAGGAGTGAGGTGGACATTTGGGCGGGCAGGTAGAGGAAG[C/T]TGAAGATTCCTTTACCTGCTTTACAGTTTGTCTCTGGGCTGGGCTAGCTT	ss66537722	0.0444444	0.4	0.15	0.494792	0.43617	0.184615	0.0930232	0.115385
1417	13	0.39	rs29023756	ATTCAATCTTTATCTCTGTATTAAAATAAAGGAACCATAAAGAAGTCAGA[C/T]AGCAAAATGACTGCTGGAACCTGTTCACTCTGACTGAATCTCTGCTCAAC	ss38337051	0.3	0	0.275	0.395833	0.446809	0.0692308	0.142857	0
1418	13	9.99	rs29011643	TTTTGCCTTCCACCCACCTGCTCTGACAGACCTTTAATTTTGGACCGCTG[C/T]GGTTGAAGCCCGTGGATGCACAGTCCCCAAAGCCAGCACTAACTTGTTTG	ss64046521 ss38325939	0.377778	0	0.3	0.395833	0.457447	0.0923077	0.348837	0
1419	13	10	rs29011647	GTTACTGTTTCCTTTCCTCCATGATTGATTATCTGAAATATTTTTCTATA[A/G]ACATAGACACACATGTATTTGCCTCAAATCTGGCCCAAATTATTATACAA	ss38325943	0.195652	0.0125	0.025641	0.0368421	0.0425532	0	0.0348837	0
1420	13	10.01	rs29011648	ATTGTAAATATCTTTATGAAAAAGTACTTGGAGCCCTGTTGAAACACTTC[C/T]TACTCTTTATTGGTTACCTCAGCCTGATTGATGACCATCACTTCTTCTGG	ss38325944	0.338889	0	0.075	0.0989583	0.159574	0	0.0813954	0
1421	13	11.99	rs29019327	CAGTGGGGCACACTTCCTGCAAGACTGAGACACCAATAATAGGCTCACGC[G/A]CACATACTTACTGCCTTTCCCACCCCATTTCAGTACCCCCTCCCTTGCTG	ss38327215	0.244444	0.0375	0.4375	0.494792	0.434783	0.461538	0.406977	0
1422	13	12.09	rs29025797	CTTACAAAAGATTCATGCAGAGCCATTTGTAGAGTAAATACTCTTAAACC[G/A]TTTGTATGTAGACAAACATCTAACTGTATTTTGTGACACAAAGTAATAAG	ss63621393 ss38331691	0.444444	0	0.2	0.442708	0.393617	0.269231	0.430233	0
1423	13	16.09	rs43708448	GAGAGGAGGGACAGATGAGCAGCATAGCAAACATATCAGGTCAAAACACG[A/C]AACTATTCTCTTCCACGCCGAGAACACTGGGCATAGATGCTGCATGTCTT	ss66538076	0.3125	0	0.275	0.375	0.340426	0.423077	0.22093	0
1424	13	25.89	rs43708817	ATTTTTCAGATGAATGAAAAAAATCTGTAAACCTTTTTCTTTTCTGCCTT[A/G]AGTAGAGTATAAAGAGCACTTAACATTTTAAAAAATAAACTAATATCATT	ss66537466	0.00555556	0	0.3875	0	0	0	0.0813954	0
1425	13	26.49	rs29012830	CCTTCAGATTTATATTAAGAGTATGTGAAGATCAAATTCATTACAAATGC[T/A]TATTTGAAATTTACAAGGAGCCTCATGAGAGTGATAGTTACAACCTTTAT	ss38323928	0.0449438	0.1375	0.0125	0.0572917	0.0425532	0.0153846	0.0348837	0.4125
1426	13	27.19	rs29012032	GAATTCTAAATGAGAAGCCTGAACGCTGATTTCGTCTGTCATCAAATGGG[G/A]AAACACACGGCCCTGCTCATTTCTAAAGTATATTCCTTTGCTTACTATGA	ss61882738 ss38323117	0.0722222	0	0.05	0.031579	0.0106383	0	0	0
1427	13	27.29	rs29018834	TCTAATATGAAATACTAATTTAGGAATTTTTCTGATTATTCCCAATAGAT[C/G]TGACAGGTTAACTCTGTTAGACACTAAACACTCAAAATAACTGGGCTCCA	ss38335929	0.146067	0.0125	0.2	0.0364583	0.0760869	0.0923077	0.174419	0
1428	13	28.99	rs29018623	ATATGGACCAGTTACTAATACATCAAAATGGATAAAGTTTAAATCTTCTA[C/T]GCTCTTCATTTACCCAAGACCAGAAGCTGAACTGGGACATAAACATGAAA	ss38335717	0.261111	0.0875	0.1125	0.405263	0.457447	0.153846	0.174419	0.056962
1429	13	29	rs29018622	TTTGCTGTAGATGATAATTAGCTGGCTCATTGCCAAGAAGATAATCAATC[T/C]GTTGATTTTACCAAAGGCAATGAGACTGACTTCCCCATCATTTTATAAAA	ss38335716	0.494382	0.425	0.407895	0.359375	0.329787	0.307692	0.44186	0.316456
1430	13	33.99	rs29018141	ATGATTGCTTATGAGTCATTTTGTAATGAATGCTGAATCATTGTTCCCTC[G/A]CCTGGGAGTGGTGATCAGTGGTTACGTAGAGCTCAGGGTTTTCTCCATGT	ss38335231	0.357143	0.175	0.375	0.181319	0.106383	0.338462	0.5	0.387097
1431	13	34	rs29018142	ATACCTGGAAGAATAAAGGAGCAACGGGGGCAGGGGGGAATTAACCAAAA[T/G]AAAGCCGAACTTTTCAAGAAAAAGTGATTTGAATTGAACACCTAAGGAAA	ss38335232	0.297753	0.0769231	0.230769	0.166667	0.170213	0.384615	0.428571	0.4375
1432	13	34.01	rs29018144	GCCAAGTTACTTACTTTAAGGATAAGCATTCAGCTCACGATATTAAACCT[G/C]ATTCTCAGCTCTCCCCCCACCCCCCAGCACCATCTTTGTGGGAAGAAAGG	ss38335234	0.292135	0.216216	0.2375	0.161458	0.106383	0.445312	0.430233	0.422078
1433	13	34.02	rs29018146	GGGAAGGATGGAAAAGGAGGAAAGTCATTACGGGTATGAATACAGAATCA[C/T]TGCCAACAGGATTTTTAAATTCACCTCCATTTCCTGGCTTTAATAGTCTC	ss38335236	0.294444	0.45	0.2375	0.166667	0.106383	0.384615	0.430233	0.322785
1434	13	34.03	rs29018147	AATCACTGCCAACAGGATTTTTAAATTCACCTCCATTTCCTGGCTTTAAT[A/G]GTCTCAAGTTAAGGATTAACTTTATCCATGTTCTTCAAGTTATTGTTTTC	ss38335237	0.294444	0	0.2375	0.166667	0.106383	0.384615	0.430233	0.149351
1435	13	38.79	rs29009931	AATAACATAAGCTATTTTTTTTTATCCCAGAATATTTAAGTTCTCTATTT[C/T]TTTCAAACAAGATAAGAAATGCTTATAAAATACTAGCTTTAACACAGGAA	ss38324426	0.41573	0.075	0.4625	0.359375	0.425532	0.3	0.25	0.0375
1436	13	39.99	rs29017980	CTTCAATCTGTTCTCCCTCCCTCCCTTGTTGCCCCTCAGAAGTTAAGTGT[G/T]GTCCTGAGAGGCGCTTCGGCAATGAATGTGGTCAAGCACTCTTGGACAGA	ss38335065	0.494382	0.4125	0.4375	0.296875	0.170213	0.0846154	0.348837	0.170886
1437	13	40	rs29017979	GACTTCCTTTTCAGGAGTGTAGGCAGAGCCTGTCTTGCACTCATTTCAAG[G/A]TATATAAAAATGACTAATTCCCAGGGAGAGTTCCTAAGCAAGAAAAAAAT	ss38335064	0.0168539	0	0	0.0260417	0	0	0.0116279	0
1438	13	40.19	rs43702516	TCGACCAAATGTTGTATTTCTGAATGAGTCATGTGCTTTTAAGAGGCTGC[C/T]GGTAAAATACTGCCTCTATTTTAGACTAATCCTGAAAGCTTCTGTTCTGT	ss66537669	0.207865	0.3	0.225	0.416667	0.445652	0.1	0.244186	0.173333
1439	13	40.29	rs29013323	GCTAAGCCACCGATCAGCAGGCATGTGTGCCAGGTTAGTAAGACAAAGTC[C/T]GTTTTATTTCATCTTTGCCTTTTTTGTCTGCCTTCAGTTGGGGCCAGCCT	ss38322212	0.2	0.0625	0.1875	0.442708	0.478261	0.230769	0.430233	0.0192308
1440	13	40.39	rs43703951	TTTTCACTTTGAACTTCTGAAAAACTGTGTATTCCTATTTAAAAATGCCT[A/G]CCACGTTATATGACCTCATGTTAATTTTATTTCTGTGCCTTGATGTAATG	ss66537713	0.0888889	0	0.1125	0.40625	0.413043	0.307692	0.232558	0
1441	13	40.49	rs29012102	AAAAATAAAATCAAAACACCTCAAATGACCCCAGAATACTTTTCAATTCC[C/T]CTCCTGTTTCTCTGCTCCCCTTCAAAGCAAAATACTTTGAAGGCAGTGGT	ss38323187	0.438202	0.217949	0.2875	0.453125	0.478723	0.0384616	0.395349	0.0886076
1442	13	40.79	rs29009669	AGAATGGACAGAACTGGGCCTTATGTTGAGACGTCTGCTGGTCCTGATTC[C/T]GCCCTAGCCGAGTTCAGGCTCCTCAGCTCTGAGGCCAGCAGGGCTGCTCT	ss38324162	0.370787	0.166667	0.425	0.255208	0.340426	0.338462	0.5	0
1443	13	40.8	rs29009668	TGAGGACTTCTCCTCCTTATAAGCATCAATCAGAAAATGCTGGGTTGACA[A/T]GCACTACTATCTATAAAATAGATGGCTGGTGGAAAGCTGCTGTATAGCAC	ss38324161	0.370786	0.175	0.447368	0.255319	0.340426	0.338462	0.487805	0
1444	13	40.99	rs29010198	AATTAAGTGTTTGCATTTTAAGTGAGTTAAATTGAAAAGAATTTTTTTTT[C/T]CCCTTTCAAACTAGTTGTAAGCGAAAGCTTGATGTAAGATTTAAATAAGA	ss38324701	0.35	0.15	0.294872	0.21875	0.308511	0.484615	0.430233	0.23125
1445	13	41	rs29010197	ATGGTTTTCTTTAAACGCCCACTGCTGTGAATGTTGAGTTGGCTACATAA[G/A]GACCTAGCCTGATTACCAACTTGTTTGGAATTAAGTGTTTGCATTTTAAG	ss38324700	0.355556	0.223684	0.294872	0.21875	0.304348	0.484615	0.430233	0.262821
1446	13	41.01	rs29010193	TTCTTTTAGTGTACTCCATCTTCATATATTTTCAGGCATAGTATATTGAA[G/A]AATTGGTCAATTTGTGGCAAAGTCTTTCTGAATTTATAGTGGTAGTCATT	ss38324696	0.348315	0.225	0.294872	0.21875	0.308511	0.484615	0.430233	0.266234
1447	13	44.99	rs29012144	CCCTTCTTCCAGGGCCCGGCTGTCCCTTTAAATGTATTCACTGCCCTCGT[C/A]TCTGCCATCTCACTTCATCCTTTGCAGCCGGCTCTGGTCTGAAGCCCCGA	ss38323229	0.303371	0.128205	0.3625	0.235955	0.475	0.132075	0.178571	0.211538
1448	13	45	rs29012143	ACCCTAATCTCAGCCTTCCCCCTTAGAGGGTCCTGGTTCTTTGTCCCTTC[T/C]TCCAGGGCCCGGCTGTCCCTTTAAATGTATTCACTGCCCTCGTCTCTGCC	ss38323228	0.0568182	0	0.225	0.0315789	0.0425532	0.00769231	0.202381	0
1449	13	48.99	rs29024728	TCAACAAAGTTGCACGAATTTAACCTCTAACCAGCTATGGACAAGCATTA[T/C]CTGCTCTGTCTACATCTTCATTAAAATTTAGGATTGCCAACCTGATAGTG	ss38334830	0.127778	0	0.05	0.145833	0.0957447	0	0.190476	0
1450	13	49.19	rs29012117	TTGCGAAACGCTTTGTAGCAGATTAACCATTAACTATTAAAGGGAAGAGG[A/T]TTCCTTTTTCTTACTGGTGCTGTTAGCATATTTAATGAAGTGATTCCATT	ss38323202	0.303371	0.1	0.05	0.0104167	0	0.00769234	0.0357143	0
1451	13	49.69	rs29019775	AAGAGTTACAAGTGATGCTTTCCACAGCGTAGTATATAAAACCTTCATCT[T/C]CCAGCTGCTAGCATCAACCACATCCAAATCATTTAAGTAAAAACTGGGTC	ss38327669	0.337079	0	0.0875	0.130208	0.119565	0.117188	0.0697674	0.0810811
1452	13	50.79	rs29013823	TTTAAAAGTTTTTATTTGTATTTTATTTTTCATGTTGCCTGAACATGTGC[T/C]ACGAACACTTACTTTCCCCTTGGATAGTGGACCTTCATATTGTCTCTTTC	ss38322722	0.494444	0.075	0.5	0.0631579	0.148936	0.273438	0.395349	0
1453	13	50.8	rs29013821	ATAGTTGATGATACCAAGTCCCCAATAATTAAAAACCATAAGTTAAAACC[C/T]CTGTCTCCAGAAACTTAAAACCATTTACTTTGGATTCAAATCACAATTAT	ss38322720	0.454023	0.175	0.5	0.0677083	0.138298	0.207692	0.348837	0.297297
1454	13	53.49	rs29011158	TTATTACATGCAGTTTTTTAAGTCTAGAGAACAAAGTTTCTCACTCAATA[A/G]CTATGGACTGCATACACTTTTGCTTTGTGGTCATCTCAGCTGAATTCTCC	ss38325446	0.333333	0.3125	0.35	0.125	0.117021	0.492063	0.360465	0.329114
1455	13	57.99	rs29019889	TCAGATTCTGTCCGCTTTAGGTAAACAAGAAGCAGAAAGGAGGTTTGAAA[C/T]ACTGTTACATAACTTGTCTCACCCTCCGTCATTCACCACGGTCAGAGTAA	ss38327785	0.25	0.3	0.3125	0.331579	0.276596	0.1	0.178571	0.386076
1456	13	58	rs29019892	ACTTCTGATTCTGAGTTTATTTAGTAACTGGATATGTTACTCAACCCCTC[T/C]GGGCCTCTCTTGTTTCGTCATCTTCATCCTTAAAATGCTAAGAGGTCTGT	ss38327788	0.255556	0.3	0.325	0.331579	0.276596	0.1	0.186047	0.386076
1457	13	58.19	rs29012607	TGTCTATCCTGGCTGCCGATTTAAAACCAGCAGAGGTTTTAAAATGTAGC[G/A]AACTTAGGAGATGGCCAAAAAAATTTTTTTAATTAAAAAAAAGTCATGGA	ss61892484 ss38323702	0.286517	0.416667	0.394737	0.463158	0.457447	0.184615	0.44186	0.0519481
1458	13	58.39	rs29015012	CTTGTCCATAATTTGCCCTAGCTATGCATGCGCACAGTTATTTTTAGTCC[C/T]TTATAGTTTTTTGTATTTTGTGGCTTGAGGAGACTTTTGTCCAGGTGTGA	ss38326705	0.0561798	0	0.115385	0.0416667	0.106383	0.09375	0.0813954	0
1459	13	66.59	rs29022373	CCAAGAAATTTCTTAGCTGGAACTTGGGATTTAAAGTAGCTCTTCTGAAA[G/A]AAAAAAAAAAAATCCTTGGCCAGATTTCCTTTATAGACCTAAAACTTTAA	ss38330869	0.00555557	0	0.0125	0.105263	0.0744681	0	0	0
1460	13	66.89	rs29018875	GGGAGCTGCCTGGGGATCGGTGTCTCATCAGCAAAGAGCGATGCTGGGGT[A/C]GAATGTGTGGCTCTGGAAGTCAAACCAGTGTGGCATACGGTGAGTGCAGA	ss38335970	0.4375	0	0.1125	0.104167	0.0531915	0.4	0.151163	0
1461	13	67.09	rs29010061	TCCTAGCCCTGGCCCCACTGAGGGGCTATGATGACTGGTCTCCCTGGGAA[T/C]GTACAGCTTAGCTACTCCATCCGAAAGTCATGGCAACATTTTAAAATTAG	ss61896930 ss38324559	0.277778	0.102564	0.3875	0.34375	0.37234	0.330769	0.360465	0
1462	13	68.19	rs29010203	TGGCTGTTGCCAAGAACTTCCCTGTATTCTGACGATGGTTTCTCCACACA[G/T]ACAGCTTTTGTCTCTGCGGCTGCTGGTGTGTTTCAGGGCGGTCTGTCAGC	ss65387267 ss38324706	0.41573	0.05	0.2875	0.479167	0.478723	0.123077	0.488372	0.0886076
1463	13	68.79	rs29022218	AGAACATTGACTAGGACTTGGTGGAAGACAGAGCCTCCAGGGGAAGAGGC[A/C]CCTGATTTAATAGGAAGAGCCCTCCATGCTGGCCGCCAACTCAATTTCAC	ss38330713	0.35	0.4	0.125	0.171875	0.223404	0	0.0609756	0.461538
1464	13	70.39	rs29027048	AACAGCCTCCAACAGCAGACGCATCAAAGAGCAAGGAAGCACACGTGTTT[G/A]CTGGCCACTGCCAGTCCCTCCTTCTGTGGGGTTCCTCGAGGAACACCAAC	ss38329434 ss61903209	0.4375	0	0.1	0.182292	0.117021	0.382812	0.337209	0
1465	13	70.99	rs29025379	CGCTGAGCCACCAGGGAAGCCCCATTTTATTGCTTGCATTGAGGCATCTC[A/G]TGGAAGTGGGAAAACAATCTCCCCTGTGTTCGCTGACTCGGACATTCATC	ss38331265	0.185393	0.0375	0.115385	0.363158	0.393617	0.169231	0.232558	0.0125
1466	13	71.19	rs29024306	ATTCCTTGGTAGGACAAATAGTTATTCTGCAGATGACAACGTGGAGAGTC[G/A]TCGTCTTAATTCCAGGTGTTTCTGAGCCTTACTTTCATCAGGTTAAACTG	ss38334405	0.155556	0.125	0.1125	0.229167	0.265957	0	0	0
1467	13	71.39	rs29024529	AAGGCAGAGGGGTGAGGATGTGGCACAGACGTGGTCCCCGAGTTAAGTGC[C/T]CTGTCCTTGTGAAGGAGGCTGAAGGGGGAAACTCAGATTCATATACAACA	ss38334629	0.0449438	0.0375	0.05	0.303191	0.351064	0	0.0116279	0
1468	13	75.49	rs29026914	CATGTGTATCGGAAAGGCCAGGGCTGCCTACCTTGTCTCTGAAACTCTGT[G/A]CAGTTCTCATCGGCCATCCCAGCCCTGATTCCAGTCAGCGCAGTGGCCAG	ss38329300	0.157303	0.425	0.2875	0.239583	0.170213	0.0923077	0.395349	0.468354
1469	13	78.59	rs29018370	TTCCAGCCTGTGTCTGTAATACTTTCACCACTGAAAAGGGTAGTGAGGGC[C/T]TCAAAGGTGCTATGAGGTCCACATAGATCCATGGAAGATCCAGTGATTTA	ss38335462	0.1	0.0897436	0	0.0208333	0.0212766	0.0078125	0.107143	0.0625
1470	13	78.99	rs29020920	CAACAGCTAGAAAGAGGAAAAGGCCCTCTTTAGCTCCCATGGCGATTCTT[T/C]CCTCTTAATGCCTCAAAATAAAACTAGAAAGAGGAATGAAATGATTAAGT	ss38328613	0.45	0.275	0.371795	0.130208	0.138298	0	0.166667	0.0375
1471	13	79.19	rs29020996	ACTGCGCGCCGGGGCAGGCTCGGGGGCTGGCGGCGAGCGGTGGCAGCGGG[C/T]GGTGCTCAGCCTAGAAGAGGACGCGCTAACCGTGAGCCCCGCCGACGGCG	ss38328690	0.205882	0.051282	0.238095	0	0	0.0859375	0.458333	0.0189874
1472	13	85.99	rs29012218	GGACTCTGCTTCGTCCACCCTCCATCAAGGGTGACCCAGGCTGAGAGGAC[A/G]AGTGTTACTGCCACCAGGAGCTGCCCGGGGCTCTGGACAGCAGAGGGTCA	ss38323305 ss61924382	0.375	0.1875	0.2625	0.255208	0.223404	0.423077	0.406977	0.012987
1473	13	86.39	rs29014811	CCTGGTCACCTAACTGAGATTTATTTCCAAAATCTCATTTGGAAAAATTA[T/G]GGAGATTATTTCTTGGGGAAATATTACACATCACAATGGGAGAACATTTT	ss61927550 ss38326503	0.311111	0.275	0.276316	0.427083	0.446809	0.246154	0.0116279	0.38961
1474	13	86.4	rs29014812	TATTACACATCACAATGGGAGAACATTTTATTTCAGAGAAATGGTTCTTT[C/T]CCATTTGATCTGCCTTTAAAATCCACCCCACAACACATGCGGAATCATTT	ss38326504	0.297753	0.472222	0.2625	0.414894	0.433333	0.246154	0.0116279	0.306667
1475	13	86.69	rs29012910	GGATGGGGAGTCAACCAACTGGAGTTGACTGACTTGAGATTGAAAAGAAG[C/A]CTGTTTTATTTCCATTCTTGATCTCATGGAATGTATCTACTTCTATCTTA	ss38324009 ss61932629	0.264045	0.025	0.1125	0.363158	0.488889	0	0.116279	0.00649351
1476	13	89.29	rs29024788	AGCTCTTGCTGAGATTTAATAAAACTCATATTGCTCTGAACCCTTGTGTC[G/A]GCTGCGCTGGTCCCTCTAAGCCAGGAGGGGGCAGCGTTTTCCTGTGGAGC	ss38334893	0.414773	0	0.225	0.3125	0.468085	0.453846	0.290698	0.00641026
1477	13	94.39	rs17872211	TGGGTTCAAGTGGTCCAGGTCTTTGTGACCTTTCCCCTCCCCAGTCATCG[T/C]CATCAGTGAGAAGTAGAAGCCCTCCTGAGTAAAGAAAGGTTTACATTTGC	ss28452552	0.0674157	0	0.0875	0.0625	0.0531915	0.0461538	0.0581395	0.00632911
1478	13	96.29	rs29013690	ATCTGGAGGAATCCATGTGTAGGCTTCCTTTTTCCCCTGTATCCCATCTG[T/A]GAAGATAACAGCAGCATATGTGTGATGTTTCTACCCAAGGAACCCCATTA	ss38322587	0.129214	0.1125	0.425	0.484375	0.43617	0.169231	0.186047	0.0844156
1479	13	96.49	rs29020668	GTCCCATGGGGCAAACTTGAATCCCGTGACTAAAAAGTTATATTCAAAAA[C/T]GTAGCAAGCTGTTTAAAATCATAGAATAAAAGGAAAGTTGAAAAAACACT	ss38328356	0.183333	0	0.2875	0.395833	0.287234	0.130769	0.297619	0
1480	13	96.89	rs29015950	CAGACAAGGCAAGCGTTGGTTCTAGGGATGTGTTGACCTAGCCGAAGGCC[G/A]GAATCTTTTCCCTTTTTAACAGTCTTTTGAGTATCTGCCAGATTACACTT	ss38332447	0.139535	0	0.05	0.015625	0.0106383	0.0461538	0.174419	0
1481	13	98.49	rs29010275	TCGTTCACACTCCCCATCACCAGCGGGGCAACATCAACTCTAGGCAGGTA[A/C]AACAGAAGCCTTCAGTCTGAAAAATAAGGCTTCAGATTTAAAAAGTGCTA	ss38324780	0.196629	0.025	0.3125	0.317708	0.202128	0.376923	0.261905	0.0253165
1482	13	98.79	rs29012391	CTTAAGGTGAGTGTGTAGTCTTTCCTGAAGTTCGTTTGGATGAATACAGA[G/C]TATGTTTTGGTCTGTTTGTACCCTGTTGTTATGTCATTTGGAAATAGGAC	ss38323478	0.25	0.2625	0.1125	0.405263	0.404255	0.492308	0.27907	0.0519481
1483	13	101.59	rs43708469	TCCTAAGTACCATCATCTATCGAGTGATAATCTTTGTTCAAACTTCTCTT[A/G]CCTATAGTGTCTCAAACTGTGAGATCAGCTTCTCATAAGGCGGTAATTGT	ss66538101	0.1	0	0.025	0.0572917	0.0212766	0	0.0238096	0
1484	13	101.6	rs43709769	TTTAGCAATTTAGTTTGTGTGTTTGTATGTGGGATGATTCTTGGCGTAGA[C/T]TGATTAAGGGATAATTCAATACTTTGTATTAAGAATATATAATAAAGAAC	ss66537525	0.170455	0.125	0.4	0.145833	0.170213	0.261538	0.267442	0.19375
1485	13	103.19	rs43705561	GAGTCCCTTGAAAACGAACCCGAGAACCTCATGAAAATCGAAGCTGGAGA[C/T]GATCACCTTGGTCCGCCCAGGGGCAGCTTATCTGACATGACCTGTGAAAG	ss66537849	0.283333	0.05	0.25	0.421875	0.351064	0.0846154	0.5	0.170886
1486	13	103.2	rs43706840	CCAGCTGTCCTTCCTGGATGCCTACAGGAACTACGCCCAGCACAAAAGAC[C/T]CGACCCCCAGGCCCCAGAGAGTCTCTGTTGCCTCTACCAGACCAACTCCA	ss66537948	0.286517	0.225	0.225	0.426316	0.351064	0.0846154	0.5	0.139241
1487	13	105.99	rs29016945	CTCTATTTTCTTAATTTTAATTTTCAAGTTTAAATTTTGATCAGACTCCT[A/G]TATGATTTGCTGGTGCCCCTTTAATCAGAAATTCACACTCTGTAGCCAGC	ss64133507 ss38333234	0.465517	0.3875	0.25	0.378947	0.222222	0.346154	0.25	0.371795
1488	13	106.99	rs43705553	CTCAGAGCAAGCTCTCAGAGGTGCCAGGAGGTGCTGGCTTCATGTGAGTG[C/T]TCAGACACACTGTGGCTTGGCCACAGTGGCCTCTCAGGGCTCACTCACCC	ss66537840	0.461111	0.0875	0.358974	0.3125	0.191489	0.346154	0.395349	0.0833333
1489	13	107	rs43705597	GTGGCCTCTCAGGGCTCACTCACCCCGGGCGTGCAGATGGCTCTGGTCCA[C/T]AGAAGGTCAGTAGGGAGAATGGGATCTGGTCCTTGATGGGCAGGAGGCCC	ss66537892	0.438889	0.1625	0.358974	0.322917	0.191489	0.153846	0.383721	0.21519
1490	13	107.01	rs43705553	CTCAGAGCAAGCTCTCAGAGGTGCCAGGAGGTGCTGGCTTCATGTGAGTG[C/T]TCAGACACACTGTGGCTTGGCCACAGTGGCCTCTCAGGGCTCACTCACCC	ss66537840	0.455056	0.075	0.368421	0.333333	0.191489	0.346154	0.383721	0.0705128
1491	13	107.99	rs29021125	AAGTCTCAACTTATAGTGTAGGTGTCTGAGCCATGCCGAAAGCAGCCATG[G/A]TTTCTCCTTATTAGGAGCTATGGGGGAAGAACTGGCTTGGCAAAGGGACA	ss38328820	0	0.157143	0.0769231	0.015625	0	0.00769231	0.302326	0.0555556
1492	13	108	rs29021117	AATATTTTGAGAAAAACTGAATGCTACTAAGATTGAAGTGAGCTCTTAGG[T/C]ATGTTTAAGGTGAACATAAACTGCTTTCTGACACTATCACCCTCTGCCTC	ss38328812	0.00561798	0.3125	0.15	0.119792	0.130435	0.0615385	0.325581	0.379747
1493	13	108.99	rs29016014	CCTCAGCTCACCTCGAAGACTTGCTGCCCCACTGAAACAGTCACCAAGAA[T/C]TGCCACTGGTTTATCCCCAGGCTATCTCACACCTACTTGTGTGGTCTATG	ss38332513	0.179775	0.0142857	0.5	0.385417	0.414894	0.276923	0.302326	0.0266666
1494	13	109.19	rs29013802	AAGCATAAGCATCTTATTCAAAATTTAAGCACAGTGGGGTATTATTCAGC[C/T]ATATAAAGGAATGAAGTACCGATCCCTGCTCCAACATGGATGGACCTCAA	ss38322700	0.3	0.1875	0.3875	0.1875	0.340426	0.0692308	0.404762	0.307692
1495	13	109.2	rs29013806	TCTCCCAATTCTGGAGGCTGGAAGTTCAAGATCAAGGCATTAGCAGCATT[T/G]CCATCTCCGGATGCTTCTGTCTTTGGCTTGTAAATACCCGTCTTCTCCCT	ss38322704 ss64389418	0.105556	0.0125	0	0.489583	0.468085	0.0692308	0.0714286	0.01875
1496	13	109.39	rs29013200	GGGCACCGCCCCCCTACCGCCCGCCCTTATAGCGTAGCACAGGCGCGCGC[A/G]CACCATTGTGTGGCTGGACTCGGCCGCCGCTGTGGTGTGAGGTGCGTGTC	ss38322086	0.25	0.1375	0.282051	0.296875	0.414894	0.0634921	0.430233	0.0779221
1497	13	110.99	rs41713405	CTTTAAGTTTGTATAAGCTTGACTCCCTCCGTGTAATACATCAAGTTCAA[C/T]GTCCACCAATGAACCAAACTGCATGTCTCAGTTCACCTGTTTCCTTCCTC	ss61966942 ss66538258	0.311111	0	0.4125	0.489583	0.431818	0.153846	0.488372	0.00632911
1498	13	111.09	rs29015575	CCAATAGGTTACAAATGAGCTGGTAGATTATTTTAGATCCTTTCCTGGGG[C/T]TCAGGTACCATAGTTTAACTCTGTTTAGCTTGAAAAAAAATAAAAGCTAA	ss38332060	0.303371	0	0.346154	0.411458	0.468085	0.0692308	0.304878	0.0131579
1499	13	113.69	rs29020756	AACACACAGCATATACACACTGACCCCAAAACCACTGGTCCTAGAGGAGA[C/T]GCCACCGGCAAATCTCAGAAGAAACTCCTGTCTGCACAGCCCGCGGTCAA	ss38328446	0.431818	0.2625	0.25	0.21875	0.276596	0.438462	0.465116	0.203947
1500	13	113.99	rs29014039	CACCTGGGTTCAGAGCCAGAGGACTCGGGACCTGGTCACAGCTCCGTCGC[T/C]GAGTGTCTGGGTGATGACGTGTCCCTTTCACCCAAGTCTCGGTTTTCCTC	ss38322940	0.176136	0.3625	0.487179	0.125	0.138298	0.276923	0.378049	0.33125
1501	13	114	rs29014040	GTCCCTTTCACCCAAGTCTCGGTTTTCCTCTCACCTGCGAGGCGAGACTG[C/T]GGAACTAAAGCACGTGTAATGTGCCTTAGATTCTAAACTAGAGCTTAGAA	ss38322941	0.151685	0	0.025	0.142105	0.0957447	0.0153846	0.139535	0
1502	13	115.39	rs29025815	AGGTTGGGCTTGGAGATTTAATCTTCTTTCTTCCACGCAGACCTTGCCCG[C/T]GTGTCCCACCTGGTCAGCCTCCCTCGGCCATGGCAGCCTACAGCCAGACA	ss38331709	0.202247	0	0.4125	0.317708	0.234043	0.257812	0.214286	0
1503	13	115.4	rs29025816	TAGAGAAAATGGAAATTTAATGATTCACATACTGGTAAGCTTGGGGACAT[C/T]GCTGATATCAGGTATGGCTGGATCCAGGTGCTCAGAAGATATCAGGAGGA	ss38331710	0.195402	0.1375	0.475	0.411458	0.43617	0.176923	0.27381	0.051282
1504	13	118.99	rs29025662	TCTGTAAACCAGGGTCTGACTTAAATCTGTGTCTGGGCCGTGCCATCTCT[T/C]ATCTGGACCACTGCCCAAGTCTCCTAACTGGGCTTTGGGCATCCATCCTA	ss38331554	0.409091	0	0.5	0.260417	0.148936	0.407692	0.290698	0
1505	13	119.19	rs41710183	CCCACTTTATCCTAACCTAGGCCAGACATTCCAAAATTGAAAAAAATGCC[A/T]ATAAGTCCAAATGGAAAAGTAAATTCCCCTGCACTGCCTTTCACTGGACC	ss61974694 ss66537852	0.421348	0	0.157895	0.09375	0.148936	0.123077	0.0581395	0
1506	13	119.39	rs29012604	AGTTCCACCAGCTGAGTGGCGTAGGGCAAGACATGCCGCCTCAATGAGCC[C/T]CATTTCATGGGGACAATCAAAATAACACTGGCTGCCCTGCAGACCTGGGA	ss61975574 ss38323699	0.15	0.0875	0.375	0.427083	0.308511	0.346154	0.285714	0
1507	13	129.99	rs43703964	AAATTTGGGTAGAAATGACTTGTTGTTTTTTCTAATTAAGCACACGTATT[A/T]TTTATGTTAGAATACCTCAGACACCCCTTGGGGGGGTGGGGGCGGGAAAC	ss66537731 ss66537796	0.0730337	0	0.075	0.0729167	0.191489	0.00769231	0.0813954	0
1508	13	130.19	rs43703964	GTTTCCCGCCCCCACCCCCCCAAGGGGTGTCTGAGGTATTCTAACATAAA[A/T]AATACGTGTGCTTAATTAGAAAAAACAACAAGTCATTTCTACCCAAATTT	ss66537731 ss66537796	0.0722222	0	0.0625	0.0729167	0.191489	0	0.0813954	0
1509	13	130.39	rs29025857	TTTTTTTAATTTCAAAAATTGCTGTAAAACCAAAGCACTCATTCATACAT[T/C]GATTACCAAGAGATGGCTCGTGTGAGACACAGGTGACATAGTTTGGGCTC	ss38331752 ss64816728	0	0	0.0322581	0	0	0	0	0.00632911
1510	13	130.59	rs29009763	AGTTACCGTGATCACAATTTTCAGATTTTCAGCTATGTATAAAACTTTTT[C/T]CTCCCTCCTTCTCTCACAGAGAAGGTCAATCACTTTTTAGATATAAGAGA	ss38324258	0.494382	0.138889	0.35	0.182292	0.223404	0.223077	0.313953	0.136364
1511	13	143.59	rs29024575	ATTTGTTTATGACCTTTAATTTCCCCCTTAAGGGATCATGGCTCACACCC[T/C]GAGAGCCTGGCGTGGGGGGAGGGGGAGTGATGTTTCTCTCCATCTGTTGT	ss38334675	0.286517	0.3625	0.2875	0.234375	0.265957	0.415385	0.360465	0.409091
1512	14	0	LOC51059	CGACCTCGACAGCTTTCAGGCTGTCCAGGAGGAGCTCTCTGCAGAGGTCA[T/C]GTGGGACAGCAGGATGGTGGTGCCTGCCCTGGGCTCCTGGTTTCCCGTAA		0.411111	0.0125	0.474359	0.239583	0.43617	0.238462	0.337209	0.315789
1513	14	2	rs29011059	ATCCATCCCAGTGCTGCATGTTTTATTTTAACAAATATATGAGCCTCAGC[G/A]TCAGAACATTTTGTATGTAATCATTAAAACCCCAAATTGCTGTCTGGAAA	ss38325346	0.323864	0.1875	0.2125	0.307292	0.37234	0.0307692	0.197674	0.473684
1514	14	2.2	rs29027625	CGGTAAAGATTTTCTCTTTTATAGAACAACCTGCTAAACATCAGTCCCTA[C/T]GAGTTGCCAGCACACACACATACATACCACAAGTGTGTGCCCTAATGTTC	ss63386921 ss38330016	0.337079	0.2375	0.4375	0.426316	0.467391	0.192308	0.369048	0.49375
1515	14	2.8	rs29023700	AATAGACATGGTGTTTATTTGTCTGCAGCCTCTTTGGGTGTGTTATTAGC[A/G]CTGGCACAGAATTCGAGCATCACCTGTAGTGCCAGGCTGGAAAGAAGCTG	ss61991258 ss38336995	0.179775	0	0.115385	0.15625	0.202128	0.00769231	0.197674	0.0306122
1516	14	5	rs29023582	TAAATGAGGTGTTCACAGAGACTTGAGTGGGATCCCAGTAGTAAGTTACT[T/C]GGTGTTTTGGAATCTGACTGCACCAGTTTCCTACTCTTCCTCCTTAAGGG	ss38336875	0.216667	0	0.3	0.0520833	0.0319149	0	0.383721	0.012987
1517	14	5.1	rs29026768	CTGATACTGACGGCGCCATTCACCCAATTCCCCATGCCTTGCAGGGCTGT[G/T]AATTCCACTTATTATAATTCAGCAGCCTTAGGATTCGGCTTTCAGAAATT	ss38329153	0.138889	0.266667	0.333333	0	0	0.215385	0.325581	0
1518	14	5.2	rs43710049	GTCACAGGGGTCAGTGTGACGGAGCTGCAGGCCAGCTGCAAGGTGGCATG[A/G]GGTATAGATCACAGTGGAACTAAGCTGTTTTTAAGTTCTAAACTAGACAT	ss66538199	0.266667	0.2125	0.333333	0.296875	0.382979	0.461538	0.139535	0
1519	14	5.3	rs29013586	TAAAGAGAGAGACTTGGGGAAATCAAATGAATTAAGTAGGGAAAAGACAT[G/A]GTGATTCTACTCAAAGAAGTGTCCAGCGGAAGTTTCCAGTGAAACCTCAG	ss38322481	0.122222	0.184211	0.125	0.301075	0.308511	0.5	0.325581	0.0253165
1520	14	5.31	rs29013588	CACTTGGCTGATTTCCTTTCACTGTTTAGGACTTCGGTTATCAAAATCCA[A/G]TCAAAATTCCACTTTAATTTTGATCACTTTTTTTTTCAGAACCCTCTTCA	ss38322483	0.348315	0.15	0.371795	0.4375	0.382979	0.230769	0.488372	0.11875
1521	14	5.5	rs43709781	CTAGGGCACTTGGGGGCTGTAGAAGCTGTCTTACACCAAGAGGTGCTTGC[A/G]AAGAAGCCATACCCAGGATAACAGGTCAAGGCGAGTTAACCAAGTGTGCG	ss66537542	0.00555556	0.1	0.0625	0	0	0.0153846	0.232558	0.183544
1522	14	10.2	rs29012827	CCTGGGCTAGCCTTCATCTCACATCTGTGATGTTCGTTTCCTCACGTGTG[A/G]GATACTGAGACACGCACGCACACAAGGTATTGAGAGGATGTAGGACGTCA	ss38323925	0.3625	0.319444	0.459459	0.241758	0.487805	0.0692308	0.275	0
1523	14	10.21	rs29012817	CAAAAATGAGCTTAGAGCTCAACTCCTAGGACTTAAATGGACTTAAATGA[A/G]CACCGAGATTAAAACGTTTCTTGGGCTCAGACTGCAGCCTAGAAGACAGA	ss38323915	0.0222222	0.475	0.025	0.473958	0.425532	0.00769231	0.186047	0.202532
1524	14	10.4	rs29021171	CTCAGACTGTCCAGGCAGTTCAGTTCAGCATGTCCTGAGTGTGCGAGCCC[A/G]GTCCTTATATGGCTAGATGCACAGAGAAGAGGAACTTCCCCTCAACTGGC	ss38328866	0.177778	0.4125	0.355263	0.395833	0.478723	0.276923	0.372093	0.373418
1525	14	10.6	rs29012823	TCTTTGCAACAAAGGATGCTTGGCCCAGCAAAGCCTATCGTGGAAGACAA[A/C]GGGGTCCTCAAGAGCCCACTGGGAGAAGTGATTTGAAGTGAGGGATCTCT	ss38323921	0.0222222	0.475	0.025	0.473684	0.425532	0.00769231	0.186047	0.202532
1526	14	10.61	rs29012821	CTTTGTAAATTGGGGGCATTAAACATAATTTAATCCTGTTCAGTGATCAA[T/C]GGTCATTTCTCGTTGCATGACAACAGCCAAGGGAATTTACTAACAGCACA	ss38323919	0.0222222	0.275	0.025	0.40625	0.478723	0.00769231	0.186047	0.378205
1527	14	13.7	rs43706920	GGCGCGAGGAGGGCCTGGGAGGAGACAGAATAACATGTCTGGGAGCCAAA[A/C]AGGTTAGGGAGGTGGGGGAGAAGCAAACAGCAAGGACACCTAACTGACCG	ss66538042	0.286517	0	0.1375	0.5	0.382979	0.0307692	0.27907	0.0933333
1528	14	13.8	rs29013187	GCAGCAGCAGCAGCCTCTAAATATGCACAGACTTGTGAATACTTTGAACT[A/G]GGGAAATCTTAAAGAACACCTAGGTCATCATTGTTTTTGCAGAGGAAGTC	ss63545355 ss38322072	0.116667	0	0.125	0.21875	0.0888889	0.00769231	0.0348837	0
1529	14	13.9	rs29021189	CAGCCACTGCCAGAACTAAGAAACAGACAGCAGTGCCTCTCCATCAAGAA[T/C]CATGCGGCCTTGGAGCCCATCCATTCTCTGAAATGCCAATTTTCCAACAT	ss38328884	0.123596	0.2	0.378378	0.447917	0.446809	0.0153846	0.0581395	0.0405405
1530	14	14.9	rs29011590	GGAGGTGCTGTACATTAGAGAGGAAGATGAAGGCCAAGAAAGCCGCTGAT[C/G]CAGTGGTGGTCATCCTTACTGTCCCACCACCACCACCACCACCACCACCA	ss38325885	0.388889	0.0125	0.4	0.260417	0.170213	0.230769	0.383721	0.0506329
1531	14	16.4	BZ889135	ATCATGCCCTTAAATGGCCTAACACTGGAAAACGAACAAATTCCAGGGCC[G/A]CCCATCAGCCAAAAGAAGAGAGGGCTTAAACAGGCTTTCCAGACAAAATT		0.363636	0	0.205128	0.359375	0.446809	0.0461538	0.232558	0
1532	14	16.5	rs29027332	AAGAATAGTTGATTTGCCTTCTCTCTGAAAGTTTCATCAACATAGAATAA[T/A]AATAACAGCAACAATAATATTCACGTACTGAACATCGAAAATGTGCCAGG	ss38329719	0.105556	0	0.1125	0.276042	0.340426	0.176923	0.0833333	0
1533	14	16.6	rs29016397	GGTAGGCTCCTTGGAAAGCAATCAAGGTAGTTTCTGCCTGGGCCAGGAAA[C/T]GAGCAATCGAATTCCAGTTCTCATTGTCAGGAGCAATTTTTTTCTAGTTG	ss38332898 ss64698311	0.159091	0.153846	0.4125	0.489583	0.380435	0.210938	0.351351	0.116438
1534	14	17.3	rs42381183	TCAAAATTTTTTAAAGTACTACGTTTTGGTGAGCAAGTGCAGAAAGAGAA[C/T]TAGCATAATGGCAAGCGAGGACTTCGAGAGGTCTACGTGGGATCAGAATT	ss63852788	0.416667	0.0125	0.2125	0.494792	0.5	0.284615	0.116279	0
1535	14	17.31	rs42381183	TCAAAATTTTTTAAAGTACTACGTTTTGGTGAGCAAGTGCAGAAAGAGAA[C/T]TAGCATAATGGCAAGCGAGGACTTCGAGAGGTCTACGTGGGATCAGAATT	ss63852788	0.404494	0.0875	0.2125	0.494737	0.5	0.284615	0.116279	0.12987
1536	14	19.4	rs29013315	CCTCTAATTATAGATAGTTCTGGTCTGACACTGAAACCGCAGTATTTGTG[A/G]ATTCTGCTTTCAACTAGAATAGTCCTATACTTGTATATATCCTCAAACTT	ss61999826 ss38322204	0.472222	0	0.4375	0.411458	0.478723	0.315385	0.0348837	0.00649351
1537	14	20.8	rs29012803	CTCAACAATTTACCATCTTCTCTGTATGGAAACGTTCAATGATCTCTACT[G/A]TAGGGCACTGGATTTCTTCTGGCTAGGTGAATGAGAACCAAAATCTGCAA	ss38323901	0.455556	0	0.115385	0.321053	0.445652	0.0307692	0.476744	0
1538	14	23.3	rs29010471	GGAAAAAGAAGAAAAATTAAGTAGTGGTACATGATTACTAAAGGATCTTA[T/C]AACAAATAATCAGACCTCATTTAGTCAGAATAGCTTCTCTCAGGAAATGG	ss62004458 ss38324980	0.405556	0	0.3625	0.441489	0.404255	0.415385	0.395349	0.310127
1539	14	24.6	rs29010519	GTTGCCAAGAAAGAGATATCCCACGTTGGTCCTGGGGTCCAAATCCACCC[C/T]TTCTTCCCCGACTGTCCCAGGGGCTAGAAGTTACGACCACCCCCTGTGCT	ss38325030	0.323864	0.1125	0.025641	0.302083	0.393617	0.253846	0.139535	0.201299
1540	14	24.61	rs29010518	AATAGAGACAGCCTTTTATGGGAGATTATTCCTCAAAGCAGAGGGAACTT[T/C]TAATGTGAAATCTTGCTTGGAGTTTATTGACTGAAATTGGGTCAAACACC	ss38325029	0.323864	0.375	0.025	0.302083	0.393617	0.253846	0.139535	0.0125
1541	14	24.62	rs29010516	TTGTGAACCTGATTAACTCTTAAGTGTAGGACTAAGAAGAGGCTGGATTT[T/A]CAATGTCCCCGCCCCATTTCTCATGCCATGCCCTCTCTCTGCCCGGCTCC	ss38325027	0.320225	0.375	0.025	0.296875	0.393617	0.253846	0.139535	0.0126582
1542	14	24.63	rs29010515	TCCAAAATGACTTAGGACATAAAAATGATATATTGGCTTGTGAACCTGAT[T/G]AACTCTTAAGTGTAGGACTAAGAAGAGGCTGGATTTTCAATGTCCCCGCC	ss38325026	0.323864	0.375	0.0375	0.302083	0.393617	0.253846	0.139535	0.0125
1543	14	24.8	rs29010386	GCACCAGAAATACCTGTCTCAGGTACTAAAGGTTTATGATAAACTCTGAC[G/A]CCCAGGTCTGTAAGTCTTTCAACTTCCTCACTGTTCTTCTTCAAGACCAT	ss38324893	0.411765	0.0125	0.0125	0.208333	0.329787	0.0538462	0.0465116	0.185897
1544	14	24.9	rs29009981	TAGACTCCGTTGGGAGACTAGAAGTGTGAAGTTGGGATGTTGGCAGGACC[A/G]GGCTCCCTCTGAAATTCTGGGAGGCTCCCTCCTTGTCTCTTAGTTTTTGG	ss38324477	0.417647	0.2	0.0625	0.494737	0.37234	0.461538	0.162791	0.436709
1545	14	29.1	rs29027559	GGGTTGTAGTAGCAGCAGATTCTAAGGTTGGAAATACTGCTCCAGCCCCA[A/T]TGCTAAGTGAACCAAAAGGCTACCTACCAGCTCTGAATGTGACTGGGTGT	ss62010519 ss38329949	0.357955	0.1875	0.3375	0.468421	0.478261	0.0234375	0.4	0.417808
1546	14	29.11	rs29027560	TGAACCAAAAGGCTACCTACCAGCTCTGAATGTGACTGGGTGTCATCAGG[G/C]TCCCTGCAGCAGGTATTGGAGGTACTGGCAGGGGGAGCAGAAGCTGTGTG	ss38329950	0.366667	0.0769231	0.3375	0.463542	0.468085	0.0230769	0.418605	0.0197368
1547	14	29.3	rs29020687	CAGAGCTCACGGAAAAGTTATCAGAGTGACCCACATATAGGACATGGTGG[A/G]GGGGTGGGGGCTGGAGATGACGCTGCTGAAGAGTCTAGGACCAGAATGAA	ss38328377	0.00555557	0.0897436	0.425	0.223958	0.326087	0.214286	0.0348837	0.0479452
1548	14	31.6	CC520892	TAAAATTTGTTCTGTTAGAGCATTTTCGGTTTTCAACCAATTAAAATTCT[G/A]CTTTTTTTGGTGGTATTTTTTCTGAGTCTAGTGTTTACCCTCCCAGAGTA		0.416667	0	0.275	0.322917	0.287234	0.461538	0.463415	0
1549	14	35	rs29011751	TTTTTTCAAGGTCTCTGTCTTCATTTTATTTTTGTTAGATGTCCTTTTCC[C/T]AGCTGCCAAGAATTATTCACAACTGCAGGAGAAAGATTGTACAATTGAAC	ss38326047	0.193182	0.3	0.1375	0.489583	0.393617	0.269231	0.302326	0.151899
1550	14	35.1	rs41734577	AATGTCAAAATACATGATGTGGTCTGATGTAGCTTAGGCTCTTATAAATA[C/T]GTACTGATAACAAGGCTACATATCCTTCTTTCCCAGATAGACAAAATTAA	ss66538095 ss62024532	0.280899	0.4125	0.375	0.3	0.276596	0.138462	0.27907	0.155844
1551	14	35.2	rs29018581	AAAACATGTTAAGGAAGTATAAGATTTCTTTAAATAAAACTGTCTTTTGC[C/T]GGATTTAAAGTGTGACATGATTTCCCAGGAGTCTAGCAATGGAGGAAGTT	ss38335675	0.376404	0.0125	0.1375	0.463542	0.43617	0.0153846	0.488372	0.0189873
1552	14	35.3	rs41737059	CAGTTTAACGTCAGTCTTGTACTCGAAGGGAAAAGAAACGGTTGTAATGG[G/T]GCAGACGGCGAGGCTGTTCCTTTGACCTCCCCAAGTGTGCCTAAGTTTAG	ss62028096 ss66537658	0.327778	0.45	0.1375	0.078125	0.0957447	0.0625	0.255814	0.151899
1553	14	35.4	rs29015681	CATACATTATAAAACAAAATGCTTCCAGGCGACAGTGTTTATAGTCAGTG[C/G]AAGCCCAGGGTTCAGCGAGCCAGGCTGGACTCATCTGCTTAAGGCCACTG	ss38332167	0.177778	0.475	0.2125	0.125	0.0952381	0.0692308	0.27907	0.136364
1554	14	35.5	rs29013774	AGTGCATTGAGCAAAACACCTGTGTAGCAGGACTTCAGTGCTAAACATGT[G/A]AGAGATAATGCTTTGAATCTAGAGACTTAAGGTTTGAATTTGCATCTTTT	ss38322672	0.211111	0	0.225	0.432292	0.425532	0	0.0813954	0
1555	14	38.6	rs29022424	CACTGCGATGCTCCAAGACAAGCTCTTGTTGAAGAAATTACATAGTGACA[T/C]CAGTGCCCTTTACAGTCCCCTGGAGAAGAGTCCCAAGAAGCCAAAGATTT	ss38330920 ss64470556	0	0	0.075	0.0104167	0	0	0.197674	0
1556	14	38.7	rs29012557	CTACGGCGTCTGCCTTGAGACCTTAATGTACCAATGCTGTACGAACATAC[T/G]CATTTTGCTGACAGTGGAATTAAAATCCAGACCAGTTAAAAGAGCCTCTT	ss62032562 ss38323652	0.161111	0.275	0.1875	0.401042	0.347826	0.146154	0.186047	0
1557	14	42.6	rs43705617	AAATCAGTTTCTATAAAACTGCAGAGCTAAACTGCCATTTAAACAAAAAG[A/G]AGTGAGTGAAACTGCTTTTAGGGTAATACTGGTGACTACTGGTGACTCCA	ss66537921	0.122222	0	0.432432	0.394737	0.489362	0.415385	0.27907	0.0147059
1558	14	49.9	rs29010395	GTGCATGATTTCAACTGACCGTGGAGAGAGTACACAAGGTGGTTATTTTT[G/T]CCCCCAACATCAATATGCTTTTCATCATCAACTATGGGGTCACTGTTCAG	ss62045896 ss38324902	0.0944445	0	0.0394737	0.0368421	0.0319149	0.171875	0.0357143	0
1559	14	51.4	rs29025481	AAACATTCCCAATAATAACAATGCCATCAATTTTAATACTGTGTACTTTC[T/C]AGTGCTTTTTATTTTTCAATGTGCTTTCATATAATTTTTCATTATAATTG	ss38331371	0.111111	0.025	0.474359	0.260417	0.308511	0.353846	0.309524	0.025
1560	14	53.8	rs42076699	AATTTAATAATGGTAAGAGAGAATTACAAATCAGTTTCCGTTATAGGTTG[C/G]GGAACAAAGTTGTTGAGCAAAAGACACTAAGTACGCTGTCTTCACTTCAT	ss63025273	0.38764	0.0125	0.4	0.317708	0.265957	0.207692	0.27907	0
1561	14	53.81	CC517527	TCTTCACTTCATTTCTCAAGCTTAGTTACCAAAGGCAAAGTCTTTATAAT[A/G]ATGTTGCACATTATGTGGGTGATAGCTAAAGCCGCCCTTTGGTCCACTGG		0.396552	0.0875	0.4	0.317708	0.271739	0.207692	0.27907	0.0866666
1562	14	54	rs29014125	CTCAGATGCTTTATTAAAAGATAATGCAATTGTTTCCAAGGGGCTTTTGT[G/A]GAAAGTAAATAGATATTATAATCTACATAAAGGGGCTTCTCTGGGGCCCA	ss38323027	0.0795454	0.1875	0.4375	0.171875	0.0851064	0.407692	0.127907	0.403846
1563	14	54.01	rs29014124	AATACGTACGGAGACTTGCTCTAAAGACAATAAAGACTTTTAACATTTTT[T/C]AAAGGTACCAATCTTAAAGCAAAATTCTTACACTGCTGGTAGTATCAGAT	ss38323026 ss63023991	0.0833333	0.1875	0.4375	0.178947	0.106383	0.407692	0.127907	0.4
1564	14	58.7	CC493754	AGGAATTGTTAGGGGAAGCACACTGATTGAAACCACTCACCCTGGTCAGA[T/C]ACTATAGCAACCATTCACATGAATTTTTTTGACAGGAGGTCCTGGTAAGG		0.255556	0.0875	0.410256	0.104167	0.106383	0.226562	0.465116	0.05
1565	14	58.71	CC493754	GCACACTGATTGAAACCACTCACCCTGGTCAGATACTATAGCAACCATTC[A/G]CATGAATTTTTTTGACAGGAGGTCCTGGTAAGGAACAGGAACTAATAAGC		0.255556	0.0875	0.4125	0.104167	0.106383	0.238462	0.465116	0.05
1566	14	58.9	rs29014059	TCACTGGCCAAATGACAACAATGATAGTGCATATATTACAGATTTATTGA[T/C]ACTGCAAAGACATATTAAAAGCTATGCATCAAATCAATGCTAACCCATTT	ss38322960	0.278409	0.0875	0.230769	0.411458	0.43617	0.00769231	0.5	0.21519
1567	14	61.5	rs43708458	TCTGTGCTACCGGTGGTTGGGGTGACCTCACCTGAAACCTTCAAAAAATA[C/T]TGAATAAAAGCTTTCTTCTCTCTCTTATGTGATAAGAAACAAGTCCTGCC	ss66538087	0.25	0	0.294872	0.140625	0.0851064	0.369231	0.142857	0.0126582
1568	14	61.6	rs29018332	GTCCGGTTTATTCAGGAAGAGTGGAGCCAGAATGGGTCTGCTGTGAATAA[A/G]ATGACAGGCCTGCTTTCTTCACAGGCGACTTCTTCCCTATGACCGAATTC	ss38335422	0.460674	0.4625	0.2125	0.336842	0.361702	0.346154	0.0833333	0.0375
1569	14	68	rs29024269	TAAGCAAACAAACAAAAAGTCCAAACCAAACCACAGGGCACCTCTGTGTG[C/T]GGGGCTGAGTGAGCACCAGTAGTAATAGATTGCAAAGTCATCCTTTCCTA	ss38334366	0.348315	0	0.355263	0.145833	0.12766	0.138462	0.0232558	0
1570	14	68.2	rs43708433	AGAAGTTAGCTGTAAATACCTGCTGCTCCAGACTCTTGACTGTAACTAAT[A/G]GATGAAGAACGTATAGTTCTCAGACGTAAACTCTGAGCCCTCTCCTGTCG	ss66538058	0.397727	0.0375	0.375	0.489583	0.425532	0.0769231	0.139535	0
1571	14	68.42	rs43702464	GATGACTAAGAAACAAACAAAACAAAAAGCCTTGAAATAAGTTTGTCACT[A/G]TTCATTGCAATTGTAATTGCTAGAGTTATTAAAAATAAAAATTAAGGGAC	ss66537607	0.0333333	0.025	0.1375	0.151042	0.106383	0.223077	0.047619	0.0733333
1572	14	68.43	rs43702463	TTGTAGGTCAAACCAAAAGTACACACAGTTCTTCCACAACTGCAGATGGA[A/G]AAGGTACATAAATTATTACCATCATTATTAAAACTCTACAAAGCCCTAAT	ss66537606	0.0333334	0.025	0.1375	0.147368	0.106383	0.223077	0.0357143	0.0808824
1573	14	69.44	rs43705624	CTTGGTATTTCAGAATTGATATAAATCGGTGAACTAAATAGTATACTTAC[A/C]TTTTCAGTGTGTGAATCTTTGTGGTTCTTTGCAGAAGGCAAGCTCCAGTT	ss66537928	0.205556	0.25	0.2	0.375	0.468085	0.138462	0.321429	0.00625
1574	14	69.45	rs43706911	ATAGGTGGATCTGGGAGGAGCTGGGTTATGGTGGTTAGTATTTGCCAAAG[A/T]TGAATTTGAGAATTCACAGCATCACCATTGAACTGTCACTGTCCCATTAC	ss66538033	0.272727	0.4125	0.225	0.385417	0.478723	0.253846	0.453488	0.310127
1575	14	70.5	rs29021078	AATATGCTTCTGAGTCACTGTCTATTCAACACCTCATTCCACTCCGATAA[T/C]ATAAAATCAGAGAATATCCACGCTTGGAAATGACCGTCTGCAGTCATCCG	ss38328773	0.454545	0	0.075	0.0319149	0.0543478	0.00769231	0.197674	0.0666667
1576	14	75.3	rs29023181	CGTTGTAATAGGAAGTGACATCTCATAAACTTGTCTAGGAAGAAAATCCT[G/A]ACCTCCTGTAATAAAGTCAATATGTGCAGAGAAATGGCATGAGGGTCAAA	ss38336471	0.344444	0.1125	0.3375	0.359375	0.255319	0.253846	0.186047	0.352564
1577	14	75.4	rs43702506	AGCTCAAGCAGTCTAGCCCCATCTTCTACTTTCTTTATCATGATACCATC[A/G]TGTTTATTCCTCAAAGAATCCAAAATCTGGGAAACATTACACAGGAATTT	ss66537655	0.0277778	0	0.35	0.145833	0.108696	0.00769231	0.0813954	0
1578	14	75.5	rs29015280	CTGCCTGCCTCTGCCTGTGTGCCTGCCCTAACAGACTCAGCCCCTGTCCC[G/A]TGTCCTCTGCTGGGTGCTTCTGGGACATGCTGCACAGTGATGGCTCGCTT	ss38326979	0.111111	0.2	0.4625	0.447917	0.478261	0.207692	0.488372	0.101266
1579	14	77.3	rs29020083	CAGGGTCAAGGATGAAAAACGTGGAGCCAAGAATGATGGTCAGGGGAGGA[G/C]AGCGGCAAAGAACCGCTTTGCAATTTCATCTGGGGAGGAGGAGAGGTCTA	ss38327984	0.235955	0.0375	0.371795	0.215789	0.141304	0.115385	0.302326	0.00625
1580	14	77.9	rs43708501	ATCCTCCTGACACGTGTGCAGTGGCCATAACAAAGGAGGGATCCCTAGTT[G/T]GTAGTCATAGAAATGGCTGAACTTCACTGCATCTTTCCATTTGGACAAGC	ss66538143	0.388889	0.05	0.1625	0.21875	0.0957447	0.346154	0.27907	0.06875
1581	14	78	rs29021974	AAATTTCTCAGAACCAAATTAGAATAGAAAAGTGCCACTCATCTTAGATA[T/C]ACATGATGGACTGTTGACAAAGAAGAAATTTAGTTTTAATACTTCAGCAT	ss38330468	0.261111	0.025	0.1875	0.484375	0.402174	0.0923077	0.151163	0
1582	14	83.5	rs29018423	TAGGCTAGGTGGGTAGCTGAGTATGTGAATAATAAGATCAAATCAATAAG[A/C]TTATTTTGCCTCGTAACCTCCAGAGTACTTGCACAATAAGTGAATACTAA	ss38335516	0.151899	0	0.433333	0.189873	0.1	0	0.115385	0.025641
1583	14	83.6	rs29009701	TACAGGCAGTGTGAATAATAAATTCTGAAGCATTTGCTGATAAAATACCA[T/C]GTATGCAATAACTCCCCTGCTGAGGCGCTGGGTCCCACCCGTCACCTCTG	ss38324194	0.0284091	0.434783	0.276316	0.431579	0.425532	0.186441	0.104651	0.0555556
1584	14	87.6	rs29019618	AGGAGTGTTGCGGGGGAAGACAGAGAGTTCTGTAGTAGGAGGGGCAGCCC[G/C]GAGTAAGGTTAATGCCCCTTTTTCCCAAGAGCATCACCATCCATGTGAGT	ss38327511	0.210227	0.0131579	0.3	0.109375	0.0744681	0.445312	0.162791	0
1585	14	100.3	rs43702452	AAACCATGGGAAACAAATCAATAATACCCTATTTTATCCTTTATGTCACA[A/G]CACTGCAGCATTCACATTTACAGCATTACAGAATTACACTGTAATTGAGG	ss66537590	0.138889	0.2	0.2	0.338542	0.37234	0.276923	0.360465	0.183544
1586	14	100.5	rs29021035	TTTCCTCAAGCACCGCACCACAGTCCGTATGGAAACCTGGAGAAAGGCCC[A/G]GGAACACACAGGGCCAGAGGCATCCCTTGCTTCGAGGCGGTTCTCCCCAG	ss38328729	0.460227	0.35	0.4125	0.21875	0.159574	0.446154	0.232558	0.0759494
1587	14	100.9	rs29013602	ACTTTTGTGGATGTTTGAAAATTTCATTAATAAAAACTTCTTAATTTTTT[G/T]TGTGTTGGAGTACAGCCAATCACTCTGGAGAAGGAAATGGCAACCCACTC	ss38322497	0.181818	0	0.0375	0.197917	0.265957	0.016129	0.302326	0
1588	15	0	rs29024927	TAGACAGACGCTTTACCGTCTGAGCCACCAAGCCTATACATCTTCCTTTT[G/A]ATACTGATCACTAGTATCCCCCTAGATTTGAAATGTAGGATATTCATTTC	ss38335035	0.35	0.2	0.263158	0.394737	0.5	0.284615	0.127907	0.025
1589	15	0.2	rs29012763	TCTTATGTGTTTTGTGTAAGTAAGTACTTTGCCCTTTGTATTGCTGACTA[G/A]TACTTCATTGTAAGACTATAACATGCTTTATTTATTCATTCTCCCATTGA	ss38323861	0.151685	0.375	0.1625	0.21875	0.244681	0.0384616	0.047619	0.428571
1590	15	0.21	rs29012764	AATTTTTATGTCTGGTGTAAGGTAGAGACAGGTGACTATTTACTTATTTT[C/T]CCCCATATGTGTATCCAGTTTTCCCAGCAGTATTTGTTAGGATGACATTC	ss38323862	0.127778	0	0.102564	0.180851	0.141304	0.0384616	0.0465117	0
1591	15	0.4	rs29012133	TGGAGAGCATACACACACCCTCTCTCTCTCCTTCCTTAGTTTCTTTCTCT[C/T]TCTCTCTCTTTCTCTCTGCCGCTAGACATTCTGCAAAAATGCAAACAAAC	ss38323218	0.244444	0.0405405	0.125	0.21875	0.191489	0	0.0465117	0.219697
1592	15	0.41	rs29012134	CTCTCTCTCTTTCTCTCTGCCGCTAGACATTCTGCAAAAATGCAAACAAA[C/T]GCAAACCAGGAAGATAGTCTCAACTGGACCACTCTGATCTTGGACTAACA	ss38323219	0.244444	0	0.1375	0.223958	0.191489	0.0384616	0.0465117	0
1593	15	0.6	rs29016275	GGTAATGGAGTCCTTGCTTCATGGGAGAGACTAGAAAAAGGCAGGTCTGT[T/C]GAATCTAAAACATTTGGCAAACTGAAGTCTAGAGATAATGTGAAAAGAAG	ss38332775	0.363636	0.475	0.2375	0.421875	0.489362	0.0769231	0.142857	0.5
1594	15	0.8	rs29013551	CTCTAGGCCTCAGTCTCAGACACTACAGTGTGCAGAGTCTAAGCAAATTC[T/A]AGAATCTTCATTTTAACAAGTCTGGCACATAAAGTTCCTCTGACAGAGAG	ss38322446 ss64573966	0.149425	0	0.1625	0.104167	0.0543478	0.21875	0.178571	0
1595	15	2.2	rs43706927	CATTATGAATGGCCATGGGATAAATCAGACAAGTAAAAGAGCTCATTTTG[C/T]ACCATTCTGCTAAGAAAACTGTTTACTGTCTTGCTTGAGTCTGCTTAAAA	ss66538051	0.359551	0	0.144737	0.177083	0.255319	0	0.130952	0
1596	15	2.21	rs43706918	GCATTTGTCATCTCTCCCCATATGCCATTTCAATCTCAAAGAGGGTCTTT[C/T]TTTTCAACCAGTGTATTTCTTTCACTGTCCTCAAATCCCAGATCAAAATG	ss66538040	0.355556	0	0.131579	0.177083	0.255319	0	0.127907	0
1597	15	5.1	rs43705546	TGGGTGTGCTCGCGCCAGAGGCGGCCTGGGCGCGTGGGACCTTGGTGTAC[A/G]CTGCAGTGTCCACTGGCTTGGACTCAAGGGGCTGTCCCATTTGAATGTCT	ss66537833	0.207865	0	0.1125	0.359375	0.234043	0	0.232558	0
1598	15	8.2	rs29014112	CACAGATAAAGAAGACAAACAGCCCCAGACTACAAAAACCTAAAAATTTA[T/G]TAGACACAGGAAGAAATCTGTACAGAATTTACTGTAATACTATTCAGAAT	ss38323014	0.287356	0.025	0.1125	0.333333	0.23913	0.015625	0.151163	0
1599	15	8.4	rs43708441	ATACTTGTCTTCTTGCTTTTGGCAGCATATAAAATCATCTTGAGAAAGAC[A/G]ATGGATGGGAAAGAAGACATCTTTTCATATTTGCAGCATATTTTAGATTT	ss66538068	0.44382	0.025	0.461538	0.369792	0.446809	0.192308	0.453488	0.04375
1600	15	8.6	rs29012927	GGTTCCTAAATGTCAAAATAAAAGGAAAGCTAAAAGCCTCAAGATGTCTT[T/C]TAAAATTTAAAAGAAAAGGAAGGAAAATGATGTAACCCTCTGCTCCTCTT	ss38324026	0.174157	0	0.4	0.151042	0.244681	0	0.0243902	0.148649
1601	15	8.61	rs29012929	CACCCAATTTAAACTCACTCTGATAGCACACGTTGTGATGGATTTGGGTG[G/A]TGGTTTCCTTTCCAGTTGGCTCTGAAAATGTCCTATTAAGCCAGACCACA	ss62084332 ss38324028	0.426136	0.1	0.1625	0.317708	0.234043	0.469231	0.309524	0.326923
1602	15	8.8	rs29014758	TCGTTGTTGAATCTCTTTCCTAAGCTGGGACTGCATTGATGCTACCTGTT[T/G]CTGGGTCAGGGCCTTGTCACAGGTCTGGTAGGTCAGTCTATAGCAGAGGC	ss38326450	0.280899	0.2375	0.1625	0.46875	0.457447	0.234375	0.337209	0.246835
1603	15	8.81	rs29014754	TTGGCCGCATCAGGTCTTAGTTGCAGCACTCAGGATCTTCACTATGTCAC[G/A]CAGGATCCTTCTTTGTAGTGCTCAGACTCTCTAGTTGTGGCACACAGGCT	ss38326446	0.288889	0.2375	0.175	0.46875	0.457447	0.230769	0.372093	0.25625
1604	15	9	rs29015662	ACGGCAGAGCTGATTTCCTTCCTGAGCCATTCAGGTCTCCTCCTGAGCTC[T/C]GTCTCCAGTGCATCACAAGAGTCCTCTGCTTTTCGTGTTTGCCTTTCTTG	ss38332148 ss62086162	0.436782	0	0.282051	0.213542	0.425532	0.376923	0.209302	0.4
1605	15	14	rs29018383	TTCCAGTAACATCTTCACCAGTCACATTTCCATGCCTTGGTCCTGATACT[G/C]CTGTTGTTTCAGACATACTCTGTTTGATATCTCTGAGCAGCCATAAGAGA	ss38335475	0.0842697	0.1	0.0625	0.389474	0.445652	0.00769231	0	0.0608108
1606	15	14.3	rs29011030	GGCTACGGCCATTACTCCTGAATAGGTGACAAAGCTGTGGCTAACTAAAA[C/T]GAAGCCCATTACTGCAGGATATATGAAAAGAGATTGGAGAAGTGCCATGA	ss38325317	0.213483	0.0375	0.475	0.125	0.0760869	0.223077	0.428571	0
1607	15	14.6	rs29010374	TATCTTATCAGTATCCCACAATACCCTATGAAAGAGGGAGATCTTAGGAC[C/T]CCTTTCAAAATGAGAAAACTAGTGTTTAAGAAAATTAATAACTCACCTCA	ss38324881	0.453488	0.2875	0.342105	0.273684	0.234043	0.392308	0.267442	0.416667
1608	15	14.61	rs29010372	TCTTGTGTAACCATAGTATAGGATCAAAACCAGGAAATGGACTGTGGTAC[A/G]ATTCACAGAGCTTATTCCGATTTCTCCAGTTTTCCTTGCACTCATTTGTG	ss38324878 ss38324879	0.453488	0.1	0.25	0.270833	0.234043	0.4	0.27381	0.365385
1609	15	14.9	rs29016112	TTTCTCTAAAGCATGAACAAGTAATGCTACTCTTGTTTTAAGTAAATTCT[A/G]TGTCACATGTATTCCTTACTGTTATACAAATATGTTCGAATTGCCTAGAG	ss38332611	0.215909	0	0.2375	0.208333	0.159574	0.376923	0.22093	0
1610	15	14.91	rs29016111	TAATGAGTATCCCTTGACTATGTGCTATTTTTTTCATATTTTAAAAACAA[G/T]CAAGCGGACAGACTTGAAATAATAAGATGTATCAGATAAAATACCTAATA	ss38332610	0.325843	0.45	0.487179	0.369792	0.351064	0.28125	0.476744	0.125
1611	15	15.2	rs29024674	AGGAACCTAAAATTGCCTTTTCTCTTGTCTCTTGTTTTATCTCCAGTGGA[A/G]CTGAAATATGTTGCCAGGCTTTGGATGGTGGAAAGCTAATGTCCGGTTTT	ss38334774	0.438202	0.423077	0.2875	0.354167	0.404255	0.078125	0.130952	0.24375
1612	15	15.3	rs29018062	CCCGTTCTCTGAGGCTGTGCCAGCCAAGGAGAAGGCAGCTTGAGTGACAA[T/C]GCCTGCGATGTGGACAGCAGTGTCCTCAGAACTTTCACATCATTTAACCG	ss62096647 ss38335149	0.129213	0	0.0875	0.0677083	0.0531915	0.138462	0.0697674	0.0189873
1613	15	19	rs29012087	ACCCTCTTCTATCCCAATTCTCCCACATGATGCTTTGCTCTGTGTACCTT[T/G]ATATTTTCTATGGTGTGATATTCATTGCTATTGGAAAATTATTTCTGGGG	ss62097205 ss38323172	0.0786517	0.025	0.358974	0.114583	0.0957447	0.115385	0.395349	0.193333
1614	15	19.01	rs29012086	TAGCATGTCTGCCACAAAACTCATCAGTTGAGTCTCTATCATTGTACTTT[C/T]CATTTCTGGAAATTCTATTTGTTTCTATTTCAAATATATTCTTTGTTGCC	ss62097202 ss38323171	0.488506	0.225	0.3	0.395833	0.43617	0.423077	0.453488	0.350649
1615	15	19.02	rs29012083	TCATAAGAATTCCTGAATCTGTCTTGAAACAGTTCTGGAAAATTCTCAGC[T/C]GTTATCTCTTCAAACATTATCTTTACCTAATTTTATACCTTCTCTCTTTC	ss62097193 ss38323168	0.465909	0.025	0.307692	0.393617	0.43617	0.423077	0.465116	0.185714
1616	15	19.03	rs29012082	TAAGGGAGGAAGGCTGTATTATAAAGTGCAGTGTTTCTGAGAGTTCGCTT[G/A]TCGTTATAACTGCCTCTTTTTTTTTTTTTTTAAGGTAATTATACTTTTTA	ss38323167	0.255682	0.3375	0.2625	0.416667	0.5	0.415385	0.348837	0.113924
1617	15	20.3	rs29013997	GAGGACAACTTTACAACAGTTTCCAGGAAAAGTGCTTAATTAACACTGAC[G/T]AGTTTTAACCTCCTCAAGTAAGGCCCCACCTTTCACAGAGCATACCTTCA	ss63662288 ss38322898	0.383721	0.0125	0.3625	0.173684	0.0543478	0.292308	0.45	0.01875
1618	15	20.5	rs29012645	CTGTTTTATGTCAGACCACCAGATCTGCAGTTGAACTGGATCGGGTCTTC[A/G]TTGTGGTTTTGGTTTGATTCAATTCATCACTGACTTCAAATATTTTGAGG	ss65605302 ss38323740	0.157303	0	0.425	0.0989583	0.0531915	0.0461538	0.27907	0
1619	15	24	rs29012459	GACAGCATCTCCAGCATCTCAAATGTATCAGTCACAACAGCAGAAAGGAA[T/A]CACAGTGAAGTACATATCATCTCTTAAGGCCTCTGTCCAAAGACAATCTT	ss62103499 ss38323547	0.185393	0	0.125	0.423913	0.445652	0.2	0.130952	0.0263158
1620	15	24.4	rs29012314	TTGTATGTTTTATTTGCACTGGTTTTGATGTCGTTTCATAACATTTTATC[G/A]TTTTCAATAGGGGCAATTCATTATGTGCATAATTAGAAGCCATTTGATTT	ss38323401	0.00555556	0.0125	0.2125	0.354167	0.425532	0.284615	0.313953	0.0253165
1621	15	24.8	rs43703994	TAGAGATTTATGGGAAATTTTTGTCATGTTTAAGTGCTACTTTGTTGTTA[C/T]AACTAGTAGCTCAGTTTCCTCTTTGACTTTAATAATCCTCTCTATTTAAC	ss66537765	0.269663	0	0.230769	0.166667	0.191489	0.0153846	0.104651	0
1622	15	24.81	rs43703980	TTTAGCCACCCCCAAATCAGGCCAGCTTGTCCAGTTGGTCGGTTTGTAAC[C/G]ATTTTGCCAAAAATGCCTTGAATCTTGGAACAAAAGTTGGCAAGTCTTAC	ss66537749	0.266667	0	0.230769	0.166667	0.191489	0.0078125	0.104651	0
1623	15	25	rs29011981	ATATTTGAAAGAAGAATTCTGTTGTGTGAATTTTATTGTAGTTGTTTTGG[G/A]TGATGTAAATCCTCTTGTAAGCTGAGTCTGAAACTTCTTAGAGGCCAAAC	ss38323066	0.267045	0	0.2	0.166667	0.191489	0.00769234	0.0465117	0
1624	15	26.5	rs43708431	GGGTGGCCGTGGAGTTATGGGCCAGGGTCTGCACCACTGAGGTGGGAGGA[A/G]GCAAAACCATGAAGCATGCAGCTTTCTGGACAGAGCTGAAGAACCCCTGC	ss66538055	0.422222	0.45	0.5	0.260417	0.329787	0.446154	0.380952	0.025974
1625	15	26.7	rs29025929	TCCTTCTCCAGGAAGGAGGCAGCCAGGTTGGTTCCGTAGGAGGAGGGAGT[A/G]TAGGTGCCATAGCTTGATTTGGTGAAAGGCGCATCTGTAAAACGGGCTGA	ss38331825	0.0833333	0.0375	0.2625	0.119792	0.180851	0.00769231	0.0697674	0.0705128
1626	15	33	rs43702501	TAGTATAAAAAGGGAAGCTCACTATGGACCTGTCAGACAGAGACTAAAAA[C/T]GCCCTAGGCAAGGGAGAATTGGCAGACAGAACTTCTGGAAACTCAATAAT	ss66537650	0.185393	0.025	0.45	0.265625	0.265957	0.273438	0.360465	0.027027
1627	15	33.3	rs29023745	TTTTTCTAAGATAGTGTATTCACACTTTCAGGCCACTAAGGTGCCACTTA[G/T]TGCATCACGAGACAATGCTGTGTCCTGGAAATAACTTGGGCCTTAGGGAG	ss38337040	0.361111	0.1875	0.325	0.34375	0.414894	0.3	0.302326	0.0443038
1628	15	33.5	rs29014512	AAACTTTCTGACTCAAGATTTAGCTCTTTGAATTAGACCATGATGATCTC[T/C]GAAAGATGAACTAGGTCACGTTTGATATGGACAACTTAGGAGCAGATTTT	ss38326201 ss65207950	0.219101	0.05	0.275	0.109375	0.0957447	0.153846	0.047619	0.103896
1629	15	33.51	rs29014509	GCTGAGCAGTCCTCCTTTACTTTGGGGGTTGCTATGACAGCCAGGAATTC[A/G]CAAACCAAACCAGACCTAAAGAAGAATTCTGTCCTTGGCCCCAAAAGTTA	ss65207953 ss38326198	0.221591	0.05	0.2625	0.109375	0.0957447	0.153846	0.0465116	0.101266
1630	15	33.6	rs29018045	GGCAACTGGCTTCCCAGGCTGCTTTCCTCCTTCTGCCCCAGAGAATAGAA[G/A]CACGTTGTTTCCAGAATGAAAAGATCGCTGCTGTCTGGAGTGGGTGGACA	ss38335132	0.0777778	0.1125	0.4	0.0885417	0.106383	0.130769	0.360465	0.126582
1631	15	37.2	rs29010129	CAGTTTAACTCCACATTTATCAATCTTATTTGGCAATGAGAGCCTCCTCC[T/C]TGCTGCCTTCCCCACTCCCCACAACACACACACACTAAATGTCTTATTAA	ss65606609 ss38324629	0.244318	0	0.205128	0.0526316	0	0.376923	0.0697674	0
1632	15	37.21	rs29010131	ATTAAGTGCTGGGTTGAGGGGAGACAGAGATGTGGATGACGAGAGACACC[A/G]CAGGACTGGCCTGGGAGTGGCAGGTGAGGCCACCTGGAGAAGTCCACATC	ss38324631	0.316092	0.1125	0.4875	0.192708	0.12766	0.153846	0.302326	0.128205
1633	15	37.22	rs29010133	TCTTGTATGATCCCATCGGTTCTTGTGGGGAATTTGCCTTGGAGGCATTC[A/G]AAATTCTAAGGAAGCAGCATGGATGGGTGTGGGTGGCAGCGTCTCAGCGG	ss38324633 ss65606601	0.3	0.1	0.4875	0.1875	0.12766	0.153846	0.313953	0.116883
1634	15	37.23	rs29010128	GAGCATTAAGTCTTAACCAGTGGACCACAAGGGCTAGGCTGTCACGTTTA[G/C]AGTGCTTTTCAATTGGAATGGCTTTCTGCCCTCTTAGGTAGGACAGGAAA	ss38324628	0.316092	0.1625	0.4375	0.3125	0.329787	0.023077	0.430233	0.126582
1635	15	37.5	rs29010483	GCTGCTGGACACTTCTATCACACTGCAGGCCCTGGACCCCCACAGCTGCA[A/G]CTGGAAATGATCCTTTTTTCCTCCTTATCTCATAATTTTCAGAGAAGCTT	ss38324994	0.0222222	0.371795	0.275	0.078125	0.106383	0.284615	0.395349	0.440789
1636	15	37.51	rs29010487	TGACACACGGTGGGTGCTTAGTAGATTTGGGTGTAGTAAGAGAAGACTCC[C/T]GAGGGTTTTCATCTCTCTGTTACACTCCTGCTCTGATGCCCCAAGTGAAA	ss38324998	0.0111111	0.210526	0.2125	0.078125	0.106383	0.284615	0.357143	0.326923
1637	15	37.52	rs29010486	TAGGACTTGACCTGGTTTGTTCTGCAGCCTTTTTGCTCATTGAGCCCTTT[G/A]CTGGATTCGATAATACTGAGGAATCAGTTCCTTCAACAGCACCACACTGT	ss38324997	0.0111111	0.2	0.216216	0.0833333	0.106383	0.284615	0.357143	0.31875
1638	15	37.7	rs29014819	TGAGACGTGCAAATCCAGCCATTACCCAATGGCAAGTATGGGAGTGTGCC[A/G]GGAGGCGGTCTCTTCCAGATCCTTAAGTCCAGATTCACTTTGGATCACAT	ss38326512	0.25	0.0875	0.3875	0.192708	0.191489	0.346154	0.383721	0.1
1639	15	37.71	rs29014820	GAGGACACAGTGGGAGGACTGACCTTCCAGTGTCACCAACCTCAACAGTT[A/G]CAGGACCCTGAGGATGACTTTGTACCTGAATGAGTCTGAAGTCTCAAAGG	ss38326513	0.258427	0.075	0.384615	0.197917	0.191489	0.346154	0.383721	0.0909091
1640	15	37.72	rs29014821	CTGACCTTCCAGTGTCACCAACCTCAACAGTTACAGGACCCTGAGGATGA[C/T]TTTGTACCTGAATGAGTCTGAAGTCTCAAAGGATCAAGTCACTTGGGGAT	ss38326514	0.258427	0.375	0.384615	0.192708	0.191489	0.346154	0.383721	0.455696
1641	15	37.9	rs43706884	AGTGGTGATCTCAAAGAGGCTTTCAGGAAATATGTCCACCACAGGAATTT[C/T]AGTAGATTGTCCCAAACCTATTTAGTCAGGGTTAAAGATGCTGGACCATC	ss66538001	0.471264	0.3625	0.4125	0.328125	0.402174	0.476923	0.451219	0.422078
1642	15	38	rs29009964	TTTGGGTACTTATAAAGAGCATTCCCCTTCTTTAAAGAAAGCAAAGCATT[A/T]ACAATTAAATGATAAAACTACATTTCTACATGGAGCTATCATCAAGACAT	ss38324459	0	0.0625	0	0	0	0	0	0.0285714
1643	15	38.2	rs29010987	TTTTTGTTTAACCATGGACTCTTCATAACATCAAAGAGTTGCATGTTTTA[G/C]AGCTTAGAGAAAAATGGACACAGTGAATCCTAGCAACTGAAGGCAAATAG	ss38325273	0.2	0.125	0.275	0.375	0.329787	0.492308	0.313953	0.00632911
1644	15	38.4	rs29020880	TTTTAAAAGTTTAATTGATTTTATAAACTCCGAAAAGTTTCCGAACTGAT[T/G]AAAAAAAATTTCTTTACTGCAAAGACTTTTGACTATTTAAAAGGAAGTTT	ss38328572	0.1	0	0.294872	0.109375	0.0744681	0.023077	0.209302	0.3
1645	15	38.41	rs29020881	AAGCAATCAATCAGATGATTCATCACACACAACATGGAACTATAATACAT[A/G]TTTAAAGATGGATGGACCTTTGGACATCAGATCAAGCTCTTTACTTTATA	ss38328573	0.111842	0.4375	0.3125	0.109375	0.0744681	0.023077	0.214286	0.348101
1646	15	39.3	rs29010528	GGGCAGGGGCCTAGCAAGGGGACCCACTGAGGGGCTGGAGCCATGCCCTC[A/G]CTCAGTGAAATCCCAGAGTCCAGATACTGAGAGATCTTTTATACCCTGTG	ss38325039	0.0568182	0.2	0.24359	0.151042	0.0869565	0.0307692	0.209302	0.0277778
1647	15	42.5	rs29012415	AACACATTCACACAGTTAAAAATTCAAAAGGGACAAAAGGATACAGAATT[T/A]AAAAAAAATAAATCTTCCCTCTATTCTGTTCTCTTTCCCAGAGGCAAACA	ss62132534 ss38323502	0.0388889	0.025	0.1125	0.1875	0.223404	0	0.0581396	0.0316456
1648	15	43.8	rs29027342	TGGAAACCACCTCTGCCTCTGCCACAGTCTCCTCTGCGCATTGTACATGA[T/A]TCTTTTGTTGTACTTATCATGCTGTATTAGAATTTCCTTTTAAACATTTC	ss62128311 ss38329729	0.261111	0.3625	0.075	0.286458	0.255319	0.0615385	0.0465116	0.392405
1649	15	43.81	rs29027346	TCGAGCAGCTAATAAGTGGTAGAACTGGGACTTGCACCCAGGTTTGTCTG[G/A]CTCCAAAGCCGTCGCTGTTTTCACTGCACTAGCAGAGGCAATGGCACTCC	ss38329733	0.00581396	0.075	0	0.284211	0.202128	0.0615385	0	0.415584
1650	15	47.6	rs29013791	TCATCTCTTTGCATTGTATGAAATGAACATCTCCCCCTTCCCCCTTTTTT[T/C]CCCCCTGAAAAGAGAAGATTTTGTTGACAGAATCTTGTGAACTGGTTAGA	ss62140068 ss38322689	0.329412	0.0769231	0.275	0.390625	0.37234	0.453846	0.383721	0
1651	15	47.61	rs29013792	TTTTTCCCCCTGAAAAGAGAAGATTTTGTTGACAGAATCTTGTGAACTGG[T/A]TAGAGTTTAAAACTTGGTTTATTTTTAGGTATGAAGTTGCATCTATCTGG	ss62140071 ss38322690	0.291667	0.0625	0.2875	0.390625	0.37234	0.453846	0.380952	0
1652	15	47.62	rs29013793	TTTAACCTCCTTTATGCACTTTTTTTTTGTGCCCATTAAATACCCTTCTT[C/T]CTCTTGTCTGCCTAATGAGTTCAGGCATAAGCTCATCTCTGAAGCCTTTT	ss38322691 ss62140074	0.356322	0.05	0.375	0.131579	0.12766	0.207692	0.209302	0
1653	15	52.1	rs29026081	CCTTCCTCTGGGCTGGAATAGAGTCCCAGTGGACAGCCTGACAGATGTCA[T/C]AGGCATCCCCACCAGGTGCACAAGTTGTAGAAGGGACCCAGAAGTCTGGC	ss38331977	0.172222	0.0625	0.294872	0.364583	0.297872	0.130769	0.190476	0.120253
1654	15	52.11	rs29026079	GGACCTCCCAGCCCCCTTCAGCATCATTAATGAAGCTGGGAGCAGACAGA[G/A]GCTCCAGGAATATTAGTCAGGGGCCCCCAGTGGGTGAGTCTAAGGAAGGC	ss38331975	0.172222	0.375	0.3125	0.364583	0.297872	0.130769	0.186047	0.322785
1655	15	52.7	rs29023308	ACAAAGCCATAGAGACAGAAAGTAGACTAGTGTCTGTCGGTGGCTGGGAC[G/A]CTGAGGGAATGATGATAATTGCTAATGGGTAACAGATTCCTTTTTGTGAA	ss38336598	0	0	0.0142857	0	0	0	0	0
1656	15	53.3	rs29009614	TACAACAGAGCGAATAACACACAGACACACACAAATGTAATGCTGATGAA[C/T]GAGCATCTGAAATGTTGGGAATGGATCCTATGAATATATTCTTAGAATTA	ss38324100 ss38324101 ss65027544	0.286517	0.0375	0.333333	0.40625	0.404255	0.392308	0.372093	0.0443038
1657	15	53.31	rs29009613	CAAATGTAATGCTGATGAACGAGCATCTGAAATGTTGGGAATGGATCCTA[T/A]GAATATATTCTTAGAATTACCTTTCTCAGGGCCTCCTTTACGTCTCTGTT	ss38324099 ss38324098	0.284884	0.2	0.325	0.414894	0.402174	0.438462	0.348837	0.104167
1658	15	53.5	rs29025553	AAAAGACCCAGTGAGCTCTAAGTCCTCACCCCAGCTCTTCAAATCACCTC[C/T]GTCCAGGCCCCACCCCTGCTCAGAAAGCTTCCCAGCTCTCTCCCACTACT	ss38331444 ss62146919	0.188889	0.025	0.4	0.390625	0.329787	0.346154	0.392857	0.03125
1659	15	53.7	rs29016437	GAGAGGAATTCTGAAGCAGATCTTGGGTTTCTGGCTTAAGCGACTGGTTG[T/C]GCTGGTGACGCCATTCAAAATGTTGGGATTTTGGTACCTAGATGATGATT	ss38332938	0.185393	0.025	0.4125	0.380208	0.319149	0.353846	0.406977	0.03125
1660	15	57	AF127030	AGATCAGGGTGGTGCAGACTCAGAGGCAGAGCTGAGGCATGGGAAGCTGA[G/A]GCATGAGGAGACTGAGCCTCATGTCGAGGAGGATTTGGAACCCTGGCCTG		0.077381	0.0897436	0.410256	0.263158	0.267442	0.392308	0.207317	0.246753
1661	15	57.01	AF127030	ACAGTTTGTGAGCTGGCAACTGCTACACAGAACTGTCATTTTTACTGAGA[T/C]GTGACACTGTGACCATGCTTGTTCCGAGGTCCAGCCCCAGGCAGGGACCC		0	0.3125	0.243243	0.0520833	0.0851064	0.115385	0.0465116	0.0448718
1662	15	57.6	BV105337-114-S	AGAGACAAACAGARACAGAGGAGTGAGAAGGGAGATCCGGAGTGGGAGAG[G/C]GGGATTGGATGGTCAGGGAGGAGGGAATGATGRGGGACGGGGAGCCAAAG	ss28451459	0.287356	0	0.0128205	0.442708	0.489362	0.0307692	0.0697674	0
1663	15	57.7	rs29013234	GCCCCATTTGTCTCCTGGGGAAGGGGATCTGAACTGTGTAGAGTTAATGA[C/T]AGCTTAAAGTACTTTTCCTAGGGATCAGGGATGACATCCCAATAGGAGCC	ss38322121	0.376405	0	0.105263	0.489474	0.48913	0.230769	0.130952	0
1664	15	57.9	rs29012472	AACACCTCAGGGACAGAAATTATGTCCTGTTATCTCTGACTTAGTAACAC[T/G]TTGCTCAGAGCTTGTCACGAGATTTCAGTTCATGTGTATAAATGAGGATA	ss38323563	0.444444	0.0375	0.4625	0.317708	0.308511	0.338462	0.244186	0.0696203
1665	15	57.91	rs29012474	ATGCTGTTTAGTAAATTTACTGAGTTGTGCAACTATCACCAAAATCCAGT[T/G]TAAGCCATTTTTAATTACCCCAAAGAGATCTCTTGCTCTCATTTGCTGTC	ss38323565	0.427778	0.2625	0.475	0.315789	0.308511	0.338462	0.25	0.310127
1666	15	58.1	UCP2	GTCCGGCTACAGGTGAGTGAATGAAGCCTGCATTTCTGAGCGTAGCTAGTCCACTCCCTCCCCAGGACACAGACTCTTCAAGGGCCAGTGGGGTTTTGGG[C/G]ACCATAAATTTTAGAGCACAGGGATGGCAGGAGATGGGGAGGGCAACCACCTGCCTTGGCCTTGCAGATCCAAGGAGAAAGGCAGGGGCCAATGCAGGCT		0.207865	0.3875	0.179487	0.0989583	0.0217391	0.315385	0.190476	0.147436
1667	15	58.3	rs29023696	GCGTTGACATTGTCTACTTGACTAATTTGGTATGCTTCTTTGTAAAGTCA[A/G]ATTTCCCTACTGTAGCTAAGAAAACATATGGTCAACATTTCAAGTGCTTA	ss38336991	0.304598	0.435897	0.257576	0.447917	0.457447	0.333333	0.451219	0.210526
1668	15	58.9	rs29024247	GGCGGCCCCGTGCCAGCCGGCTCCTGCGACTCGGCCTGCGGCCACCTGGT[A/G]CTTCCCTTCATGATCCTGGTCAGCCTGGGTGCTGCGCTGGCGAGTGTCAC	ss38334344	0.0511364	0	0.0512821	0.114583	0.108696	0.330769	0.139535	0
1669	15	59.1	rs29021136	GGGCTGTGTGGCGCTACTTTCGAGACTACTTTCCCATTCAGGTAAAAACT[C/T]GCAGGTGTTATCTTGGGAGGGTGGGAATGGATGGGAAATCTGAAGTCATG	ss64774317 ss38328831	0.1	0.025	0.225	0.177083	0.159574	0.4	0.162791	0
1670	15	59.11	rs29021137	AACTTCATGATCACCTCTGAGCCTCCTAGCAGCCAAGGCAAAAAGGGAAG[G/C]ATGCTAGTTATTGATCCCCATTTTCAGAAAGAAAGAAGCTTCTTTGTTCC	ss38328832 ss64774318	0.1	0.025	0.217949	0.182292	0.159574	0.4	0.174419	0
1671	15	60.8	rs42581757	ATTATTTGGATTGAATTTAGTAAATTAGTTTATGGACAGTGTGTTTATGG[A/C]CAGTGTTCTTTTTCGGGAAAGATTCTGTTAAAGAGATATTTCAAAGAATA	ss64324500 ss66538085	0.5	0	0.5	0.401042	0.319149	0.107692	0.27907	0
1672	15	60.81	rs42581758	TGATTTCTAAGTGTGATCATCATATTCTTCTTGTATTAATTTCTCTCTTT[C/T]TCCACTCCTCCAAAACCTTCAGGTAGTTTTTTCTTTTTTTCCCCCCTTAA	ss66538287 ss64324502	0.494048	0.2875	0.269231	0.484375	0.425532	0.138462	0.27907	0.15625
1673	15	61.5	rs29027500	AACATGAAAGACCAATGCAGAGAAAGCCTGAATTCTATCTGTATATCTAG[A/C]ATTTATTAGGCATCCATCATTTCTAAGTTTTGTAAAGAAACTTTAAAGAC	ss65095235 ss38329890	0.101124	0	0.0625	0.286458	0.297872	0.0384615	0.0697674	0.056962
1674	15	63	rs29018896	TGAGCTTTCCCAGCACTTTTTTCGTGCTCGATTTTTAAATTAACATTACC[A/G]TCTCCCACCACTGAACACTGCTCCACCTGGGAGCAGCCATTGCTCTGGTG	ss38335993	0.393258	0.0375	0.171053	0.432292	0.478723	0.330769	0.297619	0.15625
1675	15	63.1	rs29022250	AGCCAAGGAATGTAGAAAGCCTCTAGAAACTGAAAAAGCCACGCCCCCCC[A/C]AAAAAAAATCTTTTAGAGCCTCCAAAAGGAATGCAGTCCTCTCAGCTATT	ss38330745 ss64355043	0.296512	0.428571	0.359375	0.442105	0.5	0	0.488372	0.236842
1676	15	64.5	rs29011251	CTCTGGTTTAGATGTTTTCTTTTTTGAGCTAGAATCCTGTGTCATACACA[C/T]ACATATACATAGGAACAAGAAAGCAACATACTTTTAGGTGGTAATGAGTG	ss38325539 ss62158230	0.0384615	0.4	0.407895	0.296875	0.293478	0.4	0.325581	0.115385
1677	15	72	rs29010423	ACTCCCCACCTCCAGCGTGAGGCCCGCAGAAAACAAAAGCTCCCGAGTAG[C/G]AAAGTGACACAGCGCCACCTCCCGGCAGCTGCCTGGCCATCGAGGCCTCT	ss38324930 ss63959402	0	0	0.075	0.0520833	0.0212766	0	0	0
1678	15	72.2	rs29012228	ATCTGATGTGTCCTTTACTCCCACTCATGCTAAATTATCAACTCAGAAAA[T/A]TTTTTTTCGTTTAATTAATTATTCCTTCTTTTGCATATGTTACTCTCCCT	ss38323315	0.105556	0	0.2625	0.09375	0.0851064	0.0384616	0.0697674	0
1679	15	72.4	rs29013975	ATTTTGGAGACTTGATTTTGCTCTATCAAAGGCACAATGGCACCCGGAAA[T/C]GTTTGAGATTTGTACTCTGTTTTGTGGGCTTCCCAGGTGGTACTCACAGT	ss62162592 ss38322876	0.144444	0.0125	0.4875	0.328125	0.382979	0.276923	0.440476	0.0519481
1680	15	76	rs29012409	CAGTCTTCTTTGGCTAATCGCCAAAGGCTTACTTTCTCAATGCTATTAAA[T/C]AACTACTCATGTAAAAAGGAATAATTCTGTAAGTTTTCTTGGTAAATCAG	ss65016337 ss38323496	0.392045	0.0125	0.0625	0.140625	0.12766	0.0461538	0.130952	0
1681	15	76.01	rs29012408	CATCCTTCAAAATGCAGCTCAGGCCAGGCTAATTGCACCCTCGATACAAA[T/C]GATCCCAGCCTCATTCTGAACTGCAAGCCTATACATAGATGCAGTCTTCT	ss38323495	0.0888889	0.0125	0.269231	0.110526	0.0957447	0.453846	0.139535	0
1682	15	76.5	rs29020089	AAGTCAGGTTCCCTTATGGCACAGGAATAATGTGGTTGAATGTCAATACC[A/C]CTCTACCCTCTTCTCTTCTCTTCTCCTCAAAGTCATGTCAGTCATCATAT	ss38327990	0.41954	0.474359	0.361111	0.484375	0.478261	0.138462	0.313953	0.49375
1683	15	76.51	rs29020091	TGGGACGGAGAGGGTGCAAAGCAACTGCCCTCTATTGACATTTCAGTGGC[A/T]GTGGCAACAGATAGAGGTCTAATTACACCAGTCATAAAAGATGCTGCTGC	ss38327992	0.426966	0.475	0.371795	0.5	0.489362	0.138462	0.313953	0.4875
1684	15	76.8	rs29020912	CCAGCAGTATTCTGCATAATCGTCAGATCGTTTCAGTCTCTTTGGACTAC[A/G]CTCAATAGAGAGGATGGACATAGACATAGCCCTGCGTCTATAAATTTGTG	ss38328605	0.0555556	0.0625	0.1375	0.182292	0.170213	0.215385	0.151163	0
1685	15	78.4	rs41778717	GAGTCCGATTTCCTATGGAGCAATCATAAATTGAATAGTGTGTATATGTG[A/T]GTTGGAGCTTGTAGTAGCCTCTGACCTTATTTCATGAGTGCTCTTGTGTC	ss62170401 ss66538241	0.232955	0.125	0.358974	0.359375	0.308511	0.438462	0.383721	0.0886076
1686	15	80	rs29013833	TCGGTTGTCACAGGAGGAAGACTGGGGTGGGAGGAAGTTCAAGGAGCTGA[T/C]GTTTTTTTAATTATCTTCCTTTTATCACTATCTATAGTGCCCTTTTTAAC	ss38322732	0.0611111	0.15	0.2625	0.260638	0.217391	0.407692	0.119048	0.0328947
1687	15	80.6	rs29017039	GGGGAGCAAAACTGACCGCCCTTAGCCCCCAGCACATACGTTCATCCTGA[A/G]ACAGAGGCTGGCAAAAGCCTGTGGACCCAGGGTACCCTGGTGACAGCCTC	ss38333328	0.494253	0.025	0.425	0.364583	0.284091	0.0846154	0.261905	0
1688	15	82.1	rs29011236	ACAGTTCTGTGTCAGGGGGTGGAGAAGAGGAGAACTGAGGGAGGTTTTGG[G/T]TAGGAATAGAAAGGTGAAGAAAGCTGGAAAGTTGTCACCAGACAAAGGTG	ss38325524	0.305556	0.025	0.2	0.4375	0.43617	0.146154	0.406977	0.00625
1689	15	82.11	rs29011238	ATGACGGCTTCCTATGCTCCCCCTGCTTCCACTCTGGCCCACAGTAAGCA[A/G]CCCAGCAGTCCCACAGCTGTCACCACGATCCTTTTAAAATCACAATCTGA	ss38325526	0.316667	0.4375	0.2	0.442708	0.43617	0.146154	0.406977	0.333333
1690	15	88.9	rs29014815	TTTTTACTTTTATCTTCCCAAGCAGACTAGAATAGAGTCTTTCTTTTTTT[C/T]GCCTTAGCAGTGGGAGTGAACGCCTTCTATTCAACAACTTCACCCATGCA	ss38326507 ss62176053	0.340909	0.4375	0.397436	0.363158	0.351064	0.238462	0.337209	0.428571
1691	15	90.6	rs43706869	TATGTTTCTTGAGTTAATAAATTGGTCTCAATTGCTAATGGATTCTTTAT[A/G]CTGATTGAATTTGCATGTTGAATTGGTTTAAATTGCCTGACCATATTTCA	ss66537985	0.411111	0.2625	0.461538	0.405263	0.478723	0.469231	0.476744	0.0886076
1692	15	90.61	rs43706869	TATGTTTCTTGAGTTAATAAATTGGTCTCAATTGCTAATGGATTCTTTAT[A/G]CTGATTGAATTTGCATGTTGAATTGGTTTAAATTGCCTGACCATATTTCA	ss66537985	0.405556	0.474359	0.4625	0.405263	0.478723	0.469231	0.476744	0.46875
1693	15	97.3	rs43705575	AGATGTTTTCAAGTCTGTACAACCAGTGAGGGACAAAACCAAGTCCAGAC[C/T]GTCTTATTTCTCTAGATTTGTTTTCCATTTTTCAACAGCACTTTCTCTTT	ss66537867	0.1	0.2	0.448718	0.380208	0.393617	0.438462	0.209302	0.166667
1694	15	97.5	rs29009921	AATTTAACAGATGTGTTAATAAGGCAATATGCACAGGAGCCCAGCAGAGA[C/A]CCTCTGATGAAGAGATAAATGTGTTAACACATTCTGTATAATTAACACCA	ss38324416	0.179775	0.0384615	0.15	0.385417	0.265957	0.169231	0.166667	0.0320513
1695	15	97.8	rs29017336	TCCGATGGACTTGGGGACCTTTATCGTGAATTTCAGAACCCGCCTCAGCT[C/G]AGCAGCCTCTCCCTCAACATCGGGGCCCAGTCCATGGCCGAGGACCTGGT	ss38333628	0.232955	0.025	0.0128205	0.046875	0.076087	0	0.121951	0.0194805
1696	15	105	rs29009633	CAGCTTATGAAACCTCCCATGCCTCAGTGTCCACAGACGCTAGTCGGGCT[C/T]CTGACACAGGCTTGCATCTGTGGTTGGGAAGATGCCCTGAAGTGCCTGGC	ss38324125	0.00555556	0	0.1	0.203125	0.287234	0	0.0714286	0
1697	15	105.1	rs29009822	TATCTAAGCGAAATCAGACAACAAGGCATTCTAGGCAGCGGGCAGCGGCT[G/T]GAGTCCCAGGGGAAGGTGGCTGAGTGCCCCACTGGGTGGAGGGGTGGGGC	ss38324317	0.235955	0.025	0.2	0.336842	0.423913	0.476923	0.151163	0
1698	15	105.2	rs29012705	AATACATTTGCCAGGAAAATGTACTTTTTGCAGTTACTTGCCTTTGCCCC[G/T]GCCTGAGAGCTCTAATTTCAGCCAGTCTCCCTCCTTCAGTGCCTGTTGGC	ss62178576 ss38323803	0.196629	0	0.320513	0.0625	0.0425532	0	0.139535	0
1699	15	105.3	rs29014978	AGAGGTCCTGCAGAAATAATTAAGCCTGTGAAGTTCACTTATCCTCAGGC[C/G]GAGACACTTGAGCTGTGATTATTGGCAAGGCTTGCTTCCTTTCCAGGAGA	ss62182929 ss38326671	0.0965909	0.025	0.1875	0.494737	0.446809	0.384615	0.5	0.15
1700	15	105.4	rs29010189	AAGGACCCCAAGGAAGGAAGGAGCTGGGGGGACTGTATCACTCATCACAG[C/G]AACCCTGAGCGGACTCCCAGAGCTGGACCAGGAGGCAGGGCCTTTGGGCT	ss62195982 ss38324692	0.0674157	0.0125	0.358974	0.347368	0.48913	0.469231	0.345238	0.118421
1701	15	107	rs29013248	ACACATGCATGCATGTACTTATAAATACTTGGTCCCTGCCCCTTGGAGCT[T/G]ACAGTGTAGTGGGAATCCAACTCTGGGAATGTGAATTAAAGGGGTATCAG	ss38322135	0.138889	0.0128205	0.4875	0.375	0.457447	0.261538	0.255814	0.5
1702	15	107.01	rs29013250	AGAGAAAAGCCCACGCAGCAACGGAGACCCAACATGGTCAATAAATAATT[A/T]AAAAAAATTTTAAAGATGCTATATCATGTTTAAATGTTTTAAAATATGTA	ss62190006 ss38322137	0.24375	0.325	0.125	0.255435	0.329787	0.00769231	0.261905	0.139241
1703	15	109.8	rs29011701	CTTTCTGTGATTTCAGGTGTCAGCTCCTGAGCTTTAGAACATGGCTGCTA[C/A]AAGCAATGTGACTGAAATCATTTTCTTGGGATTCTCCCAGAACCAGGGTG	ss38325997	0.483333	0.2	0.289474	0.28125	0.361702	0.398438	0.44186	0.224359
1704	15	110.5	rs29026876	CAAGGAGTGATCATATCTTCTTCTTATTCTCTTAAAGGCTTCTTGAAAGT[C/T]TCTGGGTTGCATATGTTACCCAGATGAGCCACATACCAATGAAAATGAGC	ss38329262	0.348837	0.4	0.325	0.1875	0.329787	0.3	0.44186	0.207792
1705	15	110.51	rs29026878	GGGTCAGGCACTGTCAACTGTTTTGCTACATCTCATGTAGCTATGTGCTC[A/G]GAATATTCCCACTTTACAAATGATAACATTGAGGTATGAAGAAGTTGCAC	ss38329264	0.494444	0.5	0.5	0.5	0.5	0.5	0.5	0.5
1706	15	112.3	rs29010088	ACCATCTGCTGGGGCCATGCTCAGCTCTAGAGGGTGAGCACAGTCCTTGT[C/T]GCGTGGCTGCCTCATAGGCTCCCTCACTACCCCGCAGCTCCGAGCTGCCT	ss62197635 ss38324586	0.431818	0.325	0.358974	0.320652	0.276596	0.4375	0.348837	0.434211
1707	15	112.31	rs29010083	AGAAGGCACCCTATGCTTCCACACCTGCCACCCAAGGGGTGATCTGCCTG[C/T]ATCTCTGGGCTCAGTCTGTAAGCTGCAGGGCTGCAATCTTCTTGCTTCTG	ss38324581	0.426136	0.4875	0.472222	0.142105	0.276596	0.446154	0.309524	0.228571
1708	15	116	rs29009853	CGCTTTTCCTGGCTATGTACCTGGCCACCGTGGTGGGGAATGGGCTCATC[G/A]TTCTGGCCATCGGCTTGGACTCTTACCTTCACACCCCCATGTACCTCTTC	ss38324348	0.376404	0.102564	0.410256	0.411458	0.423913	0.174603	0.337209	0.216216
1709	15	116.4	rs29027412	GGAGGCCAGACAGAGGAAGGCAGGGAGATCTCAGGGACATGGATGGGGGC[A/G]ACCAGGGAGAGGAGAAGCCGGCCGGTCCCTCCGAGATGCGGGGCTCACCC	ss38329800 ss62202924	0.369318	0.192308	0.3125	0.0315789	0	0.476923	0.476744	0.012987
1710	15	120.2	rs29012401	GTGAATGGAGGAGGAATGACTCTGTGTCTATAACAAAGAGTGGAATGTGG[T/C]AGCTGTCCTTTGGGGCGAGGCCACCCTGCTCTCCACTCTTCTTTCTTATT	ss38323488	0.466667	0.025	0.375	0.294737	0.276596	0.453846	0.302326	0.0192308
1711	16	0	AJ505159	CCCAATGGAACTCTTGATTTATTTCTAGAGACAGATAACATTTCTTTGCT[A/G]ACAGCCCTTTGGAAGCAGTTGAGAGCAGGTAATACTATAGCCCTGTTGTT		0.179775	0.0125	0.3125	0.395833	0.468085	0.0692308	0.5	0.05
1712	16	3.1	rs29022180	TCTTCCAGACTGGAGCAGACACCAATGCCGAACATGTTTGGAAGTGGGCC[A/G]TTGATGACGGCAGTGGAGCAACTGGCAAATGAGGTGTGAGGAGTCTCACT	ss38330675	0.333333	0.3	0.475	0.489583	0.414894	0.315385	0.302326	0.493671
1713	16	3.3	rs43708454	AAATGACATTTACAAAGTTGTGTGTGTTTGTGCAAACACATGGACATGCA[C/T]GTGTGCACACAGCTTGTGTGTGTGTGCATAAGGGGTCAGAGAAGTTGCGG	ss66538082	0.465517	0.1875	0.407895	0.484375	0.489362	0.00769234	0.428571	0.0533333
1714	16	7.1	rs41789542	TCTGGCTGGGAGCCTGGGTTTGGTCTTCTTATCTAACAGGAACCTACAGT[A/G]CAAGAGTCCTTCTGGGCTGCCTTTAGGCCTAGTAGGGAAATATATTTCTT	ss62208268 ss66538045	0.155556	0.2375	0.3	0.1875	0.276596	0.161538	0.439024	0
1715	16	9	rs29017621	GTAAAAGACCAGGGTTTTCAGGCTTTATGTCTGTACAGCATTTGCCTATG[G/A]TTGCCTGTTTGCAGAACTGCCCAGAAGCCAAGAAGCTGGTCTATCAATTT	ss65027143 ss38333927	0.316667	0.4875	0.435897	0.4375	0.446809	0.4	0.116279	0.486842
1716	16	9.2	rs29012182	CTTGAATAATGTGTGACTTAAAAGCCTGTTCCTCTGTTCACTCCATCCTA[C/T]GTTTTATTGTTGTTCAGTTCTCAGTGTTCAACTCTTTGCACCCCCATGGA	ss38323267	0.1	0	0.0125	0.0677083	0.0638298	0	0.151163	0
1717	16	9.21	rs29012181	ACCAGGGCAGAGGTTTGGGGGCTCAGTATGTAATTGTATACAGTGCTAAA[A/G]TCTCATTTTAGGGCGAGGGAAAAATAGAATTCTATGGTTCCTAATAACTA	ss38323266	0.292135	0	0.4875	0.364583	0.304348	0.115385	0.0348837	0
1718	16	12.1	rs29020760	CTAGTCAAAAGGCTAAAACTTATCCAATCAACTTTCACCATTACATGTTT[C/T]AATCATATACATCACTCCTGAGTACTTGATTCCCTTGTTTTAATATGTGT	ss38328450	0.116667	0.175	0.1625	0.21875	0.191489	0.446154	0.0232558	0.0822785
1719	16	16.9	rs29009873	GTCTACATTTTATGACATAATGAAATCTTGTAAAGTATTTATGTTTGATT[C/T]GGGGCATTTATTAGAATATCAAGCAATTACTTCTCCCTCTAATGAAGAAA	ss38324368	0.430233	0.0875	0.435897	0.125	0.117021	0.376923	0.313953	0.27027
1720	16	25	rs29021622	CTCAAATGGGAAGGAAACGGATTAAGAGCAACTGAGCAAGCAAAGTCTGC[A/G]TTCATCCACACATTCTTAGAAAGTGCCTGGACATCCTATCTAAGCATTAA	ss64643827 ss38330107	0.47093	0.0125	0.4875	0.363158	0.333333	0.207692	0.302326	0.179487
1721	16	31.5	rs29016801	AACAAGAGGTAGAATTAAGTTATTTATCATCAGTTATCATCTCTGATTTG[G/A]TTTTAATAGAAACAATGGAGCCTGTGGTTGTGATAAACCCGTATTTGAGA	ss38333088	0.129214	0.4625	0.320513	0.229167	0.170213	0.415385	0.162791	0.0584416
1722	16	31.6	rs29025466	AAATAAGATTGCCAGCAGGTACAGTTCCACATTCATCTTACTTCCAAATG[T/C]CTGTAATTGCTCACTTACAGCTCTACCAGCATGTTTAATAGATATCTCAA	ss38331354	0.0833333	0.294872	0.125	0.0104167	0	0.184615	0.372093	0.189873
1723	16	31.7	rs29010218	GTTCTCTAATACACTTTTAGATTTTAAGGTGTATAGGTTATTGATGAACA[C/A]ATTGAAATAAAAAAGAAATTTGAAAGCCAAAGAATATAAATATAATACAT	ss38324721	0.272727	0.4375	0.1625	0.479167	0.386364	0.0384616	0.416667	0.0909091
1724	16	37.9	rs29013851	TTTCAAATCTGTTCATTAGCATGTGTACCTGGGACAAGAACTGATTCTAG[C/G]ATAAAAAGTTGCACTGAACTTTAAACAGTCTACTTTGCAGTGTTTCATGC	ss38322751	0.394444	0.310811	0.192308	0.375	0.351064	0.0078125	0.209302	0.0641026
1725	16	37.91	rs29013850	GCCCAGGGTGCTTAATGTTTTAGTCTTCACAAGGCAAAGAAGTGAAGAGG[C/T]ACCAAAGAGAAACACTATAGTACTCTAGCAAGGGGTTAAGCAGAGGGAGA	ss38322750	0.394444	0.35	0.2	0.375	0.351064	0.00769234	0.209302	0.113924
1726	16	37.92	rs29013848	TTCTCAGATCAATTTAACTTTTTTCCTGTTATTTTGGAACCTTAATCCCT[C/T]TGTCCTTTACACATGAACTTCGTCTATGCGCTCTCCTGATGCATGTACAC	ss38322748	0.394444	0.3375	0.2	0.375	0.351064	0.00769234	0.209302	0.113924
1727	16	37.93	rs29013849	TATTTTGGAACCTTAATCCCTCTGTCCTTTACACATGAACTTCGTCTATG[C/T]GCTCTCCTGATGCATGTACACATCTCCAGCCCAATATCTCAGTGATATTC	ss38322749	0.394444	0.35	0.2	0.368421	0.351064	0.00769234	0.209302	0.1125
1728	16	37.94	rs29013847	TTTGTAAACAGTCTGTGGCAACTCTGGTGAAAACATCCTTTGTCTTCTTC[T/C]CCACTGACACCTTGAAGTTCTGGGCAGTTCTCATTCTCCTCTCTCAAAAG	ss38322747	0.297753	0	0.2	0.375	0.351064	0.00769231	0.209302	0
1729	16	40	rs29018339	TGGTCAGGCAGTCATCAGCTGGTCATAGAAGCCCCAAGATCCCATCTCGT[C/T]GCCCTAACGTCTGCCAGCTGGCTCAGTTAACAAACCATTATTAATCTTGA	ss38335430	0.188889	0.3625	0.2875	0.177419	0.228261	0.207692	0.255814	0.262821
1730	16	40.01	rs29018338	TGATCCTTCAAAGCATCTTTTGCAATTGGTCAGGCAGTCATCAGCTGGTC[A/G]TAGAAGCCCCAAGATCCCATCTCGTCGCCCTAACGTCTGCCAGCTGGCTC	ss38335429	0.194118	0.425	0.3125	0.244792	0.255556	0.223077	0.360465	0.422078
1731	16	46.5	rs29014089	TCAAGCACTGTTCTAGGTGCTGGGTAGTCAACAGCAAATAATAACAATAA[C/T]GCCACAGCCCAATCACAGTATTCAAGTGGGAGCAGATAAAGAGGAAGAAA	ss38322991	0.111111	0	0	0.286458	0.37234	0	0	0
1732	16	46.51	rs29014090	TGGCCTCTTTGGACAGTCATTCAATGATTTCTATTCACAGGACGAAATTT[T/G]GTATGAAGTTCTATCTCCGCCTCTCATGTGGTACCTTTGAATGGAAAGAT	ss38322992	0.455556	0.125	0.410256	0.494792	0.382979	0.107692	0.317073	0.11875
1733	16	47	rs29014116	AATTTTTTGGAGAGAGAATATCGGTTTCTCAGTTTATTTAACAACAACAA[C/A]AAAAAAAGGTCGTAAAAGGAATAACATTCGTATTAGCTAGTAAAGACTAG	ss38323018	0.0730337	0.15	0.0897436	0.0885417	0.0638298	0	0	0
1734	16	47.3	rs29010441	CAGAGCATCTTCCCATATACTGATTCAACTGAACCTCAATGCAACTCCAC[C/T]GAGGAGGTACCATGACCATGGCCTTCAGTACTCAGACACTGCCATGCTTG	ss38324948	0.289773	0.125	0.175	0.0105263	0	0.384615	0.0697674	0.301282
1735	16	47.6	rs43705543	GGTCCCCATCCCTTATTCCAAATTTCCCATTATCTAAGCAAAGACAACTT[A/G]GAATCTTTTTTATGGTAAGTGCCTTTGAGGAATGTAGTCCATTTTTCTCC	ss66537829	0.194444	0.0125	0.075	0.125	0.0531915	0.0846154	0.151163	0
1736	16	47.61	rs43702453	CAAATGCACAGAGACCGAGGCCAGACTTGGAACACCCATTAGCATGAATA[C/T]TAACACCAGACAAATAAGAGAGGCAGTAAATGAATGTCAGGCAGCTATAA	ss66537591	0.172222	0.4375	0.025641	0.0677083	0.0425532	0.0846154	0.116279	0.42
1737	16	47.62	rs43705543	GGTCCCCATCCCTTATTCCAAATTTCCCATTATCTAAGCAAAGACAACTT[A/G]GAATCTTTTTTATGGTAAGTGCCTTTGAGGAATGTAGTCCATTTTTCTCC	ss66537829	0.0730337	0.0125	0.0375	0.0625	0.0425532	0	0.047619	0
1738	16	47.8	rs29026625	TTCACTGAAAGGTGAAGGGAAGTCTGTGTGAGAGCAGGGGGAACGCTTGG[G/C]AAGTCACCACTTCTCTGCTTTGAGTATTGATTCATGTATTCCGTAAACAC	ss38337312	0.207865	0	0.384615	0.347368	0.382979	0.00769234	0.190476	0
1739	16	47.81	rs29026627	TAGAAAGTTTCTTCAGCAGATTGATGCCTGTCCAGGAGAACAAGAAAAAA[T/A]ATTTATAAAGCTGCAACATATAGCTAAGGAGTCTCACGTGCCAGCTCATG	ss38337314	0.207865	0	0.384615	0.347368	0.382979	0.00769234	0.190476	0
1740	16	48.5	rs29016338	TAATACAGAGCATATTTGTTTTCACATCATGATACAAGTCACTGTGTTTT[T/G]TTGGAAATGCAACAAATAAAATTGCAGCTGTTTTTTATTTGATCTTCTAA	ss38332838 ss62223828	0.455556	0.2	0.448718	0.338542	0.425532	0.446154	0.453488	0.278481
1741	16	48.51	rs29016337	ACACACACACACACATTCATGTCAACCTTCTTCCATCAAATTAGAAAAAA[T/C]ATTCTTATTTACATTAATACAGAGCATATTTGTTTTCACATCATGATACA	ss38332837 ss62223831	0.455556	0.125	0.320513	0.3125	0.402174	0.453846	0.290698	0.3375
1742	16	48.52	rs29016336	GGGGTAGTGAACTTTTTTTTTTTGCTGTCACCTTCTTACCCAATTAGTAG[T/G]AAAAAGAGTCTTCTAAAATGAAAAATGGCAATAGATTTAATCAGAGGATC	ss62223834 ss38332836	0.125	0.384615	0.205128	0.247368	0.188889	0.0692308	0.261905	0.214286
1743	16	48.53	rs29016335	GTGCTCTTAATTTTTTGTGATATCGATTAGTAATGAGGAGGGGTAGTGAA[C/A]TTTTTTTTTTTGCTGTCACCTTCTTACCCAATTAGTAGTAAAAAGAGTCT	ss38332835 ss62223837	0.455556	0.025641	0.325	0.307292	0.402174	0.453846	0.290698	0.0822785
1744	16	48.54	rs29016334	TAGGACACAACTGAGCGACTGAACTGTACCGAACTAGTGGTAAAGGACAT[A/G]AAATTCCCTGGATGCTGTGTGCTCTTAATTTTTTGTGATATCGATTAGTA	ss62223840 ss38332834	0.455556	0.2	0.45	0.333333	0.422222	0.453846	0.290698	0.291139
1745	16	54	rs29009834	CTGACGAACAGCTTACGGACTACTTTGATGAAAATAGTGTCTATATTACT[A/G]TAGCAAATGCTTGCTATCATCATATCAAATGTCTTTTTTCACAATGCTTA	ss38324329	0.477528	0.3125	0.407895	0.359375	0.37234	0.40625	0.476744	0.45625
1746	16	55.7	rs29012611	TCATTTTTTTAAAACTGGGTATGTCCTTTCATATTTGCCCTCATATCATA[T/A]GACAATGACAGTATTAACAACAATCAATGCTAATGGTTATTTAGAGCTTA	ss38323706	0.277778	0.025	0.263158	0.389474	0.478723	0	0.0697674	0.178082
1747	16	55.71	rs29012610	CTCCATTTATATTTGAAGCAACTATTGAATAATACCTCTTCTTTCTCTCT[T/C]CTTGCTTCCTCTATGCAAGGAAGCACGTTTTTTTGTTAGGTCAATAGAAC	ss38323705	0.454545	0.0625	0.475	0.38172	0.25	0.323077	0.430233	0.01875
1748	16	57.2	rs43702474	TCTGGGCAATTATGGTGCTCCTGGAGTGAAAGTGGGCTGTCGTTAGCCCT[C/G]CTTATGGAGACCAGCTTGCCGCTGTTGGCTGTTAGCCAGGTCGCGAAACT	ss66537617	0	0	0	0	0	0	0.0116279	0
1749	16	58.6	rs29024490	TGGCTTCAGCAGTTTCACTGGAGGGAATAATGAGAGCTGCAGAGCTGGTG[T/C]TCTTCCCAGAGAGAACTAATTGTGTGTGAAGTAAATAACGGATAATGGGA	ss38334590	0.0337079	0	0.0625	0.257895	0.271739	0.0307692	0.0116279	0
1750	16	58.61	rs29024491	TGAAGTAAATAACGGATAATGGGAATATCTACTTTCCCTTTCAATCACCA[A/T]GTACAAATTATATCGCGCACGCACCGCAGCGAGTGATGGAATTCCTCTCC	ss38334591	0.210227	0.35	0.051282	0.286458	0.297872	0	0.0930232	0.158228
1751	16	61.9	rs29024006	TTACCCCTGTTTTGTTCTGGAAATTGATAGCCATCATGTAGATGGAATTT[T/G]CCAGTTGAAAGGGATTTGCTCCATGCAGGCCAGTATTTTTTATTGTTGTC	ss38334094	0.011236	0	0.025	0.09375	0.193182	0.00769234	0	0
1752	16	62	rs43708519	CCCCAGTCACCCTCCACAGGTTGGCTGTCCCCTTTTCCCACCTTTCCCAC[C/T]GTCCTTCTTCGGGTGATGAACAGAATTCCTGCTAGTGACTACTAATTGGG	ss66538161	0.25	0.45	0.25	0.3	0.255319	0.415385	0.166667	0.1375
1753	16	62.1	rs29009861	CTGGTAGGATATGCTTCATAGCAGCCCACTGACTGGCCAGGCATCCTCAT[C/T]TGGCAGGGCTGGAAGCTAATCTCAGCAGGTGGGCTAGGTTGATGACTTGC	ss38324356	0.410112	0.425	0.487179	0.4375	0.361702	0.407692	0.44186	0.39375
1754	16	63.5	rs29017311	GCCAAACAGACTGTGTCTGCTTCTTTTGGAGCCCAGAAGGCCTGGGGTGA[C/T]GTTCAGTCCGGCTCTCCCATCATCACGCCGGACAGTGCCCAGCTTTCAAA	ss38333603	0.161111	0.337838	0.4	0.431579	0.43617	0.169231	0.372093	0.189189
1755	16	63.51	rs29017310	CCCAGTACAGGGGTGGGGGCTTGGCTTATCTCTGCCGTAAATGAACAAAG[A/G]GTCTTCTCTCACAGACTCCCATCCACTGCACTGGGGGTAGGGCTGCAGAG	ss38333602	0.161111	0	0.4	0.427083	0.43617	0.169231	0.372093	0
1756	16	65.1	rs43706865	AAATTTACAAAATTAGCTGCCTCATGAATAAATGGATTTATTATTCAAGA[C/T]GTTGGGGAGTACATTTTATTACTCAGTATCCTTGGAACAAAATATTTGAA	ss66537981	0.37931	0.15	0.461538	0.105263	0.138298	0.253846	0.416667	0.0266666
1757	16	71	rs43706839	TACCACTGCCCTGTTTTCATCTCCAGCTGTTACTCCTATTGGATGTTACC[A/C]TATCATTAAACAAGTTTCTGTCATTATTGAACTTACCTATAAAATTAACT	ss66537947	0.333333	0	0.1125	0.307292	0.329787	0.00769231	0.27907	0
1758	16	71.2	rs29010797	CAACTGTGTTTTATTTCTATATCCCTGGCTTCTAGAAGAGTACTTGGTCT[G/A]TAGCAGACACTCAGTAAATTGCTGTTTATATGACAAGACATTTTGGCGTT	ss38325082 ss62245004	0.2	0.0625	0.423077	0.317708	0.425532	0.207692	0.430233	0.0253165
1759	16	71.3	rs29012378	GTCTTCTGAATTTAGGATCAAGGGCATGGGGGTTGTCTGTGGAAAACATA[A/G]TTTTGATTATCTACCAATTGGAAGAAGCTGCCACTTCAGTTCCTTTTACC	ss38323465 ss62235515	0.261111	0.0625	0.474359	0.203125	0.217391	0.130769	0.190476	0.14375
1760	16	71.31	rs29012377	CCTCTGTCTTCTGAATTTAGGATCAAGGGCATGGGGGTTGTCTGTGGAAA[A/G]CATAATTTTGATTATCTACCAATTGGAAGAAGCTGCCACTTCAGTTCCTT	ss62235518 ss38323464	0.275641	0	0.45	0.189474	0.212766	0	0.197674	0
1761	16	71.4	rs42397432	GTTTCACTTTGACTTTTAATCAAGAGGCAGGGAGCTTTGAGTACCCAAGA[G/T]GACTCCGGCTTGCAGAGTTGAGTTATGGTGGCTTGGGGTTCTCAGGCTAT	ss66538130 ss63949528	0.25	0.189189	0.230769	0.369792	0.282609	0.307692	0.302326	0.114754
1762	16	71.5	rs29015842	AAATTCTTCTGATTGGTTGGTGGTAAGCTAATTGGGAGTCAACATCATTA[A/C]TCTTTTGGTTCCCAACTGGCTTGGTTTCTATGTGCTTATGAGCAAAATAT	ss38332336 ss65105842	0.372222	0	0.423077	0.473958	0.478723	0.296875	0.244186	0
1763	16	72.2	rs29010413	GTTTAGCTGATTTCATTTGCACCCAAATAAAGCAGAAAATGAAGAAACTC[A/G]GTAAAGCACTAGAGAGGTGACGCTTAGTCCAAGGTTAGGGAAGTGAAGTG	ss38324920	0.144444	0	0.3375	0.317708	0.466667	0.107692	0.186047	0
1764	16	72.21	rs29010409	TGATCCATTTTGAATTAAGATCATTCAGTTTTCCTGCAATAAAAATTTCT[A/C]ACAAACTCATTGAAGTTTCAACAAGGTAGATTTAGAATACCATTGTGCAT	ss38324916	0.140449	0.1875	0.166667	0.0210526	0.0106383	0	0.0595238	0.329114
1765	16	72.22	rs29010412	CTCTCAGAGGAGATAGTGGGACTAGAACCTCACTGCCAAGTGTCCTGATT[A/G]CTGACCATGTGACCTTCCACTCTCAGCTCCCAATGACTTTCAGGGCCACT	ss38324919	0.15	0.2	0.175	0.0210526	0.0106383	0	0.0581395	0.322785
1766	16	72.7	rs29013340	AGGATCCAAAGAAGTACAGAGATAAGGAAGTAAGGATTCTGGTCTTCCTT[C/T]TCTAAGGTCTAGTGTCTTATTAGATGATGGTAGAAAGTTCAGTTCAGTTC	ss38322231 ss62252699	0.0222222	0.2	0.175	0.166667	0.255319	0.00769231	0.0348837	0.175
1767	16	72.8	rs29009970	AGAAATAAAACTTTCAAAAGTTTGGCTTTTTGGAGTACACAGAGATGCTA[G/C]GTTCTTCCCAAATTGATACATAGAATCAATGTAATCAACCAAAAGCCTAA	ss62256905 ss38324465	0.448864	0.1	0.384615	0.473958	0.336957	0.315385	0.44186	0.025641
1768	16	76.3	rs29009881	CTCTTTCTCAGAATCTAGTCATTCCTCTTATAGATGTCTCAAGGTCATGT[T/C]TGACCTTCAGCAAGGGAGAATCTCAGGATGATTAAAACCTGGGGATGCTC	ss38324376 ss64688247	0.0965909	0	0.0375	0.0364583	0.0319149	0	0.0116279	0
1769	16	77.6	rs29010319	CGAAGTCTCATGTCCTTCTCAGCTTTAAAAATGATCCTTGGATAAACACA[T/G]TTCAGAGAGAAGGGGGAGAGAGAACTATGGGGGTTCATGTCACAACACTT	ss38324824 ss62261977	0.117978	0	0.384615	0.223958	0.195652	0.230769	0.0930233	0
1770	16	77.61	rs29010318	CAGAACCCAGATGGCCCTGGACTCTGCACACACACAGCCAATTGTTCCCT[G/A]CTTCTATTTATGTGGTTGTGCAGGGTGATGGCTCGAAGTCTCATGTCCTT	ss62261974 ss38324823	0.117977	0	0.3875	0.223958	0.191489	0.230769	0.0930232	0.0125
1771	16	78	rs29011642	GGCCTGGCGGGCCTAATGTCCCCTGTCCCATCAGGGGCTTAGTGGAGACC[T/C]GAGAATGTCCAGGCAGGACCATGCCAGGGCCAGAGAGGGCTTTCCTCGGT	ss38325938	0.404494	0.0375	0.2125	0.0520833	0.0106383	0.430769	0.282051	0.0147059
1772	16	78.01	rs29011640	GGCTCTGAAATCAGGCTGGGCTGTAAGGAATGGAAAATTCCCCAAGAAAG[A/C]GACAGAGAGGTTGGAGTCCAGAAGCCTCAATGGCTTGGCGGTGTCCTGCT	ss38325936	0.427778	0.0375	0.368421	0.255208	0.119565	0.423077	0.365854	0
1773	16	79	rs29014012	AACTCTTCATCCACAAAGCAGAAATGGCATTCATCATTGCCACCTCCAAA[G/T]TTGCTGTGACATTAAACAAAATAACATACTTGAGAGACCAGAGGGACTTC	ss38322913	0.132184	0.0375	0.0625	0.109375	0.106383	0.253846	0.190476	0
1774	16	79.4	rs29011538	AAATAAGTAGAGTTTATTAAAAGGGCTCCATCATTCCAAATTGACACATT[T/C]AGTAACTCCTTTGTCATTCATCCTTATAGATATAAAATTATCATCTGAAG	ss64621174 ss38325833	0.105882	0.1	0.2	0.28125	0.297872	0.161538	0.162791	0.0875
1775	16	81.6	rs29022297	ACAGGGATACCCCCAGCCTGGGGCCCCTCCTCCTACATGGGGTGGCAGCT[T/C]CCTTTTGGGCTGATGGTGAAGGGAGGGGCTTTCAGGGTGTCGGCAGCCTG	ss38330792 ss62270302	0.425287	0.025	0.475	0.364583	0.255319	0.123077	0.337209	0.0189873
1776	16	81.8	rs29025406	TCACTAGCCTCTGGTCGTTTGTGGGTCTTGTGGGCGCCCAGGCATCACTC[A/G]GGAACTCCTCACAGGCGCTTGAAGCTGGCCCAGTTTGACTATGGAAAGAA	ss38331292	0.05	0	0.102564	0.0260417	0	0	0.0581395	0
1777	16	82	rs29010235	TTCACTTGTTGCTACATTTGCTGAGAATGATAGCCAGTTCCATGTCTGAC[C/T]CAGACGAGGACATGTCTGCCCCTACCTCTCCCATGGCATTCACACTGCCT	ss38324740	0.422222	0.0125	0.217949	0.390625	0.361702	0.206349	0.22619	0
1778	16	82.1	rs29016773	TTTCACTTCCCGTTTCCCCTGCTGTACCTGCAACGTGACCTCAGCAGTAC[T/A]TCCCCCACCCAGACAGCCAGATTGTTGCTGAGGAAAATGGCCATCAAGTC	ss38333058	0.383333	0.0375	0.434211	0.25	0.212766	0.130769	0.302326	0.0443038
1779	16	83.5	rs29013931	TAATCAATCCCTATATAACCTTGTTTTATGTATGCTTTTGCCTAAAGACA[C/T]TGTATTGGTTATGTATTGTTGATTCATTAACATGGGATTCATGGCCTCCA	ss38322832 ss62281423	0.421348	0	0.3125	0.317708	0.319149	0.446154	0.453488	0
1780	16	83.7	rs29012375	TGGTGGGTCTTGCTCCTCGCTATCTGCCCTGAGTGCAGCATCAGGATATC[A/G]TAGGTGCTTAATAAATGCTTGCTGCGTGGGTGGACATTGAATGACATGAC	ss38323462	0.0333333	0.025	0.1875	0.173684	0.130435	0.238462	0.127907	0
1781	16	85.4	rs29021999	CCTATCTGAAGGAAAGAGCAGATCTGGGGTTGGACAGTTCCCAAAGAGAA[A/T]TAGTTTATTTTTATTTTCTGTGGGGTACATCTGGAAATTAAGTGCCAAGA	ss38330493	0.438889	0.225	0.275	0.192708	0.117021	0.461538	0.325581	0
1782	16	85.41	rs29021998	TATTATGGAAATTTAAGAAAGCCAATGAAAAACAAACCACGAACTTAATA[T/G]TTGGGAGAGGGAAAGAGAATTATTGGTTGCATGGAAGGATAGGCCATAGG	ss38330492	0	0	0.0128205	0.0677083	0.0106383	0.438462	0	0
1783	16	85.42	rs29022001	CAACTGGAAAGTATTTTAGGAAAATGGAGTAAGGGTTTGAGAAACATAAA[T/C]ATTAATACATAGTATAAGAGGATGAAAGTTTTGAAAACAATGAAACCAGA	ss62292145 ss38330495	0	0.025641	0.0625	0.0833333	0.0106383	0.446154	0	0.0379747
1784	16	87.1	rs29020384	AGGACTGGATTCTAAGATGGTTCACATATGTGATCTGGTTGTTGCAGAAG[G/C]CCTCCCTACTGAAGCATCTGCTGGGCTGCTTGAGTATCCTCACAACATGG	ss38328069	0.471264	0.0128205	0.4875	0.310526	0.25	0.2	0.313953	0.114865
1785	16	87.3	rs29023230	ATCACGGGGCCTCTGCTTGAATGTTAATCTGGGGTGGGAGCTAATTCCTC[A/G]TCCTCAGCTGGCTGGACAGTGTTGCTGGAACTGGGTGGAGGGAACTGGGT	ss38336520	0.183333	0.3125	0.3375	0.161458	0.138298	0.146154	0.439024	0.26875
1786	16	89	rs29017997	GATCAAAATACTCAATACTAAGAATGAAAGACTTGGGAGACAAGTACTTA[T/G]GTGCAACACACAAAATATGAAAATCAAGTTATTCGTGCAGGATTGCCATG	ss62763759 ss38335082	0.460674	0.5	0.5	0.5	0.5	0.469231	0.5	0.5
1787	16	89.01	rs29017999	GGTTATTCAACCACAAATGCCAAAGTCCTTTTTTCCTGTCCCAGGATTTT[T/C]TAGAGTCCTAAATTAAGTTTTCAGCCCCGAGTACCCTTTTTATTTCCTGT	ss38335084 ss62763765	0.188889	0.148649	0.2875	0.375	0.5	0.353846	0.134146	0
1788	16	91.9	rs43710088	TATACATACTGTTGCCACATCCTTTAAACAGATGTACGGTAAATTTGATG[A/G]AAAAAAAATCTCTTCCTCCTGAAACTAGGACACTGGCTCATTTAAATAAT	ss66538245	0.449438	0.375	0.475	0.468421	0.393617	0.346154	0.383721	0.3
1789	16	96.1	rs42691659	CAACCAGGGAATTATGTTCATATAAACTCAGTGGAATAACCACAAATTCA[A/G]CTTCCAAGAAGCATGAATTACAAATATAGTACACATACATTAAACTTTTC	ss64543478 ss66537933	0.295455	0.025	0.2	0.46875	0.489362	0.0538462	0.116279	0.11875
1790	16	96.3	rs29016957	ATGTGTCAGAGCTCGCCTTCAAAGGGCACCTAACAGGTGTGTGTTTTGCA[T/C]GTAACATGTTCAGCAACACACCCAGGGGCTGTCACTACATGTCCTTGTAG	ss38333246	0.494253	0.275	0.3625	0.432292	0.333333	0.023077	0.174419	0
1791	16	96.8	rs29013977	ATAGAGTTTAAGGCTTAGAAAGCAGGGAAAGCACCTGTCAATAAGGACCA[T/C]GCAACTGTATTTTTTGCCCTGCATAAAATAGCAAAAATAATTAAACAAGT	ss38322878	0.35119	0	0.328947	0.46875	0.409091	0.184615	0.369048	0
1792	16	102.1	rs42579357	GCCTGCTCTGAATGGAAACACTTCCTCACAGCCCAGAAGCTTTCCCAGAC[C/T]GCCATAAATCCCACGGACAGTTCCACGGTGCTTCGTCTCCTGGTGAGATA	ss64317058 ss66537757	0.283333	0	0.0625	0.0677083	0.0319149	0	0.0348837	0.138158
1793	16	102.55	rs29013680	TCATGACTCAGGCAAATGGACATATTAATTAACCATTACATGGAATTACG[T/C]AATTATTCTACTTTTCCTGGGCCCTGGGAATACATATTTAAAATTTGATG	ss38322577	0.38764	0.2375	0.25	0.147368	0.0638298	0.0307692	0.151163	0.394737
1794	16	102.56	rs29013681	AGGAAAAAGAGTTTCCTAACTTAACCAGAAAATTTGTCAAATGCCTGTCT[T/G]ACCCAAGTAATAAATATCTTGAGTGACCTTGAGTCAGTCCAACACTCCTT	ss38322578	0.394444	0	0.2	0.145833	0.0638298	0.0230769	0.151163	0
1795	16	103.9	rs29010371	CTCAAGCAACTAGTGTGAACAACTTAGCATACGCTATTCTGTGCTTTTCT[T/C]CATGTTCATATAGCATATAAAACACATGTTTTGTGGGATATATTTTTTTA	ss38324877	0.322222	0.0875	0.4375	0.5	0.489362	0.101562	0.428571	0
1796	16	104	rs29019812	TTGGTGATGTGGCAGGATATCAGGTTTCAAGGTTCTGTAGAACTCATCAT[A/G]CAATGACATCCATCTCCTTTTATTTAAATCCAAGTGCTTGCAAGTGTACA	ss38327706	0.261111	0.1	0.1125	0.40625	0.468085	0.483871	0.244186	0
1797	16	104.1	BV104037	TACCTTACCATCCATAATATATGACATAAAATAACAAAAATCAAATACAC[G/A]CTGTACTAAGAGGAAAAACAGAACATAYCRCTCAACCCCAACAATCAGTT	ss28451552	0.454545	0.486842	0.35	0.145833	0	0.107692	0.27381	0.184211
1798	16	104.2	rs29013780	ACAAACAGCTGTAAATATCCTGCTAGAACATTTATTTTTAAAATTGTTTC[G/A]GAAGCAGTCATTCTTCCTGTGCATGCAAAGTAAAAAATCAAAGCCTGTGC	ss38322678 ss62297260	0.460227	0	0.05	0.0625	0.0106383	0.0153846	0.047619	0
1799	16	109	rs29027509	CTTCCTTTCTTCCTATAGTTCAGTATTTGCTTCATGAGGAGATTACACTG[C/A]GGTAATACATTCTGAACGTTGAAACACATTTTGGGCTTCTCTGGGGGAGA	ss62299410 ss38329899	0.205556	0.24359	0.461538	0.427083	0.43617	0.325397	0.267442	0.376623
1800	16	110.9	rs42856190	GAAAACACAAATATAGTGAACAGTTCAAATTTTACTTCTCTTGTTGTAAT[A/G]TCCAGGTTCTTCCCATTTAATACGTTGTATGTGCTCAGGTTTTGGTCGCT	ss66537589 ss64760436	0.0611111	0	0.1	0.0789474	0.12766	0.184615	0.27907	0
1801	16	116.2	rs29018446	CCTTTTTGCATAGATTATTATACAGTACCCTCTGCCTTTTGAGTATGTGA[A/C]CAGGAAGTAAATAAATATGTATTGGTACTCATTAGAAGTATATACACAAA	ss38335539	0.350575	0.0375	0.4125	0.265625	0.180851	0.138462	0.428571	0.0128205
1802	16	116.4	rs29023215	CATGGCCTACATTTTCTGGTATAATCCTCAAAAAGATTGCCCATATCACA[C/T]TATGAAATATTTTGCACTATAAATTTTAAAATCACAATAAAGACATTATT	ss62301366 ss38336505	0.0722222	0.0125	0.125	0.270833	0.170213	0.0615385	0.297619	0
1803	16	116.9	rs29013446	GGACTCTCTGAGTCCTCACTGGCTCATTAGTAAAATGTGAGTGCTACTCA[A/G]GCTTATCCCTCAAGATTATGGTGTGAGGAGTAAATGAGGTGCTGTGCATA	ss38322338	0.045977	0	0.0125	0.043956	0.0326087	0.123077	0.0930232	0
1804	16	116.91	rs29013448	GGTGTGAGGAGTAAATGAGGTGCTGTGCATAAAAAGCTCTTAGTCAGCAG[C/T]AGTGATGCCCTGGGCTCTCAGGGCTTTTAGGACAATCCATTTGGGAACGT	ss38322340	0.327586	0.2375	0.307692	0.447917	0.393617	0.115385	0.0465117	0.1125
1805	16	117.2	rs41822906	CAAATTTTATCTTGTGAATTCTTCCTTGCACTGTATCCTGAACCAAGATC[G/T]GGAAACCCGCCAACATTTTCAAAACAGAACTTCTTATTAATATAGAGAAA	ss66537929 ss62303786	0.216667	0.0125	0.15	0.390625	0.5	0	0.0348837	0
1806	16	117.9	rs29019703	TTCTTTACAGTCTGAGCCACCAGGGAAGCCCTAGCTTCTGGCTGTGGCCT[A/G]TAATTCTTGGCTTGCAGCTGCAACATTTCAGTCTCTGCCTCTGTTGTCAT	ss38327596	0.423529	0.4625	0.2625	0.478947	0.468085	0.0390625	0.0581395	0.36
1807	16	117.91	rs29019704	TCTTTTGGGGACACAAGTCAGCCCATAACAGCAAGTGGGAAAGGATGGAT[T/C]GGGGCCCCTTTCTTTAAAAGGTGGCTGTGTACGCAGCAGGCATTAAGGCA	ss38327597	0.358025	0.375	0.394737	0.484375	0.457447	0.0153846	0.0581395	0.208861
1808	16	119	rs29019927	GGTGAGCACAGGAAGGGCCGTTGCTCAGTCCTCTGCCTGCGCTGAACATC[T/G]TGTGCTTCTCACTAACTGGACCGGATGTCGGCAAGGGCTGGCAGGTGGTG	ss38327823	0.261111	0.2125	0.0375	0.21875	0.212766	0.00769234	0.0813953	0.03125
1809	16	119.1	rs29010105	ATGTTTTCTCATAGGTAGATTTCCCTCTGACAATTAGCCTTGCTCTGGGA[C/T]TTCCTCCTACATTCTCCCTAAGTGTTCTCATCCTTTATTGTCTCTAGTAG	ss38324604	0.0333333	0.025	0.25	0.348958	0.413043	0.0307692	0.395349	0.00632911
1810	16	122.1	rs29026695	CCACATCTGAATTCGAATTCAGCAACTTTGCTATTATCCACAGCAAAGCT[A/G]GTCAATTTATACATTTATTAAATATCAATAAACTCATTTCAAGTATGTGA	ss38329080	0.364198	0.3875	0.15	0.395833	0.434783	0.273438	0.290698	0.410256
1811	16	125	rs29019549	TAAGTTCAATGTTTTCAGCTAATAAGAGGATATTTTTTAATCTTCAAATT[T/C]TTCATTGTGAATTGCCTTCATATCTACTTATTCTCAATTGTATTTCAGGC	ss38327441 ss63997184	0.280899	0.375	0.475	0.3125	0.293478	0.269231	0.309524	0.121795
1812	16	125.1	rs29010093	CAGTCTCCCACTAGCTGGATGGGGCAGGGTTAGAGAGTGTATTTAATTTT[G/T]CACTCTTCTTGACTTTGGTTTAGTAGTGGCTAAACCGGACGGGAGCTTGG	ss38324591 ss63402469	0	0.424242	0.25641	0.109375	0.0434783	0	0.333333	0.164557
1813	16	132.69	rs41825024	TCGGTGGGATAGCGAAGGTGATTAAATGCCCACATCTGCCCAAAGGAGAG[A/G]GTTAGACTGTGCCTTGATTGGGAAAAATAATTACTAAAAACTGAGGTCGT	ss62314876 ss66538223	0.317647	0.2	0.4125	0.390625	0.478261	0.0692308	0.325581	0
1814	16	132.7	rs41825023	TAGTAAATCCAAATACAAACAGACCCATGGGGCTTTCTGCTATGTGCTCA[C/T]GCACAGTGCTGACCAGAAAACTGATTTTACAAGACTATCAGTTCCTAATG	ss66538222 ss62314874	0.321839	0.1875	0.375	0.380208	0.478723	0.0769231	0.337209	0.06875
1815	17	0	rs29022881	TTGGTTTTATAATTACATGTACACATTTTGTGTGCCTCTTTGGCTCCAGC[C/T]ATGTTATTAAACTATTATTACCTAACAATACTCCCATTAATCACCATGAC	ss38336166	0.194444	0.1625	0	0.015625	0.0212766	0.438462	0.0232558	0.424051
1816	17	9.6	rs29021942	AGCAGGAGATCAGAGAGAGGAAGAGCAGAGCATCTGGTTCAGTCATCAGC[T/C]TCTGAAGGGAGGCTTTGGCAGAACTCTCTGCCCGACCTCTCTCTCTATCT	ss38330436	0.106742	0.2125	0.15	0.166667	0.12766	0.415385	0.22619	0.00649351
1817	17	9.61	rs29021941	AGCCAATAGGAGGCAGAGCAGGAGATCAGAGAGAGGAAGAGCAGAGCATC[T/C]GGTTCAGTCATCAGCTTCTGAAGGGAGGCTTTGGCAGAACTCTCTGCCCG	ss38330435	0.105556	0.2125	0.141026	0.166667	0.12766	0.415385	0.232558	0
1818	17	14.59	rs29020971	CATTTCCTCTCAGTGGCCTCTTTGGGACCTTGTACACCTGGCCTACAAAA[C/T]GAGTTTCCAGAAGCAGTGGCAGAACCAGAAGGCTGTCTTTCCAAGGGCCA	ss38328664 ss62321462	0.465909	0.025	0.384615	0.340426	0.329787	0.00769234	0.488372	0
1819	17	14.6	rs29020967	ATATATATATAAATAACCTGTCTAAACTCACAAGGGAAGAGAAAGTATTA[G/C]TCTTCATAGGAAGCTCTAGTCCTAACTTGCCTCTTTGTTCTTTAAAAACA	ss38328660 ss62321454	0.465909	0.275	0.410256	0.333333	0.329787	0.00769234	0.5	0.282051
1820	17	14.7	rs29024340	TAGATTGCCAATAACGTGTATAAAATGTATAGAACCGTGCTGGCATCTTG[T/C]GCTGCCCAATGTGCATGTCATCATTATTTATGTACAATCACCGGGAATTT	ss38334439	0.130682	0.0625	0.0875	0.40625	0.37234	0	0.0813954	0.1
1821	17	14.8	rs29025248	GAGAGCTCCCAGTCTGGTCTTAGGAGCATTCAGCTTCCTCTCCATCATTC[C/T]AGCCTCGAAAAGGCTTCATCCATTCTGTTCCTCCCAAAGGCTGGAGGTCC	ss38331133	0.313953	0.05	0.358974	0.1	0.117021	0.115385	0.190476	0.0126582
1822	17	14.9	rs29019839	TACTCAAGACTTGAATGAATATATTAGTTTTAAGACTTTAAATCAGAAAG[G/A]TCAGCAGTGATAAAGTTCCTTAGCAGTTCAATTATTTTTGTATATATTTT	ss38327733	0.448864	0.3125	0.4125	0.310526	0.287234	0.0153846	0.465116	0.1625
1823	17	15	rs43706898	GAATCTTTGTTGTGACTGCGGTGAGATTTAAGAGTAGAACATTAGTACAA[C/T]GGGGTTACAATGGTTGTAGCAAGAGAATAAAGTGGAAATTTTGAATACAA	ss66538018	0.331461	0.2375	0.375	0.278947	0.297872	0.0923077	0.313953	0
1824	17	15.1	rs29013312	ATATTTGAACCAGGATTAACATAATGACATACCTTTAATAGAAAGTCTTA[T/C]CAGCTCCCTACAATTATCACACGTTCTAATTTAACTGACAGTCAAACAAT	ss63674139 ss38322201	0.138889	0.3625	0.25641	0.0572917	0.0851064	0.284615	0.290698	0.49359
1825	17	22.8	rs29025185	AAGCTTGCCTGCTCAGTCCTAACCACGCAGTAGGCTGGGACAGCAGTGAG[T/C]ACAAGTTCCACAGGAACAATGTGAGAATATAATTATGCTGTAAGTCTTAG	ss38331070	0.0166667	0.148148	0.0694444	0.137931	0.216667	0.0390625	0.0119048	0.294118
1826	17	22.9	rs29012066	CTGAACTAATCACCATCCCTGGTCTGGTTGATCAGACTTGGGTCACATGT[C/A]TACCCTTAGAATAAATTTCACCAGAATCACAAAAGATTGAGGATGAGAAA	ss38323151 ss62331947	0.448864	0.320513	0.128205	0.104167	0.202128	0.446154	0.142857	0.0328947
1827	17	33.1	rs29021708	AGCCACCCACACCTGAATACATGGTGAAGGTGACCTGAGCAAGCCAGGCC[A/C]GCTTGCTGGTGTCAGATGACTTATTCTGGGACACCTTATCCATGGCAAAG	ss38330194	0.151685	0.3875	0.1375	0.015625	0.0531915	0	0.0348837	0.318182
1828	17	33.11	rs29021707	TGACTAGCCTCTTCCTGTTATCTTAGATTTGTTGCCTTTCAGACCTGGAC[A/G]GCTGAATGGCCAACCTTATTCCTAAAGGCCTGGCATCTCTGTTTTGCGCA	ss38330193	0.477273	0.25	0.1625	0.0729167	0.0744681	0.4	0.476744	0.221519
1829	17	33.3	rs29013846	TCTTAAGCATCTTAAATTCCAGTGTGGAGAGAAGAAAATAAGCAAAATAT[G/A]TATTACACATGTGCAGATGGTGATAAAGGCTAAGGAGACAAATGAGCCAA	ss38322746	0.172222	0.0125	0.0625	0.317708	0.223404	0.0538462	0.186047	0
1830	17	33.31	rs29013845	AGGTATTTCCAGGACGCCATCCCTCCCTAGTCCTCTTCAGATCTTCACAC[T/A]CTCTCTAAACTATCCTAGACACTGCCCTGGCTTCACTCAAATCTCTCTTC	ss38322745	0.429412	0.0375	0.2875	0.194737	0.180851	0.3	0.372093	0
1831	17	41.2	rs29023987	CAAAAGATTATCACCAAACTATCTGTGAGCATCCACTATGTGCAACATTA[T/C]AAAGGGGGGTATCACTGTCGTCACCCTGCTCCAGAGGGACTTATAACCAC	ss38334075	0.0730337	0	0.0625	0.078125	0.0744681	0.461538	0.146341	0.246377
1832	17	41.4	rs29022010	AGCTTAGGTGAATAAGAGGCTACCTGAAAGGAATGTTTTGTTATGAAAAT[T/G]CCAATAATTTTACCAAAGCTATCAACCCAATTATATCATATAGAACATAT	ss38330504	0.0526316	0.2125	0.025	0.145833	0.12766	0	0.0813954	0
1833	17	41.41	rs29022012	TTAAAGTAGGATGATAGGTTTAAAACATCAACCTAGTAACCAAAATGATT[A/T]TTGAATAATTATTAATGAATAACCAAAATCTGCTATTTCTAGTTATAGAA	ss38330506	0.140449	0.3125	0.0625	0.234375	0.361702	0	0.197674	0.384615
1834	17	45.8	rs29010352	AGTCATATAGGAGAATCTACCCACCCCTTTAGTAGTGGACATGGTGATGC[A/G]TGCCCAGAAGTCTCCTACTGGAGAAAAGCTCTCATCTCCCCAGATACTAA	ss38324858	0.38764	0.075	0.0375	0.0729167	0.0851064	0.00769234	0.0465117	0.107595
1835	17	45.81	rs29010351	ATGCTTAAGCAAGGACTGGTTGGTATCTGAAACAGCTGGATAGTTACAAA[G/A]ACAGACCTTGAGAGCATGAGGTTGCAGCTTAATATGACCAAGTCACATTG	ss38324857	0.394444	0.4125	0.0375	0.0729167	0.0851064	0.00769231	0.0465116	0.5
1836	17	46	rs29013623	TTGAAAAAAATCAGTAAATCCTAACGTAAGAAATATAAACTTATTTAAAT[G/A]TTTTCTAACACCCAGTGGTTTTCGAGAGTTTAAAAGATAACTTTTTATTG	ss38322519	0.311111	0	0.0375	0.130208	0.0851064	0	0.0348837	0
1837	17	52	rs43309620	GCTTTGTCAAACAAGACTAGGTTATTGAGCTTGTCCCAGACTTTACATTT[A/G]GACCAATTGTTTTTGGCCATGCCCCCAGATGGGTTCACTGGATCTTTGTC	ss65225366 ss66537593	0.366667	0.275	0.475	0.432292	0.445652	0.369231	0.453488	0.06875
1838	17	52.01	rs43708498	GTACATTATAGCAAGGCTCTCAGGCTGCACTTAATTCTGCTATAATGACA[G/T]CTGGCCAACATTCTAAGATGAAATTTTCAATAAATGCTGGCTACTAACAC	ss66538140	0.366667	0.275	0.475	0.432292	0.446809	0.369231	0.453488	0.0625
1839	17	52.02	rs43309620	GCTTTGTCAAACAAGACTAGGTTATTGAGCTTGTCCCAGACTTTACATTT[A/G]GACCAATTGTTTTTGGCCATGCCCCCAGATGGGTTCACTGGATCTTTGTC	ss65225366 ss66537593	0.205556	0.025	0.075	0.265625	0.308511	0.00769231	0.0116279	0.03125
1840	17	52.4	rs43709741	TTTCATTTTTGGAAGATTTCATTTGACATTTCAGACTTATTATGCTACCT[G/T]GAAAGCTGGAGTTCCATAGGGCTCTGCCTTTGATCTCAGGTCATCATCAA	ss66537492	0.00561798	0.1125	0.1625	0.3	0.319149	0.176923	0.232558	0.214286
1841	17	52.61	rs43703960	AATAGAATTTTGTAAATGCTATGCAACACTTGATTTACTCTGCAAGAAAG[C/T]TTATGTGTGCTACATAAAAGTAGAATCAGCTTAAATGTCAGAATAAAAAC	ss66537727	0.177778	0.025	0.125	0.416667	0.48913	0.107692	0.0813954	0.294872
1842	17	52.62	rs43703981	CTACCCCTACTTGGATTTGCAGTTAAATGCTGAAAGCAGGTTACAAACTA[C/T]GAAAATCATGTTAGAGATGGAAGGAGTGAATAGCAGAAAGGGCTGTAGAC	ss66537750	0.176136	0.125	0.1625	0.421875	0.48913	0.107692	0.162791	0.468354
1843	17	58	rs29022934	TGATTCTGTAAACACATTATTCCCTGTTTTGACTATGTTGTCTGCTTCCT[A/G]TGTTCAACTTCTACTGATGTACGCTCTCTTTCTCACTTAGATCTTTAGGA	ss38336221	0.438202	0.0875	0.2875	0.239583	0.265957	0.207692	0.406977	0.262821
1844	17	58.1	rs29010290	CTTTATTGAAGTTGTAAACTTTCTCCATAGAGATCATGTGCTCATCTGTT[T/G]CAAATGGCCTGATATTTCCTACTGTTCAATGAAGGCAGATTTTTAATATT	ss38324795	0.403409	0.0875	0.25	0.21875	0.255319	0.361538	0.285714	0.0125
1845	17	58.2	rs43708466	CTGTAATGGACACGTTTTTCTGCATCTAATTTTCAGATACAGAGTTAACG[C/T]TGGAAATCTGGAGAAGCATTTTATACAAATTGAAAGATTGGGCTTTCTCT	ss66538097	0.409091	0.15	0.461538	0.338542	0.488636	0.361538	0.372093	0.00641026
1846	17	58.3	rs29021951	GGAGCAACTAACACTAACACTTTCCAGATGGTGGGTTGACACATTGGAGG[G/A]GAAGGCGGTTGAGCCCTAAACTGAACCACTTTATGAAGCTTATCCTATAT	ss38330445	0.0505618	0.4375	0.175	0.0833333	0.106383	0	0.0116279	0.0696203
1847	17	58.4	rs29012676	TTTCAAGATGATGTACAATTAGAGTAGAGAAAATAAATGCACTTCCTCTC[A/T]TAATTCTGAGTCCCATATGAAATGGCTATGGTAGAAAACAAATTAATACA	ss38323774	0.153409	0.15	0.302632	0.338542	0.446809	0.315385	0.406977	0.0125
1848	17	58.5	rs29020661	GAATGAGGAATGATTCAGTGTTGTGCCAGACTTCAGAAATGGCCCTCGCA[G/T]AATCTGTGAGGTTTCAATACACAGATCATCCTGCCCGGGGGTGTCTGGGC	ss38328349	0.272727	0	0.1375	0.03125	0.0638298	0	0.0930233	0
1849	17	61.4	rs29025651	CTCACCCTCCTATGTCTCATTATCTGGATGCTGGAATGATAATCTATCCT[T/C]ATTGACCTGGAAGAAAGTCCAGCCTCTCCAAAACTGTGTACATCATTTCC	ss38331543	0.183333	0	0.1125	0.0105263	0	0.0307692	0.0116279	0
1850	17	61.5	rs43706903	CTAAATTTAAAGTCCTTCTTTAGCCCAGAGTAGACTGCATTCATGTCTTT[C/G]CGTTTCTTTATTTTCCCTTTCTTCCTCCAATTCAGTGTATTCATTCATAT	ss66538024	0.411111	0.0625	0.45	0.46875	0.425532	0.461538	0.337209	0.373418
1851	17	61.6	rs29010170	AGAAACTAGTTCACAATTTGAGAATGCAGACGTATTTCTACTGCTGTGTC[A/G]CCATGTGAAGCATGGAAATTTCTGTAAAGCTGTCCATGGCCTATGTAGCT	ss38324673	0.0337079	0	0.35	0.432292	0.404255	0.415385	0.130952	0
1852	17	61.7	rs42289769	CGAACTCCCTTTACAAAATGCATAGGATGAAGCCATCCTAGAGATGACCT[C/T]TACCGTTCGAGCCTGGACAGAGATATTATTTTTATAGAAAAAAAAAAAAA	ss63608094 ss66537701	0.11236	0.0875	0.25	0.0208333	0.0106383	0.1	0.107143	0.0125
1853	17	66.5	rs29009576	AAGGGTTTCACTGGATTTGACAAGTGGAAGGCCTTGTTGCTCTGCCAGAG[T/C]GCTAGAAAAGTGAAACTCAAATCCTGCTCAGTGCTGATTGGCTGAATCCA	ss38324061	0.0833333	0.4375	0.320513	0.286458	0.340426	0.214286	0.290698	0.383117
1854	17	66.51	rs29009573	CAGGATGAAGGGTAGCTTGGCTGCATAGGAAGTGGAGTGAAATTAAGGAG[T/C]AAAGGGGATGAGTTCTGTCTTTGACATCCTGGAGCTATTCATGAATACCT	ss38324058	0.0833333	0.425	0.3125	0.291667	0.340426	0.207692	0.290698	0.363636
1855	17	66.52	rs29009572	GAACATAGCTTTTAGTGAGACTCAGTTTCCTGTTTTGCACTCATGATGAA[C/T]TGTGGTGCCTTTACTAAAGCAGGGAATGCAGGATGAAGGGTAGCTTGGCT	ss38324057	0.0833333	0.425	0.320513	0.286458	0.340426	0.207692	0.290698	0.3625
1856	17	68.7	rs29016394	TCGTCAAAGACCCTTACATTCTAACTGATTAATTGTTCCCCAAAGCAAAG[C/T]GGATTTGGATCATAGACTTATAGCTTTTAGACTTCTGGTTCGCATTTTCT	ss38332895	0.205556	0.3	0.1625	0.0260417	0.0638298	0.146154	0.166667	0.0375
1857	17	80.3	rs43702525	GAAAGAAAGACCTATCCCTTGTCACAGATTATTTCGTTTGAATTTAGTCC[A/G]GACTTACATGCTTTGATGGAATTGTGAATACATGGTGGTGTTTTGTGGTT	ss66537680	0.138889	0.487179	0.2125	0.125	0.0957447	0.476923	0.0116279	0.18
1858	17	80.5	rs29011579	CCAGTCCCCCAGGTTTCTGTGAGTCTGCTTCTGCCGGCTCTTGCTCATAG[T/C]GCTCTGTTCCCTTGGGAGCTAGGTTTTCTTCAACCATATTGTTCGTTGCC	ss38325874	0.00561798	0	0.0875	0.364583	0.457447	0.169231	0.267442	0.0125
1859	17	81.8	rs29018040	GCACACTTATGTCAGTACATGCACATGTGCGTATGTACATGTGGTGCCAC[G/A]TGTATACTTTTTCTGCATGTTGCTACCCTCAAGTAGCAGAACTGCTCCAG	ss38335127	0.303371	0.384615	0.4125	0.223958	0.217391	0.3125	0.5	0.341772
1860	17	81.81	rs29018039	AACTGAAAATAAACCCGTATACATTTCATACTGCTCACAAAAAAATAAAA[A/C]GAATTAATTGGAATTTGAGGCTTTAAGAAGCCAAGGGAATGTAGTATTAC	ss38335126	0.0689655	0	0.25	0.15625	0.170213	0.176923	0.0813954	0.025
1861	17	85.3	rs29025586	CAGCTTTCAGCCCTTGTTGCCAGAATGGTCTCTACTCAGTTTGGTCTCAC[A/G]GATTATGTCCACCACCTGTCCAAGCATGCCCACTGATGCTGTCTGAGTTT	ss63520523 ss38331477	0.105556	0.25	0.1125	0.244792	0.0957447	0.4	0.0232558	0.2625
1862	17	85.51	rs29012167	TATGTTCACATTCTAAGCACCTAAAAATCAGAGAGAGACAGAATACTTGT[G/A]TTGGATGAGGGTTGCAATTTCCTACAGAGAGATGGCAGGGGAGCAGAGTT	ss38323252	0.205556	0.275	0.423077	0.229167	0.117021	0.469231	0.372093	0.373418
1863	17	85.52	rs29012166	TTGCCCTATAAATTCTTAAGAACAGACTTATAGATTGCCTATTACCAGCA[T/C]TATGGACTATTAATAAATCAGTTACAGGCACGTATTTTTTTTTTTGAAAT	ss38323251	0.460674	0.35	0.4375	0.385417	0.319149	0.315385	0.244186	0.285714
1864	17	85.53	rs29012164	AATTATAAAAATAATCTCATGTGATTTTTGTGGGTTTTAAATGAGATACT[A/G]TACATCTTTTAGCTCTTGATGGATACTAGGTGTTTGTATTATATTTGTCA	ss38323249	0.455556	0.2875	0.45	0.385417	0.319149	0.315385	0.244186	0.36875
1865	17	91	rs29010226	AATCCAATAAGCATGTCCTCAGAAGAGGACGGGAAAGGAGATTTGACACA[G/C]ACAAAAGAGGCCATGGGAAGACAGAGGCAGATATTGGAGGGATGCAGCCA	ss38324730 ss64916477	0.410112	0.2875	0.487179	0.104167	0	0.0846154	0.430233	0.35443
1866	17	91.01	rs29010227	ACCCAGAGCTGGAAGAGGAAGGAAGGATCCTCCCTGGAGCCTTCAGAGAG[C/T]ACTCATGCTTGTTTGCATGCTCCCATGTGCTCAATTGTTTCCAACTCTTT	ss64916476 ss38324731	0.314607	0.2875	0.381579	0.416667	0.446809	0.369231	0.365854	0.311688
1867	17	94.4	rs29019442	CTTCTTGTGTCACCCACGCACTACCATTATGGTCACTGCCTTGCATGCTC[T/G]CTCCGTGAGGCTCAAGGCAACACCTGGAAGCCTCTCATGTGCCCCTCTGT	ss38327333	0.320225	0.0806452	0.445946	0.333333	0.404255	0.0615385	0.321429	0.0138889
1868	17	94.5	rs29012758	GAGGATGGCAGGCAGTGAGGGTGGCAGAAGGAAAAGTCCTGAGATCAGAA[C/T]GAGCTTGGGATGTCCAGGGGACACATGGGATGAGGGAAGGGGAGCCCTGA	ss38323856	0.388889	0.075	0.435897	0.197917	0.212766	0.130769	0.488095	0.00625
1869	17	99	rs29016785	TGATGCTTCATCATTCAGGTCAGATGGCGCCACCTGAGAGGTCCTCTGGT[G/A]ACCCGCCTGTCATATACCCTGACTTATATTTATCAGTCAGGAATTAATTA	ss38333070	0.232955	0	0.2125	0.331522	0.468085	0.123077	0.186047	0
1870	17	99.2	rs29012178	GGGCAGCCTTCACTGCTCTGTCCACGTCTGCCTGGAAAACACCCACCCAG[A/G]CACCTCAGGCCTTCTTAGCAGTAACCTCCTCCAAATACCTCCTGACCCAC	ss62358647 ss38323263	0.316667	0	0.423077	0.359375	0.255319	0.169231	0.418605	0
1871	17	99.4	rs41840719	AAGCCTACCATGGCATCAGCACAGACTAATTGTTGTTAAATGTGCGGGAA[C/T]GTTACCGCCATGCCGCTGAAGCGATCACTCTTCCCAGCTCGGCCCAGACG	ss62345233 ss66537678	0.144444	0	0.102564	0.0885417	0.170213	0	0.202381	0
1872	17	99.5	rs29012561	TTCTTTCCCCTCCAGACTTAGCACCTATCTAACACATATGCAAGGCTTAA[T/C]CCTAGGCACTACGCTAGGTATTTCACACCCACCATGCCCTTTCAGCCCCC	ss38323656	0.155556	0	0.144737	0.328125	0.287234	0.346154	0.22619	0
1873	17	99.6	rs29026692	ATTCTGCCTTCCACACTGACCTTGATGGATGTGAGGTTTTTGTAGAACTC[T/C]GAGTCCAGAGAGGGCAGCTCATCCACAGAGCTGTAGAAGACGCTGTGGTG	ss38329077	0.25	0.1	0.166667	0.192708	0.223404	0.192308	0.465116	0.00632911
1874	17	104.1	rs29010151	ACCTAACTCATGGGAGCATGTGCTAATTTTATCATTAATCAGAGAATTCT[G/A]TCCATTTCTGTATGTATTGCTGTAGAGTGGACTTCACTCCAAGTTGTCTG	ss38324651	0.232955	0	0.3	0.203125	0.148936	0.138462	0.104651	0.025641
1875	17	104.11	rs29010149	TCAGTTTGGCGCTGTTTCTCAGCACCTCTCCCGAGATAAGTGAGAGAAGG[G/C]AGAGAACCCCAAACCAGTCTTTTACAATTAAAAGGAAAGAAAACCAGTAG	ss38324649	0.257143	0.28125	0.0131579	0.37931	0.359375	0.21875	0.025	0.253247
1876	17	104.12	rs29010148	ATTAGCTAGGACACGGCACAGCCAGATACAGACCCCAGCTTGTTGGACTC[C/A]GTCACCTGTGCCTCTAACCCAGAAGATAAAGAAGGCAGTAACGTGTGGAA	ss38324648	0	0	0.1625	0.294737	0.355556	0.246032	0.0813954	0
1877	17	117	rs29019578	GCCGGGCGGGGGCGGCGGCTGCGCCTGCGGCGGGAGCCCGTCGTCGGGGA[C/T]GCTGTGCTTGTGGCTGATCTGGCTGTAGCTGTAGTAGACCTTCTGCTCCC	ss38327471 ss62002169	0.341463	0	0.484375	0.173684	0.255319	0.357143	0.464286	0.0131579
1878	17	117.5	rs29012602	TTTTGTGCCTCTTCTCCACAACATTTTCCAACTGAGAGATCTAAGGCCCA[G/A]AGAGGGCAAGCAACTCAGCCAAAGTCACACAGCATAGCTGCACAGCAAGC	ss38323697	0.155556	0	0.0875	0.0364583	0.0638298	0.0153846	0.104651	0
1879	17	117.7	rs29019546	AGTGCTGTTGGCACTCAGCGCCCAGAGAGGGCCTGAGAACCAGCTCCTCC[A/G]TGCTGGCCGATGTACCCCAGCACTTGCCTCTCCCTCAAATCCCGAGGGCT	ss38327438 ss63606744	0.0872093	0.0625	0.1875	0.0957447	0.0851064	0.0153846	0.2625	0.04375
1880	17	118.53	rs29019533	TGCTGAGTAACTCCACAAGATTCTACGTGTGCAGCTGAACCCGTGGGAAC[A/G]GGGCCTGAGGGGACGCACCCCACTGTTCACCGGGGTTACCTCTGCGCAAG	ss62369372 ss38327425	0.0842697	0	0.0769231	0.0572917	0.0638298	0	0.0232558	0
1881	17	118.54	rs29019534	TTTCTTGCTGGTTTCTAAGCATGGTGGTATCTAGAATAAGCTGGCTTCAG[A/G]AAGGCAAAAAAGATCTAAATAATTGTTTTAAATAGCCAGTTTCCTTTCAA	ss38327426	0.348315	0.025	0.3	0.385417	0.304348	0.276923	0.418605	0
1882	17	119	rs29023408	TGTTTTGTATCTGAAATACTTCAGACCATAATTTGGTCATGGATCAGAAA[T/C]GATGAAAAGAGACATACTTGAAATTTAAAAATTCTTAAATGATAAGAACT	ss62369495 ss38336699	0.111111	0	0.2875	0.1875	0.117021	0.438462	0.302326	0
1883	17	119.2	rs29017718	TTGGGTTGATTTTTAATCCCTTTGACCCTTACTTTTTCCCTCTGTAAGAT[A/G]GGGATAATTCCAGGCCCTGAGAGGTCTGTGAGGATTCAACGAACCCAGGG	ss62370245 ss38334025	0.207865	0.2625	0.105263	0.078125	0.0531915	0	0.05	0.20625
1884	17	123	rs29024118	CAGATTCACAGAACAGAAGGTGGGCCAGAGGCTGCTGGGGCAAAGGACAC[A/G]GCGGGGCGCTCCTGCCTAACGGTCACAGTTTCTGTCCAGTGCGATGAAAG	ss38334211	0.247126	0	0.378378	0.0208333	0	0.03125	0.3125	0.025974
1885	18	0	rs29014954	ATGTAGTAACATCCACAAAACATGAGTTTTATGCTAGAATTAATGTTCAT[G/A]ACCTTGGGGGAATGCAAAAAAAAAAAGCCTTAGGAGAGTCTCTCAAAGAG	ss38326647	0.379518	0	0.3625	0.4375	0.457447	0.3	0.255814	0.123377
1886	18	0.01	rs29014957	TATGTGTTGAGACGGATTCTCCGCCGGGCTGTTCGATACTCTCACGAGAA[A/G]CTCAACGCCAGCAGGGGTTTCTTTGCTACGTTAGTAGACGTTGTTGTCCA	ss38326650	0.205556	0.175	0.45	0.416667	0.43617	0.261538	0.47619	0.120253
1887	18	0.02	rs29014959	TAGACGTTGTTGTCCAGTCTCTGGTAGGTGTATTTCCTGCTCACCTCTTC[C/T]GTACTAAAGTGCATACCTTAATTGGGGTAGGGTGGGCGATGTCACACTGT	ss38326652	0.241573	0.175	0.45	0.28125	0.297872	0.171875	0.476744	0.123377
1888	18	0.03	rs29014960	GGGGTAGGGTGGGCGATGTCACACTGTTAATGAGAATTTTTAGAGGAGTC[A/G]TGATATAATCCTTGTCTTTATTGGCCTAAAATCTGTGTTTCCCATTTGCC	ss38326653	0.261905	0.166667	0.4875	0.161458	0.159574	0.238462	0.360465	0.103896
1889	18	0.04	rs29014953	AGGATTGTATTTAAGGTTGTCTGATAAGACATTGACAGGGGCAGGGTAGA[C/T]ACTAATTAATGCGAGGCAACTTGATTATTGACAGGCAGGACCTGGTATTG	ss38326646	0.395349	0.175	0.45	0.473684	0.5	0.3	0.47619	0.116883
1890	18	0.2	rs29019977	CCCTGCTATGGAGTATAGTGAAAGCGATAGAAAATTTAGAAACAAAGGGA[C/G]CCGGTTTGGTGTTAACCCGGGACCAAGTGTCTAGGACCACGGCCACATTT	ss38327876	0.130682	0	0.236842	0.125	0.223404	0.0153846	0.25	0
1891	18	4.1	rs29016132	CTGCGATGGTGAATGTGCAGCAACGTTTTTGTTATGGATCTCACGGGTGG[G/A]GAGTGGGCGCCCTGCTGATTTCTGGTGGAACTGCTCCCAACACAGCTGAG	ss62385725 ss38332631	0.372222	0.3375	0.4875	0.363158	0.43617	0.315385	0.380952	0.397436
1892	18	4.3	rs29016271	GCAAGGAGATAGATGATGTACCTGACTGATTTTGTAGAACTCCATCACCA[A/T]TGAAGACCATTCTTTTCATTTCTCAAAAATAGCCAGTAATCATTAGGAAA	ss38332771	0.00555556	0.0125	0.1375	0.184211	0.138298	0.361538	0.290698	0.0192308
1893	18	6.4	rs29015708	CTGGGGATTCCTTCCTGATTACCAGAAGTAACGTAGCCAGTGGTTGCCCC[T/G]CTGGTTGGCCTGGGGAAGGGACCAAGCTGCACCCAAGGATGGAGCATAGG	ss38332194	0.376405	0	0.4	0.328125	0.351064	0.107692	0.348837	0.0375
1894	18	8.6	rs29025843	CCCACCAGGTTTTTAGGGTGCTTGATTTACCATTCAAGTGAGCACAGCTG[T/C]GGAGAGGGGACCCGGCTCAGAGCCAAGAAGGGGAGAGAAGGGGAGCGCCT	ss38331738 ss64543342	0.333333	0.0125	0.4	0.463542	0.43617	0.369231	0.430233	0
1895	18	8.61	rs29025842	GCCACCCTGGGATAAACAGGGCCCGGGCGGTGCTGAAAAGCCTTCCACCC[A/G]CCAGGTTTTTAGGGTGCTTGATTTACCATTCAAGTGAGCACAGCTGTGGA	ss38331737 ss64543340	0.41573	0.3375	0.487179	0.463542	0.308511	0.330769	0.209302	0.0506329
1896	18	14.5	rs29013933	CTCAATCCCCACCCTTCTCTGGTTTTGCCTTCTTGGACTAGTTGAAATGA[T/C]GGGGGTAGGCCAAAAGATGGCCAGATATGCCATAAAATGGGTTAACTCTT	ss38322834	0.216667	0.1875	0	0.46875	0.468085	0.138462	0.0697674	0.133333
1897	18	14.6	rs29013752	TGGGTGTGAAGTGGCGTCTTGGTGGTGATTCTGGTTTGCATTTAGAGAGA[C/G]AGGGTGGAATCATGGGCACCCCAAGGCATGATGATGGGGGCAGAGGGTGG	ss38322650	0.390805	0.5	0.486842	0.473958	0.478261	0.215385	0.465116	0.246479
1898	18	14.7	rs43706831	TTAGCCGAGCAAGTTAATAACAATTAATAATCGAGAGACTGTGGGCTGTG[C/G]TACCGCCGGAGTGAACCTAGGGAGGGTTCTCAGTTCCCCACTGCCTGAAG	ss66537938	0.333333	0.0625	0.2125	0.395833	0.393617	0.146154	0.151163	0
1899	18	16.4	rs43708449	TCAATTCTCAATGACTTATCTTTTTCTGTTTTAACTGTTACTAATGGTCA[C/T]CTCCGCTCCTTTTATTTCCATAATATTTTATTCACCGCTCACTCCGATAC	ss66538077	0.477528	0.025	0.3625	0.427083	0.404255	0.415385	0.395349	0.144737
1900	18	16.5	rs29013721	CCCCATAATCACCAGCAGAATTAAAGATACAGATTCTCAGGTCCTGACAC[G/A]GGAGTTTGGTCCTGACACTGAGTTGGTAGGTATGCTGCTGCTGCTGCTGC	ss38322618	0.269663	0.15	0.425	0.384211	0.287234	0.207692	0.476744	0.0632911
1901	18	16.6	rs29024678	TTGATAACTCCATGACACGTGCACACACTCATTATGCTCAGAAACCTCAC[A/G]GATGAAGTGCAAACAAGTAATCATTGGGTTTGGAAAGACCCAGGATGAAG	ss62404210 ss38334778	0.193182	0.35	0.4375	0.15625	0.180851	0.0769231	0.244186	0.0833333
1902	18	16.7	rs29025667	TCCAGCCGCCGGGACTGAGCTCACTTGGTGTTGTCAGAGTCGATGGTGTG[A/G]AAGAGATCCTCCAGTTCCCTCTCGTTGAGGACGCCATCTGCAAAGAAGAG	ss38331559	0.455556	0	0.5	0.432292	0.297872	0.315385	0.430233	0
1903	18	24	rs29009603	CCAATTGCTTTTCTTTTGTTAATGCCTGTTGCTGCTTCATGCTTCTAACA[T/C]CATCCTTTATCTCTGAGATTATTATGCTTACTTTAATGTCTAATTATCTA	ss38324088	0.0777778	0.2875	0.1875	0.270833	0.212766	0.0153846	0.244186	0.0126582
1904	18	24.2	rs29019628	CATCTGTAATATCAGTATGATGACAACAGTGCCTATCTTATAGGGTAATT[T/C]CAGGGGTCCACTTAGATGGCCTATCACCCTTTAAATCCCCACTGCCTGCC	ss38327521	0.00555556	0.3625	0.2375	0.0416667	0.0212766	0	0.0813954	0.0897436
1905	18	27	rs43702493	CTTCATTGCAACCCTACAGATCCCCCCATCCCTGCCCAGATCAAATGAGG[C/G]TGCATTAGCTGTTTCTGTGTAATAACATCTCCTGAGAGTCAGGAATCCAG	ss66537642	0.140449	0.3625	0.4	0.427083	0.454545	0.430769	0.285714	0.108974
1906	18	27.01	rs43710067	AAGACAATTAAAAGCAGCTTCTAAAAGCAAACCCAGTGAAGCAGACCAAC[G/T]GGAAGATGTACATGGAGGGTTAAGTGGGACAAATCTTAATCAAGTACTTA	ss66538219	0.359551	0.3375	0.35	0.213542	0.191489	0.284615	0.406977	0.0886076
1907	18	33	rs29021346	GCTGACTCACCTAGAAAATGGAGAGCCCATTTCTGCCCCACCTGCCTTGC[G/A]GCGTGGCTCTGGGGAGCCAAGTGAGGCTCAGACACTGGTGTTATTTGGAA	ss38329044	0.398876	0	0.125	0.221053	0.255319	0.0538462	0.104651	0.00657895
1908	18	33.1	rs29016243	GATTATGAGCTTCAAGAACATTTTGAGTCAATGGCTGGGCCCAGCATGGG[G/C]AAGTGCTATTTTTGTTTGCTTATGTCTTTCTTCTTTTTGCAGAGGGCAGG	ss38332743	0.0444444	0.325	0.475	0.0885417	0.0957447	0.00769231	0.0930233	0.474026
1909	18	33.2	rs29021671	CTGCCCCAGTCCTCAGTGGTAGGGCAAAGACTGGCTGTGGTGCCCCTACC[A/G]AAGGAAACAGCCCATGACTGAAACAGGAGCAAAACAGGATAGCCATAGCA	ss38330156	0.0168539	0.35	0.294872	0.268421	0.308511	0.338462	0.244186	0.424051
1910	18	33.3	rs29022786	TCTGAAGATTCTTTGGAGTCTCACCTGGGAGGAGAACAGTCATCTCACCT[G/C]GAGCCTTTGCTGTCTCAGGGGACCACGAGTGAGTATCCCCACGGCCTTCT	ss38336071	0.331461	0	0.2625	0.109375	0.12766	0.00769231	0.325581	0
1911	18	33.52	rs29009906	TCTAATGATTAATGACAGAATAGTGCAGTTGTTGCAAAAATAAGTCATGC[G/A]GTGAGGAAAGAACTGAAGATTATATCTAACACCAGGGGATGGCTTATTAA	ss38324401	0.105556	0	0.2375	0.2	0.234043	0.00769231	0.162791	0
1912	18	33.53	rs29009907	CATATGATTGTTAATGAATAGATGAAACAAAGCAAAACAAAGGCTCTAAC[G/A]GTGGACTGCTTTGTGGCCAGGAAAGCAACATGTATGTGGAGGAATGTCAT	ss38324402	0.140449	0.075	0.4875	0.468421	0.468085	0.222222	0.372093	0.0125
1913	18	35.1	rs29013542	CCACACTGAGTATCTTCTGTGTGTTATCTCAATAAAGACTCAGAAAAACA[T/C]CCTGAGGTTGCAACACTGTAAATTTGTCTTACTGATAGGGAAACTCAGGC	ss38322437	0.272222	0.175	0.487179	0.359375	0.244681	0.238462	0.406977	0.111842
1914	18	35.11	rs29013541	GGAATGGTGGGGCGGGAAGAACAACGTCTTCAAAGAACTCGGGACTGGAC[T/C]ACATTTGTTTCTGCAACAAACATTTTCTGGGGCGTCTACTATATTCCAGA	ss38322436	0.0955056	0.224138	0.183333	0.224719	0.0625	0.285714	0.171053	0.0175439
1915	18	36	rs29010286	GGGTCGAATGGTAGGGCCTATTTCACAGGGTTGGAATGAGGATTAGCATA[C/T]GTGTAGGGGTGAGGAGGCTGGGTCAGCACAGGCTGGCAGATAGTGGGTAC	ss38324791	0.4375	0.1375	0.3125	0.46875	0.457447	0.0923077	0.372093	0.307692
1916	18	36.2	rs43702468	GCGTAGCGCACAGGGAAAGTAGACAGCTGACCCTAACTGTAGTCACTTGT[G/T]TACTGTGGTCATGGTTTTCCTAGAGGGCCTCAAAAAGAAACTACAGCTGG	ss66537611	0.205556	0.075	0.2625	0.0625	0.0957447	0	0.214286	0
1917	18	36.3	rs29022481	CATGAGGTCACCAAGTAAATTCCTTTAGTATGTCAAACATGAAGGTTAAA[G/T]CAACCTCGTGAATTAAAAAAATTCCCAAATGCCATGCTGATGTGATACAA	ss38330977	0.0222222	0.1875	0.125	0.0572917	0.0319149	0.215385	0.244186	0.0625
1918	18	36.31	rs29022482	TGAATTAAAAAAATTCCCAAATGCCATGCTGATGTGATACAAAGGGTAGC[T/G]ACACTCCACAATGCAACAGCTGTGGGTAATTTTTTTTCCTTGTAACTTAA	ss38330978	0.460227	0.0125	0.075	0.09375	0.117021	0.384615	0.232558	0.0789474
1919	18	38.4	rs29012854	ACCTGAAACTAATATAATTTTGTAAACAGATTCAATTTTTAAAATAATCA[G/A]TTAAGCCATGAGAAAGAAGAAACGGGGGAGGCAAGTGGATTACTCAACAC	ss38323953	0.377778	0.15	0.475	0.479167	0.478723	0	0.383721	0.06875
1920	18	38.7	rs29016304	CCTCATCCCTAGCTTCCTTTTGAGGTTTGCAATGGCTGAGCTGAGAGGGT[T/C]CTCACAGGGGTCTATTAAGGACACAGAAAGCATGGAACCTCTTTCCCTTT	ss38332804	0.488889	0.435897	0.2875	0.317708	0.276596	0.00769231	0.209302	0.376623
1921	18	43.8	rs29011455	TCAAAGCTAAATGAAAGAAGTGCCAGTATCCATCTTAAGAGTTGCTCTTA[C/T]GGTGTCGCACAGCTCTGGTCAACTTGATGCAAGTGCACTGTGAGGAGCCT	ss38325746	0.327778	0.1375	0.4875	0.447917	0.457447	0.4	0.383721	0.0822785
1922	18	44.6	rs29018737	TTCCTGAAATGTGTCATCACTGTGCATCTTTTCATTATTTTCACATAAGC[T/C]GAGAGATGGATTCTTTTCCAAATGTATTTATTTGGTGAGATCCTGGAAGC	ss38335831 ss65068656	0.494318	0.375	0.333333	0.420455	0.48913	0.1	0.353659	0.379747
1923	18	45	rs29014011	GCCAGTTATGCACACCTTTCTGAGTTTCAGCTAGTGTGGAAGGTTCAGCT[A/G]TTTTATTTTTCACCTGCTATTGAAATGCTTATTCTCTGAAAATGTATTGC	ss38322912	0.342697	0.4625	0.230769	0.463158	0.457447	0.415385	0.372093	0.5
1924	18	47	rs29017599	CATAAAGTTAAGCTTCCACATTTAAAAATATTTCCCCCCAGAAAGCAAGA[A/G]GGAGAGTCTGTTCTTGTGGAGATCTTAAGGGACAGGACAGCTGGGCTGGG	ss62433670 ss38333905	0.261364	0.1125	0.4625	0.484375	0.5	0.392308	0.476744	0.0389611
1925	18	47.1	rs17871274	CCCTGCACTGCGTGGTCTGGCACCTCCAGACTCCAGCCGCCTTGTGGTCC[G/A]CTGTGACTTTGACTCTCGGCCTGCCAATGAAATGAACCCTGTTTTAGAAA	ss28451615	0.111111	0.25	0.0641026	0.0833333	0.1	0.115385	0.0833333	0.0886076
1926	18	47.2	rs29010380	CAGGAGTCTTTAGATCCAAGGAGCATCATCTCCCTGGAGATCTGCTATGA[T/C]CAGGCCATGGGCAGCACCTGGGTCACCTCCAGCCCATATGCACAGTGCTG	ss38324887 ss62429059	0.111111	0.4875	0.1125	0.0885417	0.117021	0.107692	0.116279	0.259494
1927	18	47.3	rs43705578	CTCAAGACCAGAAACTAACCAGAACTCCAAGGCATGGGAGTCCTATTTTG[C/T]CAACTATGCGGTCATTCTCAAAATCTTCCCCCAACACAGCCCCTGGCATC	ss66537870	0.235955	0.025	0.294872	0.298913	0.297872	0.261538	0.348837	0.120253
[truncated: 714 more rows]
